# Supplementary material for: Dynamic Phytomeric Growth Contributes to Local Adaptation in Barley
Source: Mol Biol Evol. 2024 Jan 19;41(2):msae011. doi: 10.1093/molbev/msae011 (PMC10837018; doi:10.1093/molbev/msae011)
Supplement: msae011_Supplementary_Data [file msae011_supplementary_data.zip]

Archive with 2 entries (2 files):
- Supplementary TableS1-9.xlsx
- Supplementary.docx
