# Supplementary material for: Dynamic Phytomeric Growth Contributes to Local Adaptation in Barley
Source: Mol Biol Evol. 2024 Jan 19;41(2):msae011. doi: 10.1093/molbev/msae011 (PMC10837018; doi:10.1093/molbev/msae011)
Supplement: msae011_Supplementary_Data [file msae011_supplementary_data.zip › Supplementary TableS1-9.xlsx]

## Sheet: Table S1
Table S1. Line information and BLUE values of the phenotypic data
Project	ID	Status	PRN	FRN	INN	SL	RIL	PD	PL	PPL	TIL	AIL	AMP	DIL	CIL	PIL	DTHa
BRIDGE	HOR_10004	Eastern	29.7997	17.3252	6.25717	7.41703	0.428105	2.65161	16.1021	0.259792	61.9806	10.1239	0.172067	14.1375	9.95	8.80833	75.5055
BRIDGE	HOR_11409	Eastern	25.6829	16.6242	NA	8.12784	0.488915	2.41781	27.1858	0.410819	66.1745	NA	NA	NA	NA	NA	72.0194
BRIDGE	HOR_11448	Eastern	39.7808	23.5944	6.88211	8.11074	0.343757	3.06424	16.7889	0.258602	64.9217	9.64333	0.142345	12.7208	10.6229	8.50833	80.8963
BRIDGE	HOR_11450	Eastern	41.1126	26.028	NA	9.61094	0.369254	3.30689	17.0978	0.239603	71.3589	NA	NA	NA	NA	NA	88.6554
BRIDGE	HOR_12412	Ethiopian	37.9279	25.5457	NA	8.3192	0.325659	2.99847	16.9373	0.287631	58.8856	NA	NA	NA	NA	NA	73.9465
BRIDGE	HOR_1251	Eastern	39.8058	25.7631	6.25717	5.51219	0.213957	3.52663	8.81053	0.186626	47.2095	7.54648	0.309887	6.6125	10.6	6.09583	81.4045
BRIDGE	HOR_13716	Eastern	24.7813	15.8211	6.04885	8.45825	0.534618	2.70148	15.2481	0.281778	54.1137	9.37142	0.158825	15.91	10.86	5.12	66.1693
BRIDGE	HOR_13724	Eastern	27.1219	18.5309	5.84054	10.0244	0.540959	3.06637	18.2803	0.305125	59.9109	10.4961	0.128095	18.5167	11.8708	5.86667	65.5567
BRIDGE	HOR_1384	Ethiopian	39.2054	23.3756	NA	9.27605	0.396825	3.01336	18.0594	0.208593	86.5772	NA	NA	NA	NA	NA	87.7549
BRIDGE	HOR_14342	Eastern	28.1862	14.6953	NA	7.17099	0.48798	2.15406	13.5873	0.248398	54.6998	NA	NA	NA	NA	NA	72.5003
BRIDGE	HOR_15401	Eastern	34.4136	17.3476	NA	10.0894	0.5816	2.75387	18.0594	0.260801	69.2458	NA	NA	NA	NA	NA	81.9741
BRIDGE	HOR_15778	Ethiopian	34.6685	21.1832	7.09043	8.0629	0.380627	2.89621	15.3564	0.213722	71.8521	10.3573	0.236434	12.2167	12.6167	9.2875	80.6255
BRIDGE	HOR_15860	Eastern	28.1885	15.6597	NA	7.12315	0.45487	2.34124	14.6243	0.29751	49.1556	NA	NA	NA	NA	NA	73.5412
BRIDGE	HOR_15871	Eastern	33.6469	19.2578	6.25717	9.41175	0.488723	2.74055	16.4571	0.313945	52.4203	8.88228	0.154421	12.5125	10.2792	6.51667	79.0005
BRIDGE	HOR_15895	Western	27.441	15.2074	5.84054	4.93764	0.324687	2.5923	20.2226	0.326148	62.0045	11.7303	0.122825	17.6667	13.7375	6.75	71.371
BRIDGE	HOR_15908	Ethiopian	36.2985	19.2766	NA	7.55373	0.391861	2.37739	11.093	0.176604	62.8127	NA	NA	NA	NA	NA	77.6655
BRIDGE	HOR_15922	Eastern	38.5636	23.3533	7.71537	6.6994	0.286872	3.02808	14.1397	0.229216	61.6874	8.16923	0.186063	9.475	9.1	6.99792	79.8461
BRIDGE	HOR_16078	Ethiopian	37.096	23.8579	NA	7.55373	0.316613	3.09206	17.9201	0.241473	74.2119	NA	NA	NA	NA	NA	75.0909
BRIDGE	HOR_16569	Eastern	25.3446	16.0666	6.04885	8.47048	0.527211	2.60724	13.0544	0.244588	53.3731	9.28011	0.125431	14.6625	10.9125	5.1625	66.8972
BRIDGE	HOR_1780	Eastern	32.2341	19.7365	6.04885	6.50803	0.329746	3.00469	18.0841	0.296058	61.083	10.3171	0.137802	13.8458	11.3333	6.8125	77.32
BRIDGE	HOR_1816	Eastern	30.0432	14.914	5.84054	6.57979	0.441182	2.63246	16.5338	0.30594	54.0427	9.45524	0.118034	12.0417	10.2792	8.48333	71.6243
BRIDGE	HOR_18381	Ethiopian	28.826	20.2187	6.25717	7.96722	0.394052	2.68351	16.9459	0.257972	65.689	10.731	0.147763	15.2083	11.85	8.6625	71.8512
BRIDGE	HOR_18385	Ethiopian	26.8785	18.5309	5.42391	7.91938	0.427362	2.79837	18.7709	0.32842	57.1552	10.7737	0.137434	16.7042	12.0042	6.9	70.4859
BRIDGE	HOR_18824	Eastern	28.0957	18.0486	5.42391	5.38374	0.298291	3.13018	15.3956	0.314602	48.9369	9.21507	0.140113	11.4875	10.55	7.45	75.9763
BRIDGE	HOR_18917	Western	30.5301	16.843	5.84054	6.38842	0.379293	2.69627	15.6115	0.288197	54.1695	9.47655	0.197134	13.2792	8.61667	7.46667	72.8666
BRIDGE	HOR_21641	Western	32.2698	18.1532	6.04885	7.01578	0.386477	2.49922	19.8457	0.286171	69.349	12.3111	0.144858	17.6875	13.5167	9.58333	70.5248
BRIDGE	HOR_2369	Eastern	34.607	25.3046	NA	10.0654	0.397771	3.19203	18.6533	0.290189	64.2799	NA	NA	NA	NA	NA	78.0135
BRIDGE	HOR_2383	Eastern	38.7333	23.3083	6.88211	8.75164	0.375473	3.11865	22.0401	0.331876	66.4107	9.21248	0.168711	13.2417	10.5083	6.38333	80.7096
BRIDGE	HOR_2403	Ethiopian	28.407	22.5718	5.84054	8.82498	0.390973	2.94397	19.7617	0.295733	66.8229	10.8632	0.0967056	17.6583	12.275	6.74167	74.9464
BRIDGE	HOR_2749	Ethiopian	29.3129	21.1832	6.04885	9.09151	0.429185	3.19824	21.7537	0.319576	68.0705	11.5072	0.117559	19.5	13.375	5.8125	70.6996
BRIDGE	HOR_473	Ethiopian	35.6423	19.9776	6.6738	8.20643	0.410782	2.71542	15.4741	0.220623	70.1385	10.7424	0.257864	12.4083	13.3208	10.3375	81.05
BRIDGE	HOR_4829	Ethiopian	43.1889	26.0056	6.88211	9.11543	0.350518	2.90472	16.3964	0.241417	67.9175	10.0914	0.161851	12.1083	11.4333	9.86667	85.9322
BRIDGE	HOR_5876	Ethiopian	32.3288	18.3121	NA	8.51057	0.464752	2.77514	17.3653	0.331719	52.3494	NA	NA	NA	NA	NA	69.5633
BRIDGE	HOR_6962	Eastern	33.9382	20.2187	6.25717	8.03898	0.397601	2.85154	16.3964	0.271216	60.4553	9.8777	0.168741	13.6792	9.91667	8.30417	76.1428
BRIDGE	HOR_7251	Eastern	34.8427	22.17	NA	8.63018	0.389272	3.13673	11.9957	0.200739	59.7575	NA	NA	NA	NA	NA	78.4407
BRIDGE	HOR_7428	Eastern	41.2414	30.8281	7.71537	12.6318	0.409751	3.59386	17.4758	0.252393	69.2404	9.18845	0.153622	14.4042	10.3187	6.14375	94.5429
BRIDGE	HOR_7657	Eastern	26.8867	16.6242	NA	6.64473	0.399701	2.3859	11.8041	0.256018	46.1068	NA	NA	NA	NA	NA	67.0689
BRIDGE	HOR_8370	Eastern	29.857	17.8298	NA	8.00823	0.449148	3.08568	15.4298	0.259522	59.4546	NA	NA	NA	NA	NA	75.3496
BRIDGE	HOR_8711	Eastern	27.7035	18.7943	NA	4.75496	0.253	2.74962	12.6557	0.239822	52.7713	NA	NA	NA	NA	NA	74.1761
BRIDGE	HOR_9558	Eastern	29.1651	19.0354	NA	9.5631	0.502384	2.43057	18.6285	0.25739	72.3746	NA	NA	NA	NA	NA	69.9806
BRIDGE	HOR_11431	Western	44.4359	23.1345	NA	6.97962	0.301697	3.46216	17.5099	0.263371	66.4839	NA	NA	NA	NA	NA	84.6868
BRIDGE	HOR_12791	Ethiopian	36.3726	20.9421	6.6738	5.47942	0.261647	2.96853	15.0032	0.265957	56.412	8.6327	0.237085	10.3875	10.5542	6.36667	86.7358
BRIDGE	HOR_13987	Ethiopian	36.4407	20.3625	6.6738	8.16487	0.400976	2.95776	17.5676	0.273789	64.1649	10.4829	0.143588	14.7042	11.5875	8.1375	77.1228
BRIDGE	HOR_14689	Ethiopian	30.5653	18.071	NA	7.88862	0.436536	2.9772	19.35	0.347111	55.7459	NA	NA	NA	NA	NA	75.1802
BRIDGE	HOR_495	Ethiopian	37.1029	20.9421	6.6738	7.65624	0.365591	2.90897	16.2787	0.225687	72.1297	11.0448	0.167407	12.5042	13.2375	10.7917	79.4513
BRIDGE	HOR_9043	Ethiopian	29.5416	16.0666	6.6738	7.59032	0.472429	3.05774	15.0003	0.229328	65.41	9.8616	0.117256	11.8542	11.4354	8.64792	77.1419
BRIDGE	HOR_19184	Eastern	23.7138	13.7084	6.04885	6.91469	0.504412	2.47294	18.9475	0.264542	71.6238	12.0973	0.206973	20.525	11.7375	7.225	69.9876
BRIDGE	HOR_10014	Eastern	24.5564	14.4541	NA	6.74041	0.466331	2.32209	10.0161	0.164656	60.83	NA	NA	NA	NA	NA	68.7897
BRIDGE	HOR_10018	Eastern	34.6685	17.8075	6.6738	8.63701	0.485021	2.78135	17.358	0.277429	62.5673	9.58636	0.151943	14.5167	10.4292	6.55833	84.148
BRIDGE	HOR_10074	Eastern	35.43	20.9644	NA	8.60626	0.410517	2.82619	22.0805	0.414377	53.2861	NA	NA	NA	NA	NA	79.0504
BRIDGE	HOR_10083	Western	31.5442	16.142	NA	5.16162	0.319764	2.27955	14.3039	0.187514	76.2814	NA	NA	NA	NA	NA	75.46
BRIDGE	HOR_10087	Western	23.3215	12.5252	NA	4.75496	0.379633	2.10939	15.8027	0.295363	53.5026	NA	NA	NA	NA	NA	65.4532
BRIDGE	HOR_10157	Western	24.6875	12.9851	5.63222	5.50334	0.423821	2.47294	17.3973	0.294594	59.055	10.7082	0.178531	14.0042	11.2083	7.84167	71.4704
BRIDGE	HOR_10560	Western	36.1918	16.8654	NA	7.31452	0.433701	2.37952	14.9893	0.251453	59.6107	NA	NA	NA	NA	NA	82.5033
BRIDGE	HOR_10606	Ethiopian	36.1292	22.3888	5.84054	7.87153	0.351583	2.78986	19.7129	0.306778	64.2576	11.246	0.161672	17.0375	13.4042	7.5625	75.8714
BRIDGE	HOR_10787	Ethiopian	39.8434	22.4112	NA	8.29528	0.370141	3.29625	21.8254	0.26782	81.4927	NA	NA	NA	NA	NA	84.5494
BRIDGE	HOR_10793	Ethiopian	39.9071	21.6878	NA	8.43881	0.389104	3.45152	16.7642	0.181931	92.1461	NA	NA	NA	NA	NA	86.3459
BRIDGE	HOR_11056	Eastern	34.1374	21.9289	NA	9.1086	0.415369	2.93679	22.4551	0.326757	68.7211	NA	NA	NA	NA	NA	77.1651
BRIDGE	HOR_11111	Eastern	29.3129	20.701	5.84054	8.01506	0.387183	2.78773	19.2951	0.309569	62.3289	10.9096	0.183577	16.1167	13.575	6.7875	74.9731
BRIDGE	HOR_11173	Western	32.2341	16.3608	5.21559	4.97708	0.304208	2.59843	16.9655	0.300359	56.4842	11.0579	0.12501	14.1333	12.2667	9.73333	72.7729
BRIDGE	HOR_11174	Western	32.4776	17.5664	6.88211	8.0629	0.458997	2.81113	18.8298	0.251667	74.8202	11.111	0.169235	14.5167	12.5667	9.15	75.9792
BRIDGE	HOR_1133	Western	38.5636	24.0767	7.71537	10.8138	0.449142	2.82602	16.9459	0.229183	73.9404	9.80398	0.146001	12.3562	11.9313	9.09375	95.8934
BRIDGE	HOR_11407	Eastern	43.8485	24.5813	NA	6.0467	0.245988	3.2133	16.0185	0.202962	78.9236	NA	NA	NA	NA	NA	84.1184
BRIDGE	HOR_11419	Eastern	35.1554	23.3533	6.04885	9.83306	0.421057	2.83878	18.3588	0.331821	55.3275	9.3605	0.114058	15.6125	11.05	4.95	77.4943
BRIDGE	HOR_11420	Eastern	37.2081	22.4112	NA	7.05139	0.314637	3.15162	14.8215	0.248169	59.7232	NA	NA	NA	NA	NA	80.9561
BRIDGE	HOR_11430	Western	38.807	22.8711	7.50706	9.83306	0.429935	3.10253	16.2983	0.236924	68.7915	9.37263	0.159195	11.4563	10.3396	8.90208	86.5193
BRIDGE	HOR_11480	Western	31.7473	15.3963	6.25717	6.43627	0.418041	2.61757	17.4365	0.277224	62.8969	10.2692	0.172908	14.5333	10.8667	7.625	77.1958
BRIDGE	HOR_1158	Ethiopian	36.1021	16.8654	NA	6.78825	0.402497	2.56244	21.8268	0.281971	77.4077	NA	NA	NA	NA	NA	77.7568
BRIDGE	HOR_1191	Ethiopian	32.9645	21.1832	6.25717	8.56525	0.404341	2.74519	18.869	0.241192	78.2323	12.7793	0.189278	17.6375	14.8958	10.3083	76.6818
BRIDGE	HOR_1205	Ethiopian	35.6423	19.7365	6.25717	7.79977	0.395196	2.76221	16.7104	0.234445	71.2764	11.6416	0.221848	15.8542	13.1083	9.22917	76.8981
BRIDGE	HOR_1234	Ethiopian	33.6948	17.8075	6.6738	6.84293	0.384272	2.77284	15.7096	0.253399	61.9955	9.49188	0.18675	11.4583	10.8417	8.375	78.0809
BRIDGE	HOR_12402	Ethiopian	36.1027	23.6168	NA	9.39565	0.397838	3.23244	22.2024	0.301944	73.5314	NA	NA	NA	NA	NA	81.0247
BRIDGE	HOR_1267	Ethiopian	36.3726	18.5309	6.88211	7.72801	0.417035	2.79837	16.7301	0.217503	76.9187	11.4209	0.190345	12.6896	12.7958	11.3646	79.6279
BRIDGE	HOR_12828	Western	29.3129	14.4318	5.84054	5.86216	0.406198	2.60056	21.3809	0.330587	64.6754	11.3099	0.140725	19.35	11.3417	5.66667	71.2328
BRIDGE	HOR_1284	Ethiopian	33.4513	23.3533	6.6738	9.52209	0.407741	2.78773	20.6155	0.258019	79.8994	12.2402	0.171912	18.5167	16.425	7.4875	73.9609
BRIDGE	HOR_133	Eastern	32.2223	20.3625	6.25717	8.58049	0.421387	3.09222	23.1684	0.320734	72.2354	11.9746	0.220183	19.7958	12.4333	8.37917	83.9838
BRIDGE	HOR_13426	Western	34.5067	18.5532	NA	7.93647	0.427768	2.63263	19.0798	0.257831	74.0012	NA	NA	NA	NA	NA	76.0471
BRIDGE	HOR_1398	Western	34.8725	20.2411	NA	6.5012	0.321189	2.54968	15.2532	0.253428	60.1874	NA	NA	NA	NA	NA	74.2858
BRIDGE	HOR_14235	Eastern	35.6423	19.2542	6.04885	7.56056	0.39267	2.64735	18.8887	0.328418	57.514	9.71955	0.157641	15.2375	10.7625	5.6625	74.892
BRIDGE	HOR_14382	Western	42.0664	24.8224	NA	9.41958	0.379479	3.07717	15.5849	0.213203	73.0988	NA	NA	NA	NA	NA	94.5513
BRIDGE	HOR_14710	Ethiopian	33.9194	19.7588	NA	7.33844	0.371401	2.84533	17.8738	0.30514	58.5759	NA	NA	NA	NA	NA	80.3711
BRIDGE	HOR_14730	Ethiopian	37.3464	18.772	6.6738	7.84761	0.418049	3.05786	19.3204	0.245923	78.5628	12.0293	0.169122	17.4958	13.4375	7.37083	77.899
BRIDGE	HOR_14776	Western	35.094	18.7943	NA	7.09923	0.377732	2.73473	17.333	0.235532	73.591	NA	NA	NA	NA	NA	78.435
BRIDGE	HOR_14817	Western	35.0067	15.4186	NA	4.87457	0.316148	2.46247	17.0978	0.253816	67.3631	NA	NA	NA	NA	NA	78.4322
BRIDGE	HOR_14909	Eastern	29.5563	17.0841	5.42391	4.78571	0.280126	2.58354	15.2975	0.271874	56.2669	10.5914	0.146404	12.9042	11.0625	9.025	73.523
BRIDGE	HOR_14943	Eastern	33.5576	19.9999	NA	7.76902	0.388452	2.49438	21.4664	0.321395	66.7914	NA	NA	NA	NA	NA	79.5517
BRIDGE	HOR_15119	Western	37.1029	21.9066	6.46548	7.96722	0.363691	2.94088	15.376	0.262621	58.5484	9.25815	0.191877	11.0083	11.1667	8.51667	87.4784
BRIDGE	HOR_15124	Ethiopian	34.4511	20.4822	NA	7.26668	0.35478	2.95168	16.6072	0.246787	67.2938	NA	NA	NA	NA	NA	77.7448
BRIDGE	HOR_15154	Ethiopian	32.721	23.3533	5.84054	6.77116	0.289945	3.19824	22.6172	0.354568	63.7879	11.1589	0.138545	18.6042	13.2917	5.3875	68.2355
BRIDGE	HOR_15224	Ethiopian	33.4513	16.6019	6.25717	5.3359	0.321403	2.675	16.0825	0.244001	65.9114	10.7563	0.158718	14.2	11.6792	8.55833	73.776
BRIDGE	HOR_15238	Eastern	36.4645	21.6878	NA	9.39565	0.433223	2.40717	11.2638	0.18612	60.5191	NA	NA	NA	NA	NA	77.3641
BRIDGE	HOR_15384	Eastern	42.7967	26.9925	NA	11.4529	0.424299	4.11727	13.2299	0.301357	43.9011	NA	NA	NA	NA	NA	98.9298
BRIDGE	HOR_15412	Eastern	35.1554	19.9776	6.25717	9.54601	0.477836	2.61332	15.1602	0.242824	62.4326	10.2065	0.154667	12.55	11.7042	10.3875	87.0261
BRIDGE	HOR_15423	Eastern	38.7332	18.071	NA	7.8647	0.435212	2.65603	16.3646	0.243089	67.3195	NA	NA	NA	NA	NA	82.0126
BRIDGE	HOR_15553	Ethiopian	34.7262	20.4822	NA	8.62061	0.420883	2.74749	17.838	0.257981	69.1445	NA	NA	NA	NA	NA	74.3366
BRIDGE	HOR_15562	Eastern	28.5439	15.9009	NA	7.69726	0.484078	2.80917	12.7021	0.2154	58.9698	NA	NA	NA	NA	NA	74.8223
BRIDGE	HOR_15704	Western	37.0518	20.2411	NA	5.2573	0.259735	2.68155	14.6735	0.263491	55.6887	NA	NA	NA	NA	NA	78.5534
BRIDGE	HOR_15758	Eastern	32.5723	17.8298	NA	6.21415	0.348525	3.26009	16.7446	0.242932	68.927	NA	NA	NA	NA	NA	77.8498
BRIDGE	HOR_15760	Eastern	33.2079	17.5664	6.04885	6.14921	0.350056	2.67075	17.8486	0.282102	63.27	10.6846	0.135261	15.8375	11.3125	7	77.0254
BRIDGE	HOR_15889	Ethiopian	34.7883	21.4672	6.04885	9.24061	0.430453	2.94052	22.4103	0.316889	70.7197	12.1411	0.251083	18.2625	14.5375	8.2625	77.1181
BRIDGE	HOR_15890	Eastern	31.1527	17.8298	NA	6.5012	0.364625	2.81343	11.9172	0.207336	57.4774	NA	NA	NA	NA	NA	80.5486
BRIDGE	HOR_15894	Ethiopian	39.632	24.5813	NA	10.5678	0.429913	3.19841	19.6385	0.237948	82.5324	NA	NA	NA	NA	NA	87.5441
BRIDGE	HOR_15917	Ethiopian	26.8455	14.9364	NA	6.19023	0.41444	1.91371	13.5656	0.257981	52.5835	NA	NA	NA	NA	NA	71.9382
BRIDGE	HOR_15920	Ethiopian	32.5937	17.9077	7.29874	8.33601	0.465499	2.77733	18.826	0.263866	71.3469	9.72365	0.146895	14.0312	10.7667	6.51042	77.7287
BRIDGE	HOR_16087	Western	32.721	17.5664	5.84054	4.59434	0.261542	2.59418	14.2575	0.266544	53.4902	9.3498	0.154057	10.4125	10.525	7.84167	72.6053
BRIDGE	HOR_1621	Ethiopian	37.9146	20.3625	6.46548	8.21376	0.403377	2.94627	19.6834	0.29518	66.6827	10.9494	0.106623	16.9958	12.0667	7.3625	74.3438
BRIDGE	HOR_16261	Eastern	27.4329	14.6953	NA	6.47728	0.440774	2.50289	22.227	0.286708	77.5251	NA	NA	NA	NA	NA	74.7078
BRIDGE	HOR_1704	Eastern	34.4251	22.1477	6.88211	9.49817	0.428856	2.86856	16.7104	0.277579	60.2006	8.94851	0.191686	11.7333	10.4167	7.53333	88.2612
BRIDGE	HOR_17386	Ethiopian	26.2331	14.9364	NA	5.7118	0.382409	2.55181	16.97	0.306999	55.2772	NA	NA	NA	NA	NA	71.2304
BRIDGE	HOR_17517	Ethiopian	38.1862	20.3625	6.04885	8.15264	0.400375	2.86812	21.7286	0.337478	64.3853	12.0177	0.159536	21.6375	12.625	5.6375	73.6476
BRIDGE	HOR_17574	Eastern	31.0169	19.4953	6.6738	9.40248	0.482294	3.16846	18.0448	0.289761	62.275	9.54467	0.182934	16.2167	10.0667	4.6375	77.8283
BRIDGE	HOR_17654	Western	32.721	16.6019	5.63222	5.43158	0.327167	2.51761	18.869	0.307172	61.4282	11.1379	0.143141	15.5333	13.3917	7.775	76.1251
BRIDGE	HOR_17705	Western	31.5493	19.7588	NA	8.10391	0.410142	2.96657	26.3436	0.399376	65.9619	NA	NA	NA	NA	NA	76.0551
BRIDGE	HOR_18227	Ethiopian	38.0767	22.3888	6.88211	6.34058	0.283203	2.91323	16.7301	0.229199	72.9937	10.8336	0.192318	11.7917	12.9667	10.6333	79.7915
BRIDGE	HOR_18267	Western	39.5429	22.2036	6.6738	8.06707	0.363323	2.72446	15.8992	0.216485	73.4425	11.514	0.236325	11.5083	14.2083	12.55	83.3024
BRIDGE	HOR_1858	Ethiopian	39.3456	20.9644	NA	7.7451	0.36944	3.00698	18.9621	0.244318	77.6123	NA	NA	NA	NA	NA	82.9236
BRIDGE	HOR_1860	Western	33.6112	16.6242	NA	6.23807	0.37524	2.39016	13.6142	0.208589	65.2683	NA	NA	NA	NA	NA	77.7568
BRIDGE	HOR_1861	Ethiopian	41.2414	25.0411	7.09043	10.144	0.405095	2.84091	16.0365	0.225808	71.0184	10.245	0.160313	13.2271	12.0896	9.4875	85.5192
BRIDGE	HOR_18827	Eastern	36.2221	22.17	NA	9.61094	0.433511	2.43695	13.4787	0.216712	62.1965	NA	NA	NA	NA	NA	72.9727
BRIDGE	HOR_18920	Ethiopian	39.124	28.9214	NA	11.3333	0.391864	3.78971	25.5553	0.330076	77.4224	NA	NA	NA	NA	NA	92.9469
BRIDGE	HOR_19129	Ethiopian	35.6423	21.4243	5.84054	6.48411	0.302652	3.18761	18.3784	0.3228	56.9344	9.9601	0.0722912	14.9	9.99583	6.40417	72.8666
BRIDGE	HOR_19168	Western	33.4513	17.0841	6.25717	6.67548	0.390742	2.75796	16.004	0.252216	63.4534	10.361	0.21643	13.9333	11.1917	8.4875	82.5995
BRIDGE	HOR_1949	Ethiopian	35.9154	19.3806	6.46548	7.39473	0.381554	2.75549	15.6032	0.256649	60.7961	10.2602	0.181456	12.2042	12.2583	9.4625	79.4559
BRIDGE	HOR_1954	Ethiopian	34.8862	22.17	NA	8.84547	0.398983	2.71984	20.9235	0.281621	74.2966	NA	NA	NA	NA	NA	79.1778
BRIDGE	HOR_19581	Ethiopian	33.2079	21.6654	6.6738	6.29274	0.290451	2.93024	15.8274	0.250725	63.1264	9.66266	0.173138	12.9187	10.5854	7.55	81.938
BRIDGE	HOR_1972	Ethiopian	39.1622	22.6523	NA	8.22352	0.363033	3.24521	15.182	0.222584	68.2081	NA	NA	NA	NA	NA	94.8366
BRIDGE	HOR_1977	Eastern	29.2332	19.0354	NA	8.70194	0.457144	2.73473	16.1149	0.262798	61.3204	NA	NA	NA	NA	NA	82.0685
BRIDGE	HOR_19776	Ethiopian	29.3129	18.5309	6.04885	8.49348	0.458343	2.86643	20.9491	0.276891	75.6586	12.7849	0.215095	23.8	11.1875	7.7	71.8846
BRIDGE	HOR_199	Ethiopian	41.8243	25.5176	7.09043	9.59511	0.37602	3.00028	20.0356	0.233957	85.6378	12.1355	0.161958	15.1792	13.4833	11.6146	80.4816
BRIDGE	HOR_2024	Eastern	36.9002	23.3083	6.04885	5.34105	0.229148	3.20829	10.2919	0.263047	39.1258	6.11719	0.244437	7.425	7.4375	5.37917	88.3903
BRIDGE	HOR_20714	Eastern	28.3391	20.4598	5.63222	7.96722	0.389408	2.81538	16.5142	0.303105	54.4834	9.89128	0.13617	12.45	11.9958	8.90417	73.1658
BRIDGE	HOR_21087	Eastern	23.7138	15.6374	6.46548	7.82369	0.500319	2.53462	17.4954	0.258083	67.7897	10.7163	0.15566	15.575	12.4375	7.29583	72.3785
BRIDGE	HOR_21250	Eastern	37.5345	20.4852	6.04885	8.27489	0.403944	2.84743	13.7628	0.250433	54.9561	8.39471	0.131968	11.0125	10.1125	6.5375	84.3153
BRIDGE	HOR_21344	Eastern	30.0432	15.1551	6.46548	6.79508	0.448368	2.59843	14.4145	0.240154	60.0216	9.48594	0.182349	11.325	10.475	8.725	71.8225
BRIDGE	HOR_21436	Eastern	30.5301	16.1196	6.46548	7.6084	0.471996	2.64523	15.5526	0.253026	61.4666	9.71733	0.203804	13.5375	10.5292	7.3875	70.8089
BRIDGE	HOR_21439	Eastern	33.4111	20.7233	NA	8.43881	0.407214	2.76025	15.1751	0.236265	64.229	NA	NA	NA	NA	NA	77.2801
BRIDGE	HOR_2367	Eastern	27.0276	19.0354	NA	7.36236	0.386771	2.98146	25.3127	0.388373	65.1764	NA	NA	NA	NA	NA	72.4567
BRIDGE	HOR_2503	Eastern	27.5285	21.2055	NA	8.15176	0.384416	2.89638	21.1778	0.302631	69.979	NA	NA	NA	NA	NA	73.4259
BRIDGE	HOR_2520	Western	34.2593	19.0354	NA	6.93178	0.364151	2.91552	19.5796	0.29109	67.263	NA	NA	NA	NA	NA	79.0444
BRIDGE	HOR_264	Eastern	35.6423	24.3178	7.29874	8.75661	0.360091	3.2897	12.9484	0.206212	62.7918	8.79737	0.212338	11.1312	10.6583	7.37292	80.9534
BRIDGE	HOR_2747	Ethiopian	36.2429	22.4112	NA	5.61612	0.250595	3.98752	10.918	0.195351	55.8891	NA	NA	NA	NA	NA	82.2301
BRIDGE	HOR_2799	Eastern	34.4253	21.2055	NA	9.01292	0.425026	2.92828	10.9359	0.171336	63.8269	NA	NA	NA	NA	NA	87.737
BRIDGE	HOR_2805	Ethiopian	36.1021	20.7233	NA	7.52981	0.36335	3.33028	13.379	0.191249	69.9557	NA	NA	NA	NA	NA	87.4151
BRIDGE	HOR_2860	Eastern	35.8514	21.9289	NA	5.16162	0.23538	2.79003	14.553	0.234399	62.0862	NA	NA	NA	NA	NA	77.4278
BRIDGE	HOR_3272	Eastern	28.5825	15.6374	5.63222	6.31666	0.403946	2.66224	17.2991	0.280942	61.5754	11.1687	0.166106	15.6667	11.9125	8.40833	78.4822
BRIDGE	HOR_3661	Ethiopian	44.2048	28.9543	6.25717	8.25044	0.284947	3.4163	17.8366	0.276705	64.4609	9.94694	0.205382	15.0167	11.3625	7.11667	87.0974
BRIDGE	HOR_4018	Western	34.1817	19.2542	6.6738	8.5174	0.442366	2.76434	18.0448	0.258979	69.677	10.6731	0.184826	14.8708	12.275	8.96667	83.5727
BRIDGE	HOR_4058	Eastern	33.2902	21.9289	NA	8.84547	0.40337	2.63051	21.0071	0.36385	57.7356	NA	NA	NA	NA	NA	77.765
BRIDGE	HOR_4061	Eastern	30.3535	17.1065	NA	7.12315	0.416401	2.54117	18.1575	0.239329	75.8684	NA	NA	NA	NA	NA	74.1717
BRIDGE	HOR_4065	Western	38.1625	19.0354	NA	5.04201	0.264875	3.32603	19.0994	0.33878	56.3772	NA	NA	NA	NA	NA	66.9909
BRIDGE	HOR_4091	Eastern	35.0803	22.8934	NA	9.77839	0.427127	2.7326	18.4322	0.350365	52.6086	NA	NA	NA	NA	NA	74.8347
BRIDGE	HOR_4114	Ethiopian	41.9205	23.3756	NA	8.17568	0.349752	3.13247	18.6873	0.252536	73.9986	NA	NA	NA	NA	NA	75.8672
BRIDGE	HOR_4146	Western	38.5636	23.3533	7.29874	9.28288	0.397498	2.79837	16.318	0.20533	79.4718	11.1315	0.21624	12.6875	12.9333	11.4958	79.259
BRIDGE	HOR_4420	Eastern	39.1796	24.3401	NA	9.68271	0.397808	3.08355	14.5952	0.230936	63.2001	NA	NA	NA	NA	NA	84.1312
BRIDGE	HOR_4421	Eastern	35.6814	25.7869	NA	10.0415	0.389405	3.21968	22.3884	0.31632	70.7777	NA	NA	NA	NA	NA	81.8809
BRIDGE	HOR_448	Ethiopian	34.1817	19.4953	6.46548	8.37388	0.429532	2.8558	19.3008	0.265633	72.6595	11.4872	0.13575	15.4125	12.0042	10.625	78.2771
BRIDGE	HOR_4588	Eastern	34.1817	22.6299	7.50706	8.61309	0.380606	3.23653	16.4161	0.232761	70.5276	9.60439	0.20948	11.925	10.7604	7.98125	83.3294
BRIDGE	HOR_4815	Eastern	30.8878	19.9999	NA	9.08468	0.454235	3.03251	23.5314	0.390288	60.2924	NA	NA	NA	NA	NA	79.3224
BRIDGE	HOR_51	Ethiopian	32.7963	19.5033	6.88211	8.32378	0.426788	2.821	17.5853	0.281976	62.3643	11.1854	0.168314	14.2917	13.2667	10.0417	78.8824
BRIDGE	HOR_5185	Eastern	27.6088	17.5664	6.04885	7.44095	0.423591	2.73243	19.5951	0.320499	61.1394	10.3307	0.0846746	18.4375	10.55	4.9625	65.5524
BRIDGE	HOR_5220	Eastern	35.3989	21.1832	7.09043	8.78054	0.414505	3.0217	16.5927	0.247079	67.1555	9.684	0.220149	14.1125	9.86042	6.45625	77.9085
BRIDGE	HOR_528	Western	33.9382	19.2542	6.25717	6.96253	0.361611	2.68138	14.4733	0.233828	61.8974	10.1084	0.196196	10.9042	11.2167	10.5333	78.0372
BRIDGE	HOR_534	Ethiopian	33.1105	21.9289	NA	9.03684	0.412097	3.06441	23.4934	0.263051	89.3113	NA	NA	NA	NA	NA	77.1697
BRIDGE	HOR_567	Western	30.7735	15.3963	6.25717	6.43627	0.418041	2.57503	16.7889	0.249203	67.3705	10.9989	0.160361	14.6	12.7042	8.58333	75.0451
BRIDGE	HOR_6876	Ethiopian	36.7964	23.1345	NA	9.87408	0.426811	3.70676	20.4352	0.306436	66.6866	NA	NA	NA	NA	NA	77.7103
BRIDGE	HOR_6908	Ethiopian	34.4251	24.0767	6.6738	9.40248	0.390523	2.94726	20.537	0.265133	77.4595	11.8667	0.169171	17.7083	13.4458	9.00417	77.1794
BRIDGE	HOR_693	Western	30.5301	14.6729	5.84054	5.69471	0.388111	2.57291	18.4177	0.269721	68.2841	11.9398	0.0929336	15.4083	12.2792	10.4708	75.262
BRIDGE	HOR_6939	Ethiopian	40.6903	22.6523	NA	9.73055	0.429562	2.74962	19.8347	0.294612	67.3248	NA	NA	NA	NA	NA	78.8701
BRIDGE	HOR_6954	Western	32.2058	16.3831	NA	4.99417	0.304837	2.48374	15.6243	0.283828	55.0485	NA	NA	NA	NA	NA	73.2421
BRIDGE	HOR_6999	Eastern	38.0049	23.1345	NA	6.93178	0.299629	3.65571	16.0934	0.205657	78.2536	NA	NA	NA	NA	NA	84.9319
BRIDGE	HOR_703	Western	32.4776	17.5664	6.88211	6.53195	0.371844	2.68351	19.6147	0.24359	80.5236	11.9509	0.212991	14.8167	12.875	10.4917	77.7766
BRIDGE	HOR_7067	Western	35.8611	20.2411	NA	8.89331	0.43937	2.28168	17.4145	0.260082	66.9576	NA	NA	NA	NA	NA	83.981
BRIDGE	HOR_7116	Eastern	33.5831	20.4822	NA	8.27136	0.403832	2.8113	18.461	0.26814	68.8485	NA	NA	NA	NA	NA	77.7212
BRIDGE	HOR_7134	Eastern	28.6099	19.5033	5.84054	7.76146	0.397956	2.83249	18.4017	0.271852	67.6899	10.908	0.15791	16.65	14.1208	5.95	75.7469
BRIDGE	HOR_7142	Eastern	30.3813	18.7943	NA	6.66865	0.354822	2.7326	15.4298	0.245719	62.7945	NA	NA	NA	NA	NA	74.6269
BRIDGE	HOR_7164	Eastern	28.0597	16.142	NA	7.67333	0.475365	2.36676	18.7658	0.258683	72.5437	NA	NA	NA	NA	NA	74.4815
BRIDGE	HOR_7171	Eastern	31.9907	23.3533	5.63222	7.63232	0.32682	2.81538	18.869	0.296212	63.701	11.5599	0.146196	16.5833	13.2875	8.77917	71.5699
BRIDGE	HOR_7230	Eastern	24.1046	13.2485	NA	5.64004	0.425711	2.39016	16.5288	0.303345	54.4887	NA	NA	NA	NA	NA	67.2866
BRIDGE	HOR_730	Western	35.8857	18.2897	6.6738	7.84761	0.429072	2.79837	16.6123	0.225004	73.831	11.3057	0.230146	13.4708	14.0792	11.0542	80.2346
BRIDGE	HOR_7571	Eastern	30.3642	19.2766	NA	8.48665	0.440257	2.62838	19.3153	0.41866	46.136	NA	NA	NA	NA	NA	76.5217
BRIDGE	HOR_760	Ethiopian	45.3799	26.2468	6.46548	9.80914	0.373728	3.01745	19.026	0.257787	73.8052	11.6738	0.117054	16.3833	13.175	9.62917	87.8698
BRIDGE	HOR_7602	Eastern	35.8634	19.9999	NA	7.98431	0.399217	2.5433	13.7712	0.259181	53.1338	NA	NA	NA	NA	NA	66.9767
BRIDGE	HOR_7629	Eastern	36.8721	21.2055	NA	10.2807	0.484814	2.94105	15.2336	0.225017	67.6995	NA	NA	NA	NA	NA	77.1319
BRIDGE	HOR_7647	Eastern	32.5352	19.5177	NA	8.77371	0.449526	3.04314	21.0526	0.383296	54.9253	NA	NA	NA	NA	NA	75.1127
BRIDGE	HOR_7679	Eastern	26.8157	13.7308	NA	6.40552	0.466508	2.1647	11.8788	0.256902	46.2385	NA	NA	NA	NA	NA	66.515
BRIDGE	HOR_770	Ethiopian	39.2939	23.3533	6.88211	9.49817	0.406716	2.8324	18.1037	0.240218	75.3636	11.197	0.168192	14.5	11.6417	9.88333	84.546
BRIDGE	HOR_771	Ethiopian	45.219	27.957	NA	11.5246	0.412228	3.37495	24.6905	0.315133	78.3494	NA	NA	NA	NA	NA	95.8437
BRIDGE	HOR_7973	Ethiopian	37.7063	21.4467	NA	8.22352	0.38344	2.89	19.2172	0.261538	73.4775	NA	NA	NA	NA	NA	78.245
BRIDGE	HOR_8338	Eastern	32.3273	19.0354	NA	10.0654	0.528774	3.03889	16.5196	0.355151	46.5145	NA	NA	NA	NA	NA	69.2963
BRIDGE	HOR_8347	Eastern	27.3863	18.3121	NA	10.209	0.557499	3.81311	17.1959	0.309292	55.5978	NA	NA	NA	NA	NA	72.8702
BRIDGE	HOR_8355	Eastern	37.7398	22.17	NA	7.12315	0.321296	3.45578	16.5554	0.2236	74.0402	NA	NA	NA	NA	NA	76.7042
BRIDGE	HOR_8391	Eastern	27.2371	16.3831	NA	6.66865	0.407044	2.4327	20.0961	0.359286	55.9335	NA	NA	NA	NA	NA	72.0791
BRIDGE	HOR_8428	Eastern	36.425	23.3756	NA	7.98431	0.341565	3.5919	11.2303	0.154371	72.7489	NA	NA	NA	NA	NA	87.9296
BRIDGE	HOR_8446	Eastern	23.9572	16.1196	6.46548	7.24958	0.449736	2.67075	17.7505	0.254522	69.7403	11.0218	0.132283	14.8375	11.575	9.02083	75.5086
BRIDGE	HOR_8454	Eastern	27.6172	16.142	NA	7.79294	0.482775	2.62838	21.3844	0.312431	68.4451	NA	NA	NA	NA	NA	76.5116
BRIDGE	HOR_846	Western	31.2604	15.3963	5.42391	6.38842	0.414933	2.71967	19.6344	0.319462	61.4607	11.5764	0.124306	15.4292	13.4417	9.57083	73.3605
BRIDGE	HOR_872	Eastern	23.4703	15.1551	5.42391	7.4888	0.494142	2.72392	20.6155	0.317975	64.8339	12.2164	0.101301	19.5417	14.05	7.52917	68.1202
BRIDGE	HOR_8751	Ethiopian	30.7126	19.0354	NA	6.9557	0.365408	2.79854	25.5347	0.347116	73.5624	NA	NA	NA	NA	NA	66.0467
BRIDGE	HOR_8787	Eastern	30.2866	20.701	6.04885	6.50803	0.314383	2.7537	16.4161	0.25561	64.2231	10.8469	0.162701	14.4	12	8.4875	79.6797
BRIDGE	HOR_8879	Ethiopian	36.3726	19.4953	6.88211	8.0629	0.413581	2.63459	16.4749	0.228879	71.9811	10.69	0.252839	13.5	11.45	9.475	79.7407
BRIDGE	HOR_9292	Ethiopian	41.8863	27.236	6.6738	9.44842	0.34691	2.95431	20.6094	0.243928	84.4897	12.1459	0.126315	17.0292	12.8375	10.3625	89.3515
BRIDGE	HOR_9532	Ethiopian	33.253	19.9999	NA	8.43881	0.421942	2.69219	21.3365	0.325652	65.5194	NA	NA	NA	NA	NA	77.0568
BRIDGE	HOR_9559	Western	31.1229	17.3476	NA	7.79294	0.449223	2.75174	18.6776	0.262333	71.1981	NA	NA	NA	NA	NA	73.8219
BRIDGE	HOR_9573	Western	34.7025	19.5177	NA	9.06076	0.464233	3.19416	22.867	0.32831	69.6507	NA	NA	NA	NA	NA	76.0251
BRIDGE	HOR_9709	Ethiopian	38.1913	22.4112	NA	8.17568	0.364804	3.67911	17.1028	0.214479	79.7412	NA	NA	NA	NA	NA	92.3747
BRIDGE	HOR_9720	Western	29.5563	16.3608	6.04885	6.41235	0.391935	2.74094	15.2779	0.249463	61.2432	10.3437	0.147479	11.7458	11.85	9.8125	74.0314
BRIDGE	HOR_9841	Ethiopian	27.605	19.1351	5.63222	7.5292	0.393476	2.61529	18.2817	0.325103	56.2336	10.9682	0.146491	16.4583	11.575	8.35833	69.1405
BRIDGE	HOR_9876	Western	26.635	13.7084	6.04885	5.88608	0.429377	2.63672	16.1806	0.285729	56.6291	9.56298	0.167398	13.1417	9.85417	7.95417	70.844
BRIDGE	HOR_9891	Western	26.3916	14.1907	5.42391	5.62295	0.396243	2.76434	15.4938	0.291984	53.0638	9.99273	0.175845	12.9833	10.4125	8.24167	71.2548
BRIDGE	HOR_9911	Ethiopian	40.3623	22.8934	NA	8.94115	0.390556	3.19841	21.2384	0.250892	84.6516	NA	NA	NA	NA	NA	87.2762
BRIDGE	HOR_9930	Western	31.0169	17.5664	6.04885	6.50803	0.370482	2.71329	15.3956	0.264135	58.2869	9.84539	0.197786	12.7625	12.2875	6.4625	74.3425
BRIDGE	HOR_8451	Eastern	23.9572	14.6729	6.04885	6.79508	0.463104	2.47294	19.1241	0.318735	60.0001	10.1357	0.150219	16.2708	10.8542	6.48333	72.1182
BRIDGE	HOR_148	Eastern	37.3464	22.8711	6.25717	8.8523	0.387053	2.8643	16.1217	0.247055	65.2556	10.664	0.213761	14.2	11.2708	9.80417	78.9732
BRIDGE	HOR_772	Ethiopian	35.8857	20.4598	6.6738	7.87153	0.384731	2.82602	15.7685	0.20407	77.2699	11.8317	0.215202	13.7042	14.8	10.4292	76.8981
LUSH_SPIKE	HOR_924	Ethiopian	39.7808	21.1832	7.09043	8.68485	0.409988	2.82389	18.8887	0.257783	73.2734	10.5642	0.212265	14.85	11.1542	8.60417	81.8031
LUSH_SPIKE	HOR_10778	Ethiopian	39.7808	22.8711	7.29874	8.78054	0.383915	2.82602	15.376	0.209595	73.3605	10.2752	0.193666	11.25	11.0563	11.4646	83.6687
LUSH_SPIKE	HOR_10985	Western	34.1817	17.5664	6.04885	7.27351	0.414059	2.78348	16.9852	0.251548	67.5226	11.4069	0.170327	14.2875	10.2875	12.8125	78.4631
LUSH_SPIKE	HOR_11258	Eastern	34.6685	23.3533	6.46548	9.37856	0.401595	2.86005	18.2999	0.280201	65.31	10.3312	0.165751	15.6292	11.2583	7.1125	82.032
LUSH_SPIKE	HOR_11319	Western	35.8857	18.5309	6.46548	7.39311	0.398962	2.79411	16.6123	0.230915	71.9412	11.3698	0.180069	13.3375	12.9208	10.9667	78.9223
LUSH_SPIKE	HOR_11332	Western	28.5825	13.2262	5.84054	5.52726	0.417904	2.39424	16.9067	0.281178	60.128	10.5139	0.15582	13.5458	11.5958	8.39167	72.4096
LUSH_SPIKE	HOR_11388	Western	34.6685	20.9421	6.6738	8.66093	0.413566	2.91323	16.9459	0.236326	71.7057	10.9839	0.207766	14.475	10.5542	10.6125	81.8695
LUSH_SPIKE	HOR_11494	Western	33.4513	18.2897	6.6738	7.01037	0.383296	2.72392	19.5166	0.231503	84.3038	12.9039	0.171045	16.8292	14.7708	10.2417	78.5029
LUSH_SPIKE	HOR_12423	Western	32.721	17.5664	6.46548	7.99114	0.454911	2.68351	15.9844	0.25141	63.5788	10.0523	0.16087	13.4792	10.6875	8.70833	75.0154
LUSH_SPIKE	HOR_12790	Western	30.0432	16.6019	5.84054	6.62764	0.39921	2.53037	15.9451	0.281729	56.5973	9.90184	0.191397	13.7667	10.9375	6.8625	74.1759
LUSH_SPIKE	HOR_13422	Western	27.6088	16.1196	6.04885	7.08214	0.439348	2.58992	18.0645	0.266946	67.671	11.4311	0.177831	17.5625	11.875	7.8875	71.9327
LUSH_SPIKE	HOR_13439	Western	29.3129	16.6019	6.46548	7.22566	0.435232	2.809	15.6311	0.249433	62.6667	9.90519	0.191903	13.4833	10.1417	8.71667	74.521
LUSH_SPIKE	HOR_1175	Western	29.5563	16.1196	6.04885	6.819	0.423025	2.68564	17.0048	0.29795	57.0726	9.64187	0.204796	13.2	11.9125	5.9875	75.508
LUSH_SPIKE	HOR_10843	Western	35.6423	20.4598	7.50706	8.0629	0.394085	2.95151	18.6924	0.227409	82.1974	11.1889	0.186674	13.525	12.7375	10.3479	78.9248
LUSH_SPIKE	HOR_11016	Western	33.2079	15.6374	6.04885	5.7904	0.370292	2.74945	16.161	0.263704	61.2844	10.348	0.236871	13.0375	13.05	6.7	73.7823
LUSH_SPIKE	HOR_11267	Eastern	44.1627	29.5651	7.63713	5.65886	0.191403	3.37759	12.7505	0.199503	63.9113	8.50418	0.205318	8.40278	9.02778	5.93333	102.878
LUSH_SPIKE	HOR_11321	Western	27.3653	14.1907	6.04885	5.98177	0.421528	2.44103	17.4954	0.294139	59.48	10.0444	0.199728	16	9.7625	5.95	71.1891
LUSH_SPIKE	HOR_11333	Western	26.3916	13.9495	5.84054	6.14921	0.440818	2.46656	16.7889	0.298654	56.2154	9.83296	0.187988	13.3667	10.525	6.84583	70.823
LUSH_SPIKE	HOR_11400	Western	30.2866	18.772	6.6738	6.50803	0.346689	2.71754	15.376	0.269873	56.975	8.72283	0.179958	12.7042	10.4917	5	73.3576
LUSH_SPIKE	HOR_11496	Western	34.4251	21.4243	6.46548	8.63701	0.40314	2.81538	17.8682	0.252897	70.6543	11.1717	0.19083	14.5375	12.4208	10.55	80.3016
LUSH_SPIKE	HOR_12522	Western	29.7997	17.3252	5.42391	6.41235	0.370116	2.69627	16.4553	0.306588	53.6724	10.1111	0.0948412	12.4542	11.6542	9.93333	74.0835
LUSH_SPIKE	HOR_12796	Ethiopian	44.4061	28.1757	7.09043	8.49348	0.301447	2.77497	17.3776	0.244341	71.1204	10.2536	0.158806	13.8562	12.4729	8.25	101.091
LUSH_SPIKE	HOR_13423	Western	36.8595	19.4953	6.46548	7.58448	0.389041	2.90897	16.5142	0.223205	73.9866	11.6935	0.236212	14.9667	12.7958	10.7167	77.1794
LUSH_SPIKE	HOR_13441	Western	34.912	18.2897	6.25717	7.84761	0.429072	2.6665	16.004	0.227989	70.1962	11.4656	0.202935	14.4792	13.375	10.0875	77.0527
LUSH_SPIKE	HOR_1176	Ethiopian	30.0432	18.0486	6.25717	6.67548	0.369861	2.87281	17.2206	0.280322	61.4317	10.0312	0.134719	12.6	11.8667	7.94583	73.9445
LUSH_SPIKE	HOR_10844	Ethiopian	33.4513	19.2542	6.6738	8.94798	0.464728	2.90684	16.6319	0.246541	67.4612	10.336	0.165964	15.4875	11.4042	6.89167	74.0851
LUSH_SPIKE	HOR_11053	Eastern	27.6088	18.5309	5.63222	8.34996	0.450597	2.71542	19.5362	0.288415	67.7366	12.2945	0.119782	19.3833	13.4583	8.60417	66.7539
LUSH_SPIKE	HOR_11268	Eastern	37.5898	25.0411	6.6738	9.25896	0.36975	2.77923	16.5338	0.289965	57.0201	8.74053	0.122205	12.5333	9.48333	6.8	93.062
LUSH_SPIKE	HOR_11322	Western	27.8522	14.914	5.63222	5.71863	0.38344	2.43253	17.7505	0.305133	58.173	10.5494	0.138184	14.0583	12.025	8.32917	71.788
LUSH_SPIKE	HOR_11334	Western	27.3653	15.1551	5.42391	5.83824	0.385231	2.62821	15.9059	0.291481	54.5691	10.277	0.115463	12.4792	11.1958	9.7625	72.8332
LUSH_SPIKE	HOR_11498	Western	35.3989	18.5309	6.04885	6.86685	0.370563	2.7303	17.9467	0.267758	67.026	11.3214	0.14395	14.375	13.2875	8.45	80.5681
LUSH_SPIKE	HOR_12711	Western	34.912	16.6019	5.84054	7.12998	0.429468	2.73881	18.3588	0.259914	70.6342	12.3569	0.129017	16.7	13.8083	10.9792	76.0018
LUSH_SPIKE	HOR_12822	Ethiopian	41.2414	23.8638	6.84469	9.44527	0.395799	3.11544	17.9038	0.298891	59.9006	8.92796	0.140137	14.1111	11.0778	4.3	114.96
LUSH_SPIKE	HOR_13424	Western	31.2604	16.6019	5.84054	7.17782	0.43235	2.91535	16.9655	0.252346	67.2312	11.7624	0.195501	15.5542	12.3667	10.4208	75.1387
LUSH_SPIKE	HOR_13442	Western	35.3989	19.0131	6.6738	7.03429	0.369971	2.77072	14.6303	0.198112	73.8486	11.3052	0.257086	11.5792	10.2417	13.125	79.2556
LUSH_SPIKE	HOR_10845	Western	29.3129	17.8075	6.46548	6.12529	0.343973	2.75796	17.2206	0.271705	63.3799	10.0133	0.135355	12.7917	11.4667	7.56667	74.6616
LUSH_SPIKE	HOR_11065	Eastern	29.3129	20.4598	5.84054	5.81432	0.284182	2.8558	18.4569	0.332708	55.4749	9.70207	0.107336	15.475	9.27083	5.37917	73.5213
LUSH_SPIKE	HOR_11298	Eastern	27.8522	20.2187	5.84054	8.5174	0.421263	2.96002	20.4193	0.263017	77.6349	13.5863	0.155731	22.5875	14.975	8.46667	70.0063
LUSH_SPIKE	HOR_11324	Western	27.3653	13.2262	5.42391	6.05353	0.457693	2.39849	17.2403	0.271156	63.5807	11.9737	0.15691	13.8958	11.8125	10.7958	71.1171
LUSH_SPIKE	HOR_11454	Eastern	27.3653	21.1832	6.04885	9.23504	0.43596	2.90046	17.672	0.277002	63.7974	10.7869	0.188767	19	11.375	5.6875	74.1903
LUSH_SPIKE	HOR_11503	Western	31.0169	15.1551	6.25717	6.89077	0.454682	2.66011	16.2591	0.238606	68.1419	11.1266	0.253335	15.0125	12.1042	8.37083	75.9275
LUSH_SPIKE	HOR_12745	Eastern	42.4586	30.8281	5.84054	6.59175	0.213823	3.03446	17.2206	0.305933	56.289	9.84782	0.203975	12.89	12	4.13	98.4018
LUSH_SPIKE	HOR_13153	Western	31.2604	15.3963	6.25717	7.27351	0.47242	2.70053	18.3392	0.250754	73.1362	11.9427	0.191044	17.4167	11.7292	9.90833	76.2088
LUSH_SPIKE	HOR_13425	Western	26.3916	15.6374	6.04885	7.34527	0.469725	2.71116	16.1217	0.268366	60.0737	10.1505	0.262718	17.6	8.675	6.8875	72.2628
LUSH_SPIKE	HOR_13443	Western	35.1554	19.7365	6.46548	7.9433	0.402468	2.90046	16.0432	0.233371	68.7455	10.8676	0.219542	13.1	12.6958	9.925	77.1728
LUSH_SPIKE	HOR_2004	Western	35.6423	18.0486	6.04885	8.15859	0.452034	2.91323	16.6516	0.248679	66.9602	11.3159	0.190187	15.4375	11.2375	10.525	79.4513
LUSH_SPIKE	HOR_10847	Ethiopian	39.2939	27.3821	5.5431	10.1421	0.370393	3.07323	22.9669	0.432821	53.0632	9.84066	0.178723	17.7111	12.2444	4.39444	113.744
LUSH_SPIKE	HOR_11093	Eastern	39.0505	27.6935	5.42391	7.11802	0.257029	3.20462	16.1413	0.364726	44.2561	8.34271	0.172906	11.6967	10.6267	6.36	97.6505
LUSH_SPIKE	HOR_11301	Eastern	40.5111	28.1757	6.04885	4.97708	0.176644	3.70234	11.2158	0.386503	29.0187	4.90068	0.253311	5.5375	5.95	2.375	103.524
LUSH_SPIKE	HOR_11325	Western	32.4776	14.6729	6.04885	6.00569	0.409305	2.48357	15.0228	0.227489	66.0374	11.1509	0.192847	13.7375	11.65	10.825	74.2755
LUSH_SPIKE	HOR_11346	Western	32.2341	19.9776	5.21559	5.04884	0.252725	2.6197	15.6115	0.288853	54.0466	10.5813	0.115143	12.2167	11.7667	10.7417	73.3881
LUSH_SPIKE	HOR_11489	Western	33.9382	18.772	6.25717	7.6084	0.405306	2.72818	17.7897	0.264946	67.1447	10.9669	0.163318	14.2042	12.4292	9.67083	81.8695
LUSH_SPIKE	HOR_11504	Western	34.6685	17.8075	6.46548	7.41703	0.416512	2.81538	15.6507	0.238366	65.6585	10.3782	0.217794	12.1625	12.1875	9.50833	83.5644
LUSH_SPIKE	HOR_12777	Western	33.4513	19.0131	5.42391	8.15859	0.429103	2.77072	16.4946	0.366891	44.9576	8.47975	0.141531	10.8417	10.4125	7.525	79.6698
LUSH_SPIKE	HOR_13160	Western	30.0432	15.8785	6.25717	7.1539	0.45054	2.8324	15.9451	0.24411	65.3194	10.6673	0.224691	13.875	11.8583	9.52083	76.3355
LUSH_SPIKE	HOR_13428	Western	31.2604	17.5664	6.25717	8.56525	0.487593	2.80688	17.358	0.249062	69.6936	11.3867	0.216813	16.9417	12.3458	8.4625	75.7046
LUSH_SPIKE	HOR_13445	Western	33.6948	17.0841	6.6738	7.10606	0.415945	2.6431	15.8077	0.239544	65.9909	10.1039	0.234456	13.5792	10.0875	8.3	77.9594
LUSH_SPIKE	HOR_2366	Eastern	32.4776	21.9066	5.84054	9.25896	0.422657	2.90046	22.519	0.32934	68.3762	11.9718	0.0759366	21.1292	13.775	5.85	72.7363
LUSH_SPIKE	HOR_10961	Western	32.721	17.8075	5.63222	6.34058	0.356063	2.69627	15.4349	0.29817	51.7655	9.39122	0.214265	12.4042	11.025	7.59583	77.0283
LUSH_SPIKE	HOR_11124	Western	40.7545	20.9421	6.6738	8.20643	0.391863	2.77923	16.3572	0.275146	59.4491	9.10784	0.168508	12.3292	10.9667	7.20417	83.3881
LUSH_SPIKE	HOR_11306	Ethiopian	27.1219	19.7365	6.04885	9.04367	0.458221	2.61757	19.6736	0.265356	74.1405	12.5312	0.160273	20.7875	13.525	7.8625	73.3819
LUSH_SPIKE	HOR_11326	Western	34.4251	18.772	5.63222	7.27351	0.387466	2.65799	16.1217	0.235682	68.4044	12.4105	0.183335	15.1	12.45	12.525	75.8635
LUSH_SPIKE	HOR_11349	Western	31.5038	19.7365	6.6738	5.93392	0.300658	2.70478	14.5911	0.222741	65.507	10.0253	0.205483	12.4917	11.225	8.12917	79.9714
LUSH_SPIKE	HOR_11490	Western	31.9907	16.3608	6.6738	7.36919	0.450419	2.67288	16.9459	0.212142	79.88	12.2288	0.256636	14.9458	12.6875	11.4208	76.6168
LUSH_SPIKE	HOR_11517	Eastern	32.4776	19.7365	5.42391	8.56525	0.433981	3.24291	20.0465	0.368928	54.337	10.2465	0.168163	14.6875	13.0833	8.39583	73.1658
LUSH_SPIKE	HOR_12783	Western	31.9907	18.2897	6.6738	6.10137	0.333595	2.77923	15.0817	0.225114	66.9956	10.2536	0.234431	12.5417	10.6833	8.84583	76.4584
LUSH_SPIKE	HOR_13412	Western	31.7473	17.0841	6.46548	8.0629	0.471953	2.94088	17.9663	0.250797	71.637	11.3245	0.205423	18.0208	11.7417	6.8875	73.7989
LUSH_SPIKE	HOR_13430	Western	32.721	17.0841	6.25717	7.84761	0.459351	2.68351	16.2198	0.238821	67.9164	11.0938	0.22491	14.8292	12.225	9.85	77.3527
LUSH_SPIKE	HOR_13466	Ethiopian	34.6685	20.701	6.04885	6.2449	0.301672	2.83027	20.1838	0.332631	60.6794	10.2479	0.21454	15.475	13.1625	4.3	73.1582
LUSH_SPIKE	HOR_4413	Eastern	49.7618	24.8	6.04885	8.37388	0.337656	2.88557	17.9271	0.298507	60.0559	10.1519	0.16175	15.6	12.2625	5.75	98.1716
LUSH_SPIKE	HOR_10983	Western	28.5825	13.9495	5.84054	5.88608	0.421955	2.65799	17.8682	0.316131	56.5215	9.88528	0.142192	14.4625	11.1458	6.34167	73.0494
LUSH_SPIKE	HOR_11154	Eastern	22.9834	15.3963	5.63222	7.82369	0.508155	2.541	21.6948	0.321972	67.3811	12.2276	0.180655	22.3083	12.1292	6.12917	62.13
LUSH_SPIKE	HOR_11308	Ethiopian	33.2079	23.3533	6.25717	9.40248	0.402619	2.74945	19.6932	0.263229	74.8141	12.2253	0.181295	17.925	14.3917	9.07083	74.2755
LUSH_SPIKE	HOR_11329	Western	31.5038	14.914	6.25717	6.17313	0.413915	2.53462	14.9835	0.265331	56.4711	9.22004	0.192274	12.1792	9.15	7.5375	74.929
LUSH_SPIKE	HOR_11351	Western	31.9907	17.3252	6.46548	7.39311	0.426725	2.75157	17.2403	0.245366	70.2636	11.105	0.212911	15.1417	10.7917	10.3542	78.2198
LUSH_SPIKE	HOR_11491	Western	30.7735	17.0841	5.84054	7.34527	0.429947	2.65799	16.4161	0.253734	64.6979	11.3205	0.197994	14.6083	12.725	9.99167	74.5033
LUSH_SPIKE	HOR_11933	Ethiopian	33.4513	22.1477	6.25717	8.8523	0.399694	3.01319	18.6728	0.273786	68.2022	11.1446	0.155948	17.9792	12.5542	6.74167	73.6771
LUSH_SPIKE	HOR_12788	Eastern	36.3726	23.1122	6.6738	9.42641	0.407855	3.05573	18.8887	0.25011	75.5214	11.5704	0.181673	17.7	13.0458	9.28333	82.5995
LUSH_SPIKE	HOR_13420	Western	31.9907	15.8785	6.46548	6.86685	0.432462	2.67713	16.1217	0.244133	66.0366	10.4357	0.220112	14.5667	11.8917	7.45417	73.4124
LUSH_SPIKE	HOR_13431	Western	31.2604	18.5309	6.46548	5.74255	0.309892	2.77497	14.6696	0.256063	57.2888	9.0503	0.206291	10.6	10.4167	7.80833	73.776
LUSH_SPIKE	HOR_13603	Western	30.0432	19.4953	6.46548	8.23035	0.42217	2.90472	16.1806	0.257998	62.7159	9.91703	0.172854	13.1917	10.9708	8.32917	72.4259
LUSH_SPIKE	HOR_10984	Western	32.721	15.1551	6.04885	6.46019	0.42627	2.7218	17.3384	0.260276	66.6153	11.2503	0.195224	16.125	10.9125	9.1125	76.5182
LUSH_SPIKE	HOR_11176	Western	38.0767	18.2897	6.88211	8.03898	0.439535	2.62608	15.7685	0.224421	70.2629	10.4351	0.182548	13.0896	12.8938	8.81667	90.6289
LUSH_SPIKE	HOR_11318	Western	31.7473	16.1196	6.04885	6.53195	0.405217	2.74519	15.9088	0.25134	63.2959	10.6906	0.179835	12.5137	12.2429	8.59583	74.6616
LUSH_SPIKE	HOR_11331	Western	26.1481	13.2262	5.63222	6.38842	0.483014	2.52399	15.9451	0.271502	58.7292	10.6533	0.199693	14.0042	10.9333	9.4375	71.5601
LUSH_SPIKE	HOR_11381	Western	31.0169	16.1196	5.84054	7.03429	0.43638	2.72818	16.0628	0.305384	52.5988	9.20499	0.152588	12.8708	9.9125	7.30417	72.5393
LUSH_SPIKE	HOR_11492	Western	33.6948	16.843	6.46548	6.26882	0.372191	2.72392	18.2803	0.245778	74.3774	11.7498	0.228317	16.35	12.3708	9.12083	78.9248
LUSH_SPIKE	HOR_12058	Western	25.1744	14.4318	5.00728	7.1539	0.495705	2.62396	18.5943	0.299044	62.1792	12.69	0.148641	19.2	13.6125	10.0125	67.7403
LUSH_SPIKE	HOR_12789	Western	26.3916	12.7439	5.63222	6.00569	0.471259	2.43253	17.8486	0.279567	63.8436	11.5782	0.157953	16.4708	11.8083	8.77917	71.3936
LUSH_SPIKE	HOR_13421	Western	29.3129	16.3608	6.46548	7.01037	0.428487	2.77497	16.3376	0.233247	70.0441	11.0688	0.208742	13.2708	11.575	10.9583	75.93
LUSH_SPIKE	HOR_13436	Western	29.7997	16.1196	6.25717	7.46487	0.463092	2.83027	17.5346	0.242889	72.192	11.7896	0.239758	17.8208	14.1708	6.75833	74.929
LUSH_SPIKE	HOR_13731	Eastern	34.6685	25.7645	6.46548	6.74724	0.261881	2.87281	16.7889	0.236838	70.8879	11.2009	0.217418	13.3625	13.1	9.9	75.6899
LUSH_SPIKE	HOR_13807	Eastern	35.8857	26.2468	6.6738	9.35464	0.356411	3.12805	14.905	0.255563	58.3224	8.94005	0.14826	10.4958	10.8458	8.225	87.9432
LUSH_SPIKE	HOR_13983	Eastern	30.7735	17.8075	6.25717	5.64687	0.317106	2.75583	15.6704	0.232771	67.3211	10.9875	0.202352	14.3958	11.4	8.65	80.2346
LUSH_SPIKE	HOR_14216	Eastern	25.1744	16.6019	5.42391	7.12998	0.429468	2.39849	19.2615	0.346965	55.5142	10.4611	0.116647	15.8083	11.0625	7.2	70.6261
LUSH_SPIKE	HOR_14376	Eastern	34.4251	20.2187	6.04885	7.27351	0.359741	2.80475	17.044	0.263061	64.7911	10.9461	0.0998244	14.2375	12.275	9.2375	75.0643
LUSH_SPIKE	HOR_15239	Ethiopian	37.8333	27.2112	7.92369	9.25896	0.340262	3.16208	16.887	0.263553	64.0746	8.2704	0.171386	11.0062	9.02917	6.47292	91.1966
LUSH_SPIKE	HOR_15738	Eastern	31.0169	20.701	6.25717	8.8523	0.427628	2.72605	17.672	0.265732	66.503	10.8675	0.152426	16.2625	11.4708	8.52083	79.9552
LUSH_SPIKE	HOR_17245	Ethiopian	33.2079	19.9776	6.25717	7.51272	0.376057	2.92173	16.9263	0.264237	64.0572	10.463	0.131002	13.7958	11.3583	9.05833	76.2088
LUSH_SPIKE	HOR_17811	Eastern	36.8595	25.2823	6.6738	8.44564	0.334054	2.85792	16.1806	0.261633	61.8446	9.47509	0.235305	13.0967	10.7167	6.31	77.7332
LUSH_SPIKE	HOR_13869	Western	35.1554	18.772	6.25717	7.41703	0.395112	2.87707	17.6327	0.253992	69.4223	11.3376	0.150569	15.0958	12.7	9.2375	75.6319
LUSH_SPIKE	HOR_14096	Western	32.2341	16.6019	5.84054	6.67548	0.402092	2.75583	16.6516	0.258048	64.5288	11.288	0.195996	15.7125	12.15	9.37917	72.2731
LUSH_SPIKE	HOR_14221	Western	36.1292	17.0841	6.25717	7.32135	0.428547	2.88132	19.2026	0.267775	71.7118	11.7106	0.156175	16.5792	12.6125	9.26667	77.1794
LUSH_SPIKE	HOR_14476	Western	35.3989	18.2897	6.25717	7.96722	0.435611	2.73456	16.7301	0.228769	73.1307	11.9448	0.280847	15.95	12.05	11.5667	80.1189
LUSH_SPIKE	HOR_15794	Eastern	28.826	16.843	6.25717	8.63701	0.512795	2.71754	17.6524	0.272486	64.7826	10.586	0.122404	15.1792	11.7375	7.93333	77.1794
LUSH_SPIKE	HOR_17832	Eastern	31.0169	19.7365	6.04885	9.73738	0.49337	2.63246	16.5534	0.282866	58.5204	9.89877	0.152976	13.9417	11.525	8.54583	76.7599
LUSH_SPIKE	HOR_13870	Eastern	22.74	15.6374	5.42391	8.27819	0.529384	2.86005	19.6932	0.349513	56.3447	10.6229	0.116327	15.8042	12.7167	8.09583	66.9266
LUSH_SPIKE	HOR_14234	Eastern	27.1219	16.3608	6.25717	6.65156	0.406556	2.54313	16.7889	0.287898	58.3155	9.52287	0.164998	14.2	11.5667	4.98333	74.0021
LUSH_SPIKE	HOR_14433	Ethiopian	21.0359	19.4953	6.25717	7.1539	0.366954	2.68776	16.6908	0.279249	59.7704	9.76227	0.213051	11.4875	12.875	7.6875	75.6322
LUSH_SPIKE	HOR_14479	Ethiopian	38.0767	27.2112	6.46548	10.9574	0.402678	2.93875	15.2386	0.234285	65.0432	10.2954	0.185622	12.2167	12.6458	10.6833	86.8455
LUSH_SPIKE	HOR_15644	Western	31.2604	15.6374	6.04885	7.12998	0.455957	2.70053	16.9459	0.243244	69.6664	11.768	0.207146	14.675	14.975	8.85	75.4853
LUSH_SPIKE	HOR_17512	Eastern	35.6423	18.0486	6.6738	8.27819	0.458661	3.01107	18.2215	0.246012	74.0672	11.3435	0.124789	14.0417	12.6875	10.9292	80.6289
LUSH_SPIKE	HOR_17839	Eastern	33.4513	22.6299	6.46548	7.65624	0.338324	2.71542	15.3956	0.251018	61.3328	9.69639	0.194752	12.6208	10.0875	8.69583	76.4901
LUSH_SPIKE	HOR_13888	Western	32.4776	16.843	7.09043	6.98645	0.414799	2.62183	14.4733	0.217863	66.4332	9.5734	0.277319	11.9896	10.5708	7.78333	75.508
LUSH_SPIKE	HOR_14156	Western	41.7283	22.1477	6.88211	8.73269	0.394294	3.0217	19.5166	0.263051	74.1934	11.0206	0.102743	14.5083	12.4333	9.11667	98.4375
LUSH_SPIKE	HOR_14443	Eastern	24.4441	15.6374	5.21559	7.4888	0.478903	2.67288	18.9279	0.35958	52.639	10.3181	0.145011	14.0083	12.8417	9.29167	71.8924
LUSH_SPIKE	HOR_14480	Western	33.4513	17.0841	6.04885	6.98645	0.408944	2.77284	15.9059	0.261433	60.8411	10.2784	0.177916	13.2625	12.45	7.6625	75.7867
LUSH_SPIKE	HOR_15675	Ethiopian	33.2079	21.6654	5.21559	9.71346	0.448339	3.39818	22.2443	0.334706	66.4592	13.0335	0.135925	19.25	15.9083	11.1417	70.844
LUSH_SPIKE	HOR_13931	Western	34.1817	19.0131	6.46548	7.79977	0.410231	2.87281	16.8085	0.238995	70.3301	11.1172	0.22915	15.1333	12.8	8.88333	76.0542
LUSH_SPIKE	HOR_14164	Ethiopian	37.1029	19.0131	6.88211	7.01037	0.368713	2.88557	17.4758	0.235538	74.1951	11.0143	0.224215	12.7833	12.35	10.2667	78.3347
LUSH_SPIKE	HOR_14276	Western	32.721	16.1196	6.04885	7.20174	0.446768	2.69415	19.8306	0.299865	66.1319	11.172	0.109107	18.15	11.1375	7.1875	74.3631
LUSH_SPIKE	HOR_14450	Ethiopian	33.2079	20.701	6.88211	7.96722	0.384872	2.81113	16.0432	0.206274	77.7764	11.549	0.247746	15.1833	13.9417	8.575	77.8966
LUSH_SPIKE	HOR_14504	Eastern	34.6685	22.3888	6.46548	8.90014	0.397526	2.87494	14.8854	0.280903	52.9913	8.38476	0.223079	9.63333	9.75	7.75	86.9791
LUSH_SPIKE	HOR_15698	Eastern	39.2939	29.8636	5.84054	6.89077	0.230741	3.24291	18.1626	0.328427	55.3018	9.67665	0.151643	14.7083	9.60417	6.4125	85.9093
LUSH_SPIKE	HOR_15933	Eastern	36.3726	19.2542	6.46548	6.819	0.354156	3.00043	16.6712	0.271822	61.3312	9.69275	0.190422	13.175	11.4958	6.65833	80.7533
LUSH_SPIKE	HOR_13940	Western	34.1817	18.5309	6.04885	8.13467	0.438979	2.96002	16.8478	0.242788	69.393	11.7262	0.16765	15.2125	11.825	11.7875	83.3652
LUSH_SPIKE	HOR_14279	Western	39.2939	21.4243	6.88211	6.41235	0.299302	2.76008	17.1029	0.255814	66.8567	9.9238	0.196664	11.4833	10.375	9.65833	83.5727
LUSH_SPIKE	HOR_14451	Ethiopian	42.2152	29.8636	6.46548	11.9142	0.398954	2.96853	21.7733	0.287461	75.7436	11.9883	0.138344	20.525	14.5	6.42917	98.4149
LUSH_SPIKE	HOR_14516	Eastern	32.721	17.8075	6.25717	6.65156	0.373526	2.8558	15.1405	0.265607	57.0035	9.30889	0.146774	11.4333	11.2083	6.7125	76.0272
LUSH_SPIKE	HOR_15699	Western	31.7473	16.3608	6.25717	7.29743	0.446032	2.74732	15.1994	0.23499	64.6812	10.5638	0.198012	12.9875	12.0917	9.52083	75.6322
LUSH_SPIKE	HOR_13945	Western	38.3201	20.701	6.6738	7.53664	0.364072	2.86005	15.0424	0.223934	67.1735	10.2864	0.257777	11.8917	11.6	10.4417	81.9988
LUSH_SPIKE	HOR_14284	Western	39.0505	19.9776	7.29874	9.49817	0.475441	3.03234	17.3776	0.243951	71.2341	9.98048	0.209894	14.2417	10.9667	7.58125	92.8533
LUSH_SPIKE	HOR_15708	Ethiopian	35.6423	23.5944	7.09043	8.92406	0.378228	2.92811	21.1258	0.242425	87.1433	12.5614	0.147436	17.4292	12.9854	9.7875	79.647
LUSH_SPIKE	HOR_16935	Ethiopian	33.2079	20.4598	5.42391	8.03898	0.392915	2.74732	16.7301	0.321582	52.0243	9.80881	0.20052	13.6583	12.2042	8.7875	75.3216
LUSH_SPIKE	HOR_17713	Ethiopian	40.7545	22.8711	7.29874	7.72801	0.337895	3.09402	13.6295	0.227433	59.9275	8.39317	0.216835	9.90208	9.65	7.57083	85.2128
LUSH_SPIKE	HOR_13962	Eastern	23.2269	12.5028	6.04885	6.34058	0.507133	2.49208	18.1233	0.327134	55.4003	9.35764	0.139579	16.725	8.675	4.0875	67.6292
LUSH_SPIKE	HOR_14196	Ethiopian	30.0432	17.5664	5.84054	7.96722	0.45355	2.74307	22.5975	0.325164	69.4959	12.1617	0.100934	20.3792	13.1667	6.99167	68.0074
LUSH_SPIKE	HOR_14334	Eastern	43.4324	24.0767	6.6738	9.09151	0.377607	3.2344	14.5322	0.268345	54.1549	8.30173	0.200274	10.2125	11.3208	6.71667	94.52
LUSH_SPIKE	HOR_14463	Eastern	40.0242	29.3813	6.46548	11.7228	0.398989	3.28758	17.6524	0.286915	61.5247	9.74317	0.131748	13.8667	12.0667	8.19167	90.2346
LUSH_SPIKE	HOR_15214	Ethiopian	35.1554	22.3888	6.6738	9.35464	0.417827	2.71329	18.5354	0.304772	60.8173	9.32157	0.15416	14.1792	11.0083	5.78333	73.1145
LUSH_SPIKE	HOR_15735	Eastern	33.9382	19.2542	6.6738	8.20643	0.426215	2.69415	17.2991	0.247401	69.9234	10.7096	0.165842	15.6	12.6708	7.28542	82.1128
LUSH_SPIKE	HOR_17209	Western	32.4776	19.7365	6.6738	8.49348	0.430345	2.70478	18.5943	0.256789	72.4109	11.0911	0.128982	15.6875	12.3208	8.26667	72.4062
LUSH_SPIKE	HOR_17717	Eastern	38.807	26.2468	6.25717	6.65156	0.253424	2.71542	16.4749	0.263922	62.4235	10.1929	0.140576	14.1833	10.4292	8.01667	77.8275
BRIDGE	HOR_20710	Eastern	31.7473	18.0486	6.04885	6.34058	0.351306	2.63246	17.2599	0.254532	67.8103	11.4514	0.166046	15.025	13.65	8.2	76.343
HEB-25	HID003	Parent	30	21	5.6	8.6	0.408701	1.416	21.52	0.316285	68.04	12.15	0.176353	16.7533	10.92	6.46333	-
HEB-25	HID065	Parent	29.4	15.8	4.2	6.54	0.413001	1.008	16.38	0.290014	56.48	13.4476	0.21363	16.1467	12.73	7.98333	-
HEB-25	HID294	Parent	31.4	20.6	4.4	8.16	0.396473	1.084	26.82	0.341743	78.48	17.8364	0.138414	20.54	14.6233	10.9333	-
HEB-25	HID359	Parent	22.8	16.4	5	7.92	0.483574	1.096	37.24	0.385587	96.58	19.316	0.212428	29.68	13.72	7.94	-
HEB-25	Barke	Parent	42	34	6	12.4667	0.366179	1.99667	14.1	0.240888	58.5333	9.75556	0.127173	12.5444	10.7333	6.38889	-
HEB-25	HEB_01_001	HID003	34.4	30	5.8	10.78	0.358632	1.382	14.42	0.240654	59.92	10.331	0.076109	13.1333	10.08	7.09333	63.7065
HEB-25	HEB_01_003	HID003	40.6	26.2	5.8	9.06	0.345799	1.84	15.98	0.263696	60.6	10.4483	0.117661	14.7233	9.73667	5.38333	70.0389
HEB-25	HEB_01_004	HID003	39.8	32.8	5.6	11.82	0.360429	1.728	24.48	0.28943	84.58	15.1036	0.13593	21.35	14.4567	7.53667	59.0743
HEB-25	HEB_01_005	HID003	42.6	32.2	6.4	10.92	0.33906	1.546	15.58	0.22482	69.3	10.8281	0.123364	14.15	11.42	6.85833	67.5976
HEB-25	HEB_01_013	HID003	40.6	31.2	5.8	10.68	0.341558	1.804	16.22	0.250851	64.66	11.1483	0.14491	14.7533	10.21	6.49	72.8182
HEB-25	HEB_01_021	HID003	40.4	29.8	5.4	11	0.368704	1.194	14.3	0.231167	61.86	11.4556	0.156441	13.84	12.7	7.07667	73.7447
HEB-25	HEB_01_023	HID003	40.2	28.6	5	10.18	0.355648	1.928	20.74	0.300232	69.08	13.816	0.111121	19.48	11.62	5.04	70.0389
HEB-25	HEB_01_025	HID003	24.8	20	3.6	7.66	0.381309	1.344	17.68	0.360228	49.08	13.6333	0.117996	15.9567	12.7433	7.5	57.9626
HEB-25	HEB_01_030	HID003	38.8	30.8	7.2	11.24	0.363693	1.66	14.1	0.191785	73.52	10.2111	0.100234	13	10.8083	6.905	74.2624
HEB-25	HEB_01_031	HID003	29.4	23.4	4.4	8.54	0.364844	1.308	18.12	0.359239	50.44	11.4636	0.0879959	14.4767	10.0167	6.50333	61.1125
HEB-25	HEB_01_032	HID003	39.2	28.6	4.8	11.22	0.391954	2.064	27.82	0.366342	75.94	15.8208	0.183768	21.7367	12.3133	6.45667	66.7065
HEB-25	HEB_01_033	HID003	36.2	28	4.8	11.62	0.414558	1.564	30.54	0.442352	69.04	14.3833	0.226538	22.5333	10.8033	6.03667	61.227
HEB-25	HEB_01_038	HID003	38	28.8	5.2	10.52	0.365352	1.39	22.18	0.281544	78.78	15.15	0.147246	19.8067	14.0433	8.08333	78.3387
HEB-25	HEB_01_041	HID003	40.8	31	6	10.84	0.349354	1.87	14.36	0.231389	62.06	10.3433	0.167142	13.04	9.44667	7.46667	73.8918
HEB-25	HEB_01_042	HID003	42.4	30.8	5.6	10.62	0.343663	1.818	15.26	0.254843	59.88	10.6929	0.156073	14.3967	9.77667	6.88	71.3387
HEB-25	HEB_01_047	HID003	41.6	32.2	6.4	11.22	0.348424	1.776	16.3	0.260467	62.58	9.77812	0.0732541	13.3633	10.0283	6.06333	75.2978
HEB-25	HEB_01_050	HID003	41	31.4	6	10.44	0.331725	1.608	14.28	0.261251	54.66	9.11	0.110334	12.2067	9.1	5.47333	72.0771
HEB-25	HEB_01_053	HID003	37.8	26.2	5.8	8.52	0.324968	1.242	14.68	0.258998	56.68	9.77241	0.129689	13.4217	8.36833	5.23833	73.93
HEB-25	HEB_01_055	HID003	37	28	5.4	9.54	0.340511	1.424	15.38	0.254889	60.34	11.1741	0.178806	13.6467	10.5333	5.83333	73.3741
HEB-25	HEB_01_057	HID003	38	29	5.4	9.52	0.32729	1.636	15.12	0.271357	55.72	10.3185	0.0824551	13.7567	8.61667	5.88333	68.1888
HEB-25	HEB_01_071	HID003	38	29.6	6	11.32	0.381834	1.644	27.54	0.311962	88.28	14.7133	0.179777	20.26	12.2267	7.9	68.93
HEB-25	HEB_01_072	HID003	38.6	26.2	5.2	9.86	0.375827	1.654	23.76	0.339817	69.92	13.4462	0.142201	18.9433	11.39	6.89667	72.4477
HEB-25	HEB_01_074	HID003	40.8	28.2	5.2	10.58	0.374876	1.576	25.08	0.29224	85.82	16.5038	0.143705	23.7567	12.84	9.23	67.2624
HEB-25	HEB_01_075	HID003	40	29.4	7.2	10.64	0.361752	1.774	22.76	0.273164	83.32	11.5722	0.170347	15.5017	10.7717	7.12	75.1888
HEB-25	HEB_01_077	HID003	38.2	30.6	5.6	11.38	0.3705	1.738	17.96	0.275291	65.24	11.65	0.117345	16.0233	11.4867	6.61	72.0771
HEB-25	HEB_01_079	HID003	39	26.8	5.8	10.9	0.406691	2.108	26.16	0.307403	85.1	14.6724	0.125376	20.5733	12.48	7.48667	69.1125
HEB-25	HEB_01_080	HID003	37.6	28.8	6.6	11.2	0.388286	1.622	22.26	0.276316	80.56	12.2061	0.206526	15.18	11.3217	8.65333	72.0771
HEB-25	HEB_01_082	HID003	34.2	22.6	4.4	9.12	0.402832	1.44	22.88	0.304904	75.04	17.0545	0.0877366	19.76	15.1233	8.4	62.9654
HEB-25	HEB_01_085	HID003	31.2	23.4	3.4	8.9	0.379967	1.412	24.24	0.365611	66.3	19.5	0.0571269	20.04	14.8667	10.28	58.0771
HEB-25	HEB_01_086	HID003	44.8	31.6	6.2	11.64	0.367894	1.892	21.14	0.262739	80.46	12.9774	0.128224	17.78	13.2033	6.77833	71.7093
HEB-25	HEB_01_087	HID003	42	29.6	5.4	10.68	0.360391	1.632	24	0.307141	78.14	14.4704	0.16555	17.7067	11.8233	8.70667	65.5948
HEB-25	HEB_01_090	HID003	42	32	6	10.76	0.336177	1.58	16.38	0.25836	63.4	10.5667	0.106211	14.2317	10.4083	6.64	69.4831
HEB-25	HEB_01_091	HID003	43.4	33.2	5.8	12.62	0.380111	1.68	19.6	0.251993	77.78	13.4103	0.144594	17.3133	12.9767	8.50333	66.8918
HEB-25	HEB_01_092	HID003	26.4	23	4.4	10.1	0.437612	1.458	27.8	0.385042	72.2	16.4091	0.1451	19.5067	13.5933	8.41333	62.2242
HEB-25	HEB_01_093	HID003	24.8	20.8	4.2	9.06	0.435063	1.49	19.88	0.328704	60.48	14.4	0.10527	16.9233	13.1333	8.07333	58.2624
HEB-25	HEB_01_096	HID003	43	29.8	6	11.26	0.377659	1.666	19.24	0.259159	74.24	12.3733	0.135715	16.8667	11.88	7.23667	65.9654
HEB-25	HEB_01_097	HID003	44.2	29.6	5.8	10.96	0.369034	1.626	20.2	0.264052	76.5	13.1897	0.125916	17.51	11.9333	7.94667	65.9654
HEB-25	HEB_01_099	HID003	28.2	21.8	4.8	9.04	0.414761	1.412	16.86	0.263273	64.04	13.3417	0.13077	16.26	12.5667	8.21	58.6329
HEB-25	HEB_01_101	HID003	33.6	27	4	9.62	0.354305	1.576	19.24	0.402342	47.82	11.955	0.101847	15.9733	10.8233	6.20333	69.3005
HEB-25	HEB_01_103	HID003	39.4	28.6	5	9.32	0.325262	1.356	15.28	0.297045	51.44	10.288	0.130824	13.6933	9.41333	6.33	63.3359
HEB-25	HEB_01_104	HID003	32.8	24.2	5	9.22	0.381208	1.448	18.52	0.291654	63.5	12.7	0.126441	18.04	11.7833	6.20333	61.2978
HEB-25	HEB_01_106	HID003	36	26.2	4.2	10.04	0.381827	1.486	17.3	0.303615	56.98	13.5667	0.124508	16.2267	13.26	8.66667	63.1506
HEB-25	HEB_01_109	HID003	38.2	29.6	5.2	10.64	0.359593	1.634	19.7	0.323057	60.98	11.7269	0.0860883	17.51	10.6667	5.52333	67.8155
HEB-25	HEB_01_112	HID003	43.4	31.6	5.4	10.76	0.338275	1.902	23	0.329607	69.78	12.9222	0.144334	18.87	10.76	6.10667	70.5976
HEB-25	HEB_01_121	HID003	40.4	30.6	5.8	11.64	0.37966	1.726	15.56	0.242141	64.26	11.0793	0.147747	15.1567	10.4567	7.08	68.9272
HEB-25	HEB_01_122	HID003	40.2	30	5.8	10.22	0.34054	1.62	14.66	0.239152	61.3	10.569	0.13603	14.53	10.6367	5.68	68.7419
HEB-25	HEB_01_123	HID003	40.2	29.6	5.6	10.66	0.360029	1.704	18.74	0.273977	68.4	12.2143	0.124564	16.9233	10.4733	7.58333	70.227
HEB-25	HEB_01_124	HID003	42.2	30.6	5.6	11.62	0.379152	1.9	24.58	0.355922	69.06	12.3321	0.199321	18.5	10.37	5.96333	67.4477
HEB-25	HEB_01_126	HID003	36	29.8	5.4	11.52	0.386021	1.984	20.6	0.288112	71.5	13.2407	0.157718	19.2967	11.74	6.20667	65.4095
HEB-25	HEB_01_127	HID003	44	25.2	5	11.28	0.446912	2.192	17.82	0.304511	58.52	11.704	0.110403	16.8933	12.14	5.51333	64.8182
HEB-25	HEB_01_128	HID003	42.2	28.4	5.2	10.86	0.382554	2.088	18.28	0.267251	68.4	13.1538	0.127003	17.5733	11.8267	7.40667	70.7828
HEB-25	HEB_01_130	HID003	45.4	29.4	5.8	9.94	0.337654	1.78	14.7	0.22354	65.76	11.3379	0.108158	13.8667	10.7133	6.77333	71.1534
HEB-25	HEB_01_131	HID003	38.8	31.8	6	10.62	0.332845	1.62	17.48	0.259578	67.34	11.2233	0.140513	14.86	10.4133	7.49833	76.7093
HEB-25	HEB_01_132	HID003	40.8	31	6	10.86	0.349204	1.74	17.56	0.251865	69.72	11.62	0.106205	15.1917	10.2183	6.46	69.1153
HEB-25	HEB_01_133	HID003	41.4	31.4	6	10.1	0.321311	1.502	18.16	0.281289	64.56	10.76	0.177821	14.5517	10.2817	7.39333	71.1506
HEB-25	HEB_01_134	HID003	42.4	31.6	6	10.74	0.338415	1.728	16.46	0.255115	64.52	10.7533	0.127672	14.2733	10.7333	6.25333	70.4123
HEB-25	HEB_01_137	HID003	39.6	29	5.2	10.84	0.369515	1.646	21.42	0.300337	71.32	13.7154	0.1261	18.24	11.79	6.93333	69.4858
HEB-25	HEB_01_140	HID003	37.4	26.6	5.4	9.32	0.349193	1.502	18.44	0.302891	60.88	11.2741	0.11444	16.65	10.7	4.96667	69.6711
HEB-25	HEB_01_328	HID003	42.4	31.2	5.6	11.02	0.353133	1.76	21.32	0.287642	74.12	13.2357	0.129224	18.1367	12.13	6.90333	68.0035
HEB-25	HEB_02_152	HID065	38	28.6	5.6	12.16	0.415914	1.858	19.6	0.267833	73.18	13.0679	0.119964	16.63	11.8167	6.37	67.2624
HEB-25	HEB_02_153	HID065	32.4	29	6.2	12.5	0.430779	2.06	23.72	0.286612	82.76	13.3484	0.141475	17.0033	11.3517	8.2	66.1506
HEB-25	HEB_02_154	HID065	24.2	22	4.8	10.26	0.465966	1.552	19.36	0.331962	58.32	12.15	0.162379	17.92	10.83	5.91333	59.93
HEB-25	HEB_02_155	HID065	26.4	23.8	5.2	9.88	0.41457	1.538	19.68	0.291124	67.6	13	0.121608	17.82	13.1567	5.99667	62.8155
HEB-25	HEB_02_156	HID065	29	27.8	4.2	11.14	0.400742	1.582	21.88	0.38359	57.04	13.581	0.192846	17.21	12.1767	6.85333	63.5212
HEB-25	HEB_02_157	HID065	39.6	32.6	5.8	11.08	0.339038	1.696	19.26	0.285249	67.52	11.6414	0.113257	15.8433	10.92	6.41	69.8564
HEB-25	HEB_02_158	HID065	37.4	28	5.6	10.08	0.356895	1.408	24.06	0.31775	75.72	13.5214	0.1297	18.9467	11.3967	6.51667	NA
HEB-25	HEB_02_160	HID065	41.4	26.8	5.6	11.04	0.412191	1.69	22.42	0.313479	71.52	12.7714	0.131668	18.4467	11.2667	6.29333	80.4858
HEB-25	HEB_05_011	HID065	29.2	23.6	4	8.48	0.358893	1.65	20.66	0.348281	59.32	14.83	0.0930326	17.61	12.51	6.23	59.1888
HEB-25	HEB_05_013	HID065	41.2	27.6	6.2	10.52	0.379871	1.798	19.02	0.249541	76.22	12.2935	0.106516	15.86	11.7217	7.265	70.2242
HEB-25	HEB_05_014	HID065	40.2	26.8	5.4	11.14	0.415113	2.378	19.34	0.289868	66.72	12.3556	0.197725	18.4967	11.5867	5.62	77.1506
HEB-25	HEB_05_019	HID065	30.2	24.6	4	10.66	0.432327	1.726	16.82	0.298545	56.34	14.085	0.152931	15.28	11.92	7.47333	60.3713
HEB-25	HEB_05_020	HID065	42.2	31	6	11.08	0.356685	1.762	18.6	0.28345	65.62	10.9367	0.136392	14.5533	10.0867	6.82	65.1888
HEB-25	HEB_05_030	HID065	35.4	26.8	5.8	11.26	0.417492	1.764	20.92	0.281713	74.26	12.8034	0.108535	17.7233	12.1267	7.10333	NA
HEB-25	HEB_05_032	HID065	32.8	29.2	4.8	10.54	0.360417	1.614	18.78	0.317444	59.16	12.325	0.108101	17.1833	11.46	5.42667	67.4477
HEB-25	HEB_05_033	HID065	36	27.8	5.2	10.5	0.37794	1.478	17.24	0.276017	62.46	12.0115	0.198023	14.2733	11.79	7.34667	70.2242
HEB-25	HEB_05_035	HID065	43.6	31.6	5.8	11.36	0.359498	1.632	15.78	0.271788	58.06	10.0103	0.164344	13.78	10.31	6.10333	71.7065
HEB-25	HEB_05_036	HID065	42.4	33.4	6.2	13.1	0.392122	2.152	20.1	0.285268	70.46	11.3645	0.138043	15.3183	9.94	6.50333	76.524
HEB-25	HEB_05_037	HID065	36	25.8	4	9.8	0.378903	1.514	24.88	0.43911	56.66	14.165	0.12885	17.3	11.9267	8.06	64.8536
HEB-25	HEB_05_038	HID065	36	29	5.4	10.54	0.362195	1.384	16.14	0.26433	61.06	11.3074	0.122391	15.31	11.45	6.42	76.8564
HEB-25	HEB_05_039	HID065	43.2	36.4	5.8	13.32	0.365312	1.46	27.28	0.349564	78.04	13.4552	0.169004	19.7567	12.06	6.81	NA
HEB-25	HEB_05_040	HID065	41	32.2	5.6	10.82	0.335704	1.652	13.48	0.248068	54.34	9.70357	0.150845	12.9167	9.53667	6.73667	75.1888
HEB-25	HEB_05_041	HID065	29.8	20.4	3.4	8.08	0.395177	1.36	24.3	0.432384	56.2	16.5294	0.10045	20.4667	14.16	7.88667	60.3005
HEB-25	HEB_05_043	HID065	29	21	3.4	8.26	0.393113	1.454	21.92	0.395382	55.44	16.3059	0.0902177	19.6667	15.2667	8.76667	57.3359
HEB-25	HEB_05_044	HID065	40.4	30	5.6	11	0.365004	1.762	22.68	0.284925	79.6	14.2143	0.100072	19.29	13.48	7.35333	60.3713
HEB-25	HEB_05_045	HID065	36	29	4.8	10.96	0.377382	1.73	19.12	0.319519	59.84	12.4667	0.150334	17.2567	11.8033	7.62	74.8182
HEB-25	HEB_05_046	HID065	35.6	29.4	5.6	11.8	0.400429	1.922	18.04	0.286713	62.92	11.2357	0.174962	15.39	9.69333	6.33333	79.4886
HEB-25	HEB_05_047	HID065	25.6	16.6	4	6.82	0.411277	1.2	21.08	0.32989	63.9	15.975	0.128711	17.0933	14.1	9.58	60.9272
HEB-25	HEB_05_048	HID065	41	27.2	5.2	10.7	0.392693	1.876	17.8	0.257449	69.14	13.2962	0.102462	15.8167	12.09	8.24333	60.9272
HEB-25	HEB_05_049	HID065	42	31.2	5.4	11.18	0.357989	1.78	18.1	0.284681	63.58	11.7741	0.103964	16.4367	10.24	6.63333	67.2624
HEB-25	HEB_05_050	HID065	40.4	31	5.2	11.42	0.368127	1.776	21.8	0.322485	67.6	13	0.144572	17.9	10.9667	7.23667	68.5566
HEB-25	HEB_05_051	HID065	39.4	29.6	6.2	12.18	0.40929	1.98	20.26	0.303657	66.72	10.7613	0.209077	15.0183	10.095	6.16833	66.7065
HEB-25	HEB_05_052	HID065	40.2	31.8	6	10.8	0.339016	1.77	20.26	0.300237	67.48	11.2467	0.182734	14.8733	9.99333	7.61333	80.0771
HEB-25	HEB_05_053	HID065	28.8	21.4	4	9.22	0.430682	1.542	22.76	0.375206	60.66	15.165	0.122127	16.88	13.2267	9.76	59.93
HEB-25	HEB_05_060	HID065	44.4	29.4	5.2	9.98	0.338396	1.526	15.38	0.254047	60.54	11.6423	0.0975949	14.3167	10.63	6.80667	78.0771
HEB-25	HEB_05_065	HID065	26.6	30.8	6	11.04	0.358504	2.018	18.98	0.289065	65.66	10.9433	0.14675	14.4333	9.68	7.36667	67.2624
HEB-25	HEB_05_066	HID065	42.6	32.2	5.6	12.32	0.382042	2.006	16.6	0.32183	51.58	9.21071	0.169247	13.75	9.16667	4.89667	76.1534
HEB-25	HEB_05_067	HID065	34	31.2	6	11.56	0.369839	1.932	25.68	0.361996	70.94	11.8233	0.241206	17.46	9.79333	6.92667	81.3033
HEB-25	HEB_05_068	HID065	36.2	30.6	6	10.52	0.342423	1.638	18.04	0.279517	64.54	10.7567	0.144753	13.8333	9.32	6.74667	70.7801
HEB-25	HEB_05_069	HID065	37.4	27.6	5.6	11.16	0.403419	1.934	18.34	0.271382	67.58	12.0679	0.179375	16.2633	10.6367	7.51	82.8564
HEB-25	HEB_05_070	HID065	39.6	29.4	6.4	10.64	0.361371	1.906	20.84	0.286579	72.72	11.3625	0.163689	15.205	9.79333	6.24167	64.4477
HEB-25	HEB_05_071	HID065	32.4	26.4	5.6	10.78	0.40627	2.004	15.1	0.257503	58.64	10.4714	0.13103	13	10.4633	7.07333	73.8918
HEB-25	HEB_05_072	HID065	32.4	27	5.2	10.7	0.396202	1.816	14.74	0.255459	57.7	11.0962	0.156354	14.0367	10.3433	6.13667	76.6711
HEB-25	HEB_05_076	HID065	33	28	5.2	11.4	0.404543	1.918	21.04	0.338918	62.08	11.9385	0.151033	16.69	10.9767	7.72	70.9654
HEB-25	HEB_05_088	HID065	35.6	23	3.8	8.78	0.378569	1.47	14.66	0.29122	50.34	13.2474	0.0992337	12.8233	10.4167	6.53333	65.186
HEB-25	HEB_05_090	HID065	37.4	30.2	5.8	11	0.361628	1.824	29.44	0.377533	77.98	13.4448	0.236603	19.2167	10.24	7.11667	67.8182
HEB-25	HEB_05_105	HID065	37.2	30.2	6	11.76	0.388216	2.118	21.86	0.328821	66.48	11.08	0.131522	16.1933	9.84667	5.58667	70.0389
HEB-25	HEB_05_107	HID065	41.8	29.6	5.6	10.38	0.349287	1.644	17.52	0.253619	69.08	12.3357	0.118205	15.9167	11.83	7.62	67.6329
HEB-25	HEB_05_108	HID065	33.6	28	5	10.7	0.381586	1.774	15.56	0.317292	49.04	9.808	0.114245	13.79	9	5.61	79.4504
HEB-25	HEB_05_112	HID065	31.4	26.4	5	8.62	0.326387	1.55	22.24	0.340582	65.3	13.06	0.160073	18.99	11.79	5.22	76.186
HEB-25	HEB_05_119	HID065	30.4	25	5.6	9.88	0.395009	1.478	27.88	0.400805	69.56	12.4214	0.213329	19.4633	10.6133	4.63667	71.524
HEB-25	HEB_05_123	HID065	32	26.75	5	10.25	0.38315	1.61	29.45	0.396633	74.25	14.85	0.237176	20.9	11.1292	6.52083	80.415
HEB-25	HEB_05_124	HID065	30.4	26.6	5	11.18	0.419843	1.564	36.56	0.436277	83.8	16.76	0.270232	25.22	13.7	7.63333	70.227
HEB-25	HEB_05_125	HID065	30.6	27.6	5.4	10.16	0.367634	1.56	16.94	0.260455	65.04	12.0444	0.124243	16.2767	11.4967	6.53667	89.4123
HEB-25	HEB_05_128	HID065	25.4	24.2	4.4	9.38	0.387726	1.552	17.9	0.316702	56.52	12.8455	0.153721	14.95	12.9767	8.10667	77.2978
HEB-25	HEB_05_129	HID065	37	32.2	6.2	11.44	0.355066	1.982	18.16	0.249451	72.8	11.7419	0.118968	15.2917	11.2233	7.945	68.7419
HEB-25	HEB_05_130	HID065	27.6	24.6	5.2	9.34	0.379431	1.536	28.04	0.343207	81.7	15.7115	0.18079	21.86	14.1133	7.08667	69.6711
HEB-25	HEB_05_131	HID065	39.4	29.2	6	10.54	0.360947	1.832	17.62	0.250498	70.34	11.7233	0.130595	14.6367	11.0467	8.04667	66.3359
HEB-25	HEB_05_140	HID065	35	29	4.4	12.7	0.437017	2.072	28.48	0.449211	63.4	14.4091	0.210646	20.53	12.5567	7.67667	63.7419
HEB-25	HEB_05_151	HID065	33.4	28.8	4.6	9.66	0.334646	1.418	21.32	0.323324	65.94	14.3348	0.118088	17.4933	12.49	7.27667	64.8182
HEB-25	HEB_05_153	HID065	33.8	28.6	4.4	10	0.349488	1.318	22.5	0.342674	65.66	14.9227	0.131296	18.0533	12.9333	7.44	65.7801
HEB-25	HEB_05_157	HID065	33.75	27.25	5.75	9.675	0.353629	1.6925	17.35	0.26785	64.775	11.2652	0.118694	14.1875	10.6375	7.14167	77.5976
HEB-25	HEB_05_158	HID065	35.2	29.2	6	10.9	0.373316	1.934	14.84	0.24684	60.12	10.02	0.177569	12.8583	10.96	6.07833	81.6739
HEB-25	HEB_19_001	HID294	29.2	20	3.8	8.62	0.427706	1.574	14.44	0.268202	53.84	14.1684	0.1674	13.82	11.64	6.6	NA
HEB-25	HEB_19_002	HID294	35.4	25.8	4.8	8.7	0.336976	1.42	18.08	0.294463	61.4	12.7917	0.121593	17.4833	11.97	6.05667	68.0035
HEB-25	HEB_19_005	HID294	42	30.6	6	10.94	0.357361	1.752	18	0.257732	69.84	11.64	0.125352	15.4667	11.4333	6.89333	70.7801
HEB-25	HEB_19_007	HID294	37.6	23	4.8	8.6	0.372796	1.346	16.2	0.265487	61.02	12.7125	0.156793	17.3767	11.2033	6.33667	61.8536
HEB-25	HEB_19_008	HID294	41.4	31.2	5.2	10.74	0.343381	1.826	20.92	0.306475	68.26	13.1269	0.107078	19.7567	11.79	5.60667	71.8918
HEB-25	HEB_19_009	HID294	26.8	19	4	7.76	0.408035	1.268	19.78	0.316987	62.4	15.6	0.117553	17.1133	13.62	8.86	NA
HEB-25	HEB_19_011	HID294	41.8	30.6	6.2	10.9	0.354979	1.702	22.88	0.26	88	14.1935	0.143547	18.8233	11.7367	8.155	67.4477
HEB-25	HEB_19_014	HID294	43.8	29	5.2	10.06	0.34607	1.594	29.8	0.350341	85.06	16.3577	0.178299	23.7833	12.1967	7.36333	65.9654
HEB-25	HEB_19_016	HID294	37.8	28.2	5	10.78	0.382722	1.498	36.08	0.386461	93.36	18.672	0.190721	28.74	13.99	7.64	67.4477
HEB-25	HEB_19_021	HID294	38	30.2	5	10.86	0.358822	1.67	27.94	0.393743	70.96	14.192	0.180959	19.98	11.7533	6.43	62.7801
HEB-25	HEB_19_023	HID294	35.6	25.6	4.2	9.06	0.35342	1.522	18.6	0.310829	59.84	14.2476	0.156756	16.63	13.6833	7.56667	61.4831
HEB-25	HEB_19_027	HID294	27.6	29.2	5.8	10.2	0.348004	1.796	18.64	0.279209	66.76	11.5103	0.109097	16.2	11.0133	5.20667	69.701
HEB-25	HEB_19_028	HID294	40.6	30.6	5.8	9.92	0.321953	1.67	26.02	0.353245	73.66	12.7	0.169553	18.0567	10.6033	5.76667	70.4123
HEB-25	HEB_19_031	HID294	28.6	19	4.2	7.84	0.415209	1.374	25.46	0.39682	64.16	15.2762	0.129484	19.5133	13.4167	8.45333	74.1153
HEB-25	HEB_19_039	HID294	39	29.6	5.4	10.26	0.345751	1.702	20.76	0.310128	66.94	12.3963	0.108162	18.4667	11.4833	6.24667	75.7447
HEB-25	HEB_19_040	HID294	27.2	20.2	4.2	8.52	0.421122	1.21	24.9	0.369765	67.34	16.0333	0.107772	18.7467	13.9167	8.94	58.2624
HEB-25	HEB_19_049	HID294	37	29.4	5.6	9.32	0.31566	1.518	26.48	0.35458	74.68	13.3357	0.186124	19.43	10.82	6.41333	66.8918
HEB-25	HEB_19_050	HID294	40	26.75	6.25	8.675	0.322993	1.4475	18.025	0.241865	74.525	11.924	0.174084	15.9604	12.0104	6.34167	70.9681
HEB-25	HEB_19_051	HID294	35.4	27.6	4.8	9.2	0.333321	1.408	27.6	0.366924	75.22	15.6708	0.165637	21.4633	12.3867	6.2	64.2978
HEB-25	HEB_19_052	HID294	37.8	28.8	5.6	8.86	0.306821	1.342	19.88	0.306885	64.78	11.5679	0.141873	16.13	9.47	4.75667	72.9654
HEB-25	HEB_19_054	HID294	35.8	30.6	6	10.38	0.338737	1.884	18.98	0.275232	68.96	11.4933	0.138925	15.5333	10.6883	6.56167	72.4477
HEB-25	HEB_19_056	HID294	40.4	29.6	6.2	9.42	0.318088	1.554	19.62	0.261879	74.92	12.0839	0.147394	16.1817	10.9517	6.43667	71.3359
HEB-25	HEB_19_058	HID294	42.2	30.2	5.8	11.06	0.365997	1.882	25.36	0.33545	75.6	13.0345	0.198118	18.1267	10.24	7.03667	73.524
HEB-25	HEB_19_059	HID294	34.2	29.2	6.2	11.12	0.379993	1.978	25.72	0.348321	73.84	11.9097	0.189619	17.3483	10.13	6.29167	71.8918
HEB-25	HEB_19_060	HID294	40.8	29.2	6.2	10.68	0.36565	1.79	20.9	0.277335	75.36	12.1548	0.177478	16.1933	11.875	7.12333	78.1534
HEB-25	HEB_19_072	HID294	26.4	20	4	8.56	0.427436	1.342	20.86	0.316061	66	16.5	0.130203	16.4933	12.2867	6.98667	61.1125
HEB-25	HEB_19_074	HID294	32	25.8	5	10.9	0.423064	1.846	19.46	0.340448	57.16	11.432	0.113439	16.79	10.02	5.11	65.7447
HEB-25	HEB_19_076	HID294	24.8	19.2	3.2	7.6	0.395705	1.116	18.78	0.37726	49.78	15.5563	0.0797769	17.2267	13.1667	8.71333	57.1506
HEB-25	HEB_19_091	HID294	41.8	25.8	5.4	8.7	0.336293	1.594	21.62	0.322976	66.94	12.3963	0.124874	17.5933	9.09333	4.61667	62.5948
HEB-25	HEB_19_093	HID294	31.8	20.8	4	7.76	0.370389	1.38	19.06	0.356129	53.52	13.38	0.121483	14.7867	11.6133	8.12667	60.3713
HEB-25	HEB_19_095	HID294	32	26.2	4.8	9.22	0.351643	1.634	23.9	0.37239	64.18	13.3708	0.163108	18.7067	9.96	6.15333	69.6683
HEB-25	HEB_19_097	HID294	28.6	29	5.6	10.7	0.366732	1.562	17.9	0.303802	58.92	10.5214	0.11702	15.4333	9.77667	6.34667	65.4095
HEB-25	HEB_19_099	HID294	40.4	24	5	8.34	0.346049	1.594	18.88	0.303147	62.28	12.456	0.102016	16.9967	11.2667	4.94667	68.7419
HEB-25	HEB_19_110	HID294	44.8	30.8	5.6	10.58	0.343261	1.86	14.38	0.230671	62.34	11.1321	0.246485	13.25	11.0267	6.19667	72.6329
HEB-25	HEB_19_111	HID294	42.4	29.8	5	10.66	0.356808	1.678	21.74	0.311551	69.78	13.956	0.146469	20.76	12.63	6.22	69.4831
HEB-25	HEB_19_112	HID294	43	30.8	5.6	9.84	0.318779	1.58	18.7	0.269763	69.32	12.3786	0.127843	17.41	11.3233	6.53	72.9654
HEB-25	HEB_19_113	HID294	40	25.8	5.4	9.38	0.363205	1.648	24.64	0.33902	72.68	13.4593	0.136656	20.19	11.3567	5.53333	66.7065
HEB-25	HEB_19_114	HID294	40.8	29.4	5.4	10.26	0.348158	1.836	17.1	0.263482	64.9	12.0185	0.102226	15.29	11.1267	6.59	70.0716
HEB-25	HEB_19_115	HID294	41.6	29.8	6	10.32	0.346242	1.754	15.4	0.234114	65.78	10.9633	0.165911	14.5933	10.6667	6.54	68.3713
HEB-25	HEB_19_117	HID294	40.8	29	6	9.7	0.333827	1.526	21.48	0.308532	69.62	11.6033	0.120586	16.62	10.1667	5.93333	72.0389
HEB-25	HEB_19_122	HID294	41	29.4	5.2	9.64	0.327506	1.68	18.66	0.290926	64.14	12.3346	0.113267	15.43	9.00333	5.01	68.5566
HEB-25	HEB_19_123	HID294	41	29.6	5	10.34	0.348032	1.724	19.04	0.315964	60.26	12.052	0.0804326	17.18	10.76	5.63	68.186
HEB-25	HEB_19_133	HID294	39	27.4	4.8	9.36	0.339122	1.738	15.18	0.254357	59.68	12.4333	0.10364	14.2433	9.25	4.66333	72.0771
HEB-25	HEB_19_143	HID294	36.2	24.2	4.4	9.12	0.376728	1.448	22.06	0.380345	58	13.1818	0.113623	17.1567	10.7133	6.57	65.2242
HEB-25	HEB_19_152	HID294	40	27	5.8	11.76	0.435126	1.972	24.2	0.328626	73.64	12.6966	0.127992	19.7467	11.5033	5.2	67.8155
HEB-25	HEB_19_153	HID294	35.8	25.2	4.8	9.32	0.369169	1.494	19.42	0.334943	57.98	12.0792	0.0900367	16.4233	10.5233	4.85333	67.8155
HEB-25	HEB_19_155	HID294	37.8	26	5.2	9.86	0.378522	1.536	19.44	0.3286	59.16	11.3769	0.158783	17.9567	9.51	4.61333	65.5948
HEB-25	HEB_19_156	HID294	38	25.8	5.6	9.36	0.361862	1.438	17.4	0.287889	60.44	10.7929	0.12044	15.0067	10.4667	5.44667	72.9244
HEB-25	HEB_19_159	HID294	40.6	28	6	10.32	0.366382	1.636	25.4	0.32631	77.84	12.9733	0.150948	17.94	10.34	6.28	64.4831
HEB-25	HEB_19_161	HID294	41.6	28.2	6	10.18	0.359299	1.752	25.84	0.352524	73.3	12.2167	0.176931	17.8733	9.63333	5.86	66.7065
HEB-25	HEB_19_162	HID294	37.8	26.2	4.8	9.58	0.365462	1.566	24.74	0.381084	64.92	13.525	0.158435	20.2267	10.9933	6.73333	68.186
HEB-25	HEB_19_165	HID294	36.4	25	5	9.5	0.380149	1.96	20.5	0.290863	70.48	14.096	0.10215	17.55	9.32	3.35	70.0389
HEB-25	HEB_19_166	HID294	33	24.6	4.6	8.32	0.337502	1.318	21.34	0.328106	65.04	14.1391	0.0667231	17.83	11.34	4.55333	65.9272
HEB-25	HEB_19_170	HID294	39.6	24.2	5	8.84	0.364083	2.04	24.34	0.381385	63.82	12.764	0.184627	18.6133	10.0567	4.18333	67.2596
HEB-25	HEB_19_172	HID294	43.4	28.6	5.6	9.74	0.340093	1.764	24.46	0.332518	73.56	13.1357	0.122332	20.5067	10.5667	5.41667	68.5566
HEB-25	HEB_19_173	HID294	40.8	31.2	6	10.6	0.339498	1.806	18	0.311742	57.74	9.62333	0.114894	15.3467	10	6.08	69.6683
HEB-25	HEB_19_175	HID294	41.6	29.4	5.4	10.3	0.349161	2.04	22.44	0.331953	67.6	12.5185	0.0983263	19.0133	11.25	4.77	66.3359
HEB-25	HEB_19_181	HID294	41.2	29.6	6.2	10.54	0.302327	1.812	18.3	0.256518	71.34	11.5065	0.12491	15.2433	10.28	6.78	71.3686
HEB-25	HEB_19_187	HID294	40.6	29.4	6	9.9	0.335205	1.682	15.74	0.230319	68.34	11.39	0.115289	14.2	10.46	7.30667	72.9654
HEB-25	HEB_23_012	HID359	36.4	27.2	4.8	11.84	0.435051	1.912	24.44	0.321494	76.02	15.8375	0.0930971	20.5167	12.82	6.21333	NA
HEB-25	HEB_23_013	HID359	23.4	15	3.6	7.04	0.46924	1.118	24.44	0.405845	60.22	16.7278	0.102542	21.01	14.9133	8.73	56.5948
HEB-25	HEB_23_017	HID359	28	20.8	4	8.22	0.394873	1.546	21.8	0.370874	58.78	14.695	0.0794214	16.2	11.7667	8.07333	58.7037
HEB-25	HEB_23_018	HID359	26	20.2	4	9.4	0.464997	1.47	28.56	0.421239	67.8	16.95	0.144621	19.5067	13.4267	9.59333	57.7065
HEB-25	HEB_23_020	HID359	27.4	20.8	4.2	8.74	0.420387	1.508	34.58	0.497125	69.56	16.5619	0.29601	22.7867	11.7133	8.39333	59.0743
HEB-25	HEB_23_034	HID359	33.4	23	5.8	9.38	0.407959	1.876	28.74	0.361419	79.52	13.7103	0.186003	20.435	11.0717	5.62	69.6683
HEB-25	HEB_23_036	HID359	38.6	27.4	5.6	10.18	0.369574	1.884	18.44	0.295134	62.48	11.1571	0.137869	16.0367	10.3	5.15667	69.6683
HEB-25	HEB_23_037	HID359	20.6	16.6	4	7.06	0.425517	1.022	20.34	0.380614	53.44	13.36	0.0751072	15.22	11.3067	7.46	59.6302
HEB-25	HEB_23_038	HID359	31.8	24	5	8.86	0.368845	1.716	19.36	0.282463	68.54	13.708	0.111273	16.3433	10.4467	6.12	63.5212
HEB-25	HEB_23_042	HID359	32.8	25	5	10.36	0.41368	1.27	35.34	0.382302	92.44	18.488	0.185744	27.76	14.04	6.36	62.4449
HEB-25	HEB_23_043	HID359	31.6	26.4	5.4	10.56	0.398068	1.25	25.82	0.326422	79.1	14.6481	0.169092	21.5767	12.1733	6.25333	61.4831
HEB-25	HEB_23_046	HID359	37.4	27.2	5.2	10.38	0.379149	1.664	30.44	0.371129	82.02	15.7731	0.176953	23.7067	13.0233	6.47333	62.6302
HEB-25	HEB_23_047	HID359	41.8	24.4	5.2	9.54	0.391241	1.98	28.28	0.363683	77.76	14.9538	0.189187	21.64	12.9633	7.63333	67.4095
HEB-25	HEB_23_052	HID359	30.4	24	4	9.38	0.390654	1.442	27.8	0.457839	60.72	15.18	0.16758	18.12	11.38	7.08667	64.4831
HEB-25	HEB_23_054	HID359	24	19.2	4	10.04	0.522326	1.266	31.22	0.44435	70.26	17.565	0.159636	20.98	14.3	9.9	64.2624
HEB-25	HEB_23_056	HID359	33.8	26.4	6	10.96	0.415153	1.782	26.54	0.332832	79.74	13.29	0.218798	17.9583	12.055	6.74667	63.3713
HEB-25	HEB_23_057	HID359	39	27.6	6.2	10.64	0.385099	1.674	25.08	0.327586	76.56	12.3484	0.127727	18.0117	10.965	5.65167	72.4477
HEB-25	HEB_23_058	HID359	38.8	28.2	6.6	11.2	0.396052	1.896	17.38	0.256267	67.82	10.2758	0.105387	13.9167	9.84333	6.26333	64.2624
HEB-25	HEB_23_059	HID359	28.75	21.5	5.75	9.675	0.44962	1.64	16.525	0.232665	71.025	12.3522	0.167558	14.8792	12.7917	7.09167	66.8918
HEB-25	HEB_23_060	HID359	33	24.2	4.8	9.7	0.398622	1.238	30.66	0.372902	82.22	17.1292	0.164678	24.61	13.4433	6.30333	58.0771
HEB-25	HEB_23_061	HID359	33.8	29.2	6	13.82	0.471828	2.304	18.8	0.261111	72	12	0.135689	16.0883	11.835	6.59167	68.3713
HEB-25	HEB_23_062	HID359	37.2	26.8	5.6	10.5	0.391244	1.75	15.36	0.221262	69.42	12.3964	0.124957	15.1533	12.7333	8.29	69.1125
HEB-25	HEB_23_063	HID359	38.8	29.4	6	12.02	0.407886	1.756	20.72	0.285164	72.66	12.11	0.141479	16.135	11.195	7.525	65.2242
HEB-25	HEB_23_064	HID359	36.8	24.6	6.2	10.7	0.435462	2.16	14.58	0.196179	74.32	11.9871	0.16355	16.0467	12.255	7.06	71.7065
HEB-25	HEB_23_065	HID359	38.8	30	5.6	12.64	0.460471	1.914	27.74	0.313234	88.56	15.8143	0.133141	22.18	14.4	8.12	64.6302
HEB-25	HEB_23_068	HID359	27	23.8	5.4	10.9	0.458399	1.604	32.86	0.373664	87.94	16.2852	0.165999	24.1967	13.6367	5.62	63.3713
HEB-25	HEB_23_069	HID359	34.6	26.6	5.4	11.04	0.41508	1.886	22.96	0.309184	74.26	13.7519	0.15318	18.66	13.3633	7.24667	66.1506
HEB-25	HEB_23_071	HID359	32.4	21.2	6	8.42	0.396861	1.252	17.28	0.22833	75.68	12.6133	0.130457	14.8867	12.5667	8.22667	66.3359
HEB-25	HEB_23_073	HID359	37	27.2	5.2	12.72	0.466445	1.668	33.48	0.345012	97.04	18.6615	0.209125	23.7967	14.53	8.20667	63.5566
HEB-25	HEB_23_074	HID359	33	22.6	6.6	10.18	0.450336	1.248	22.42	0.245242	91.42	13.8515	0.164198	17.75	13.64	8.68833	81.6329
HEB-25	HEB_23_075	HID359	38	26	5.6	9.88	0.380212	1.784	21.04	0.252945	83.18	14.8536	0.106811	19.37	14.0933	7.18333	67.8182
HEB-25	HEB_23_077	HID359	31.4	24.6	5.2	9.8	0.396152	1.6	23.78	0.294526	80.74	15.5269	0.104293	20.85	14.4267	5.89	66.5212
HEB-25	HEB_23_078	HID359	33.2	21.8	5.8	9.68	0.444059	1.228	17.84	0.220683	80.84	13.9379	0.169336	17.9767	15.1633	6.82667	81.8155
HEB-25	HEB_23_080	HID359	30	24.4	5.2	10.14	0.415513	1.398	23.84	0.305328	78.08	15.0154	0.132316	19.1967	12.0967	6.16333	65.0389
HEB-25	HEB_23_082	HID359	39.4	27	6	11.2	0.413995	1.82	32.32	0.354386	91.2	15.2	0.209788	21.4467	13.0133	6.50667	70.2242
HEB-25	HEB_23_083	HID359	33	26	5.4	11.42	0.438745	1.818	28.68	0.311604	92.04	17.0444	0.148684	22.2167	16.4333	7.08667	66.1506
HEB-25	HEB_23_084	HID359	36	26.8	5.2	11.7	0.435144	1.872	27.54	0.366418	75.16	14.4538	0.191114	20.3633	11.6267	6.68333	75.5594
HEB-25	HEB_23_086	HID359	26.6	22.4	6.6	9.3	0.415039	1.702	14.52	0.247782	58.6	8.87879	0.165385	11.9333	9.96333	5.32833	74.2624
HEB-25	HEB_23_103	HID359	28	18.8	4.8	7.46	0.395967	1.094	24.76	0.369332	67.04	13.9667	0.120481	21.2733	11.1233	5.2	60.0008
HEB-25	HEB_23_105	HID359	27	26	6	10.24	0.392658	1.588	17.02	0.255632	66.58	11.0967	0.127399	14.4067	10.86	6.57333	73.1888
HEB-25	HEB_23_108	HID359	33.2	25.4	6.2	10.2	0.401704	1.738	17.7	0.283109	62.52	10.0839	0.125099	13.845	8.945	5.98667	69.2978
HEB-25	HEB_23_109	HID359	34.8	30.6	5.4	10.82	0.353312	1.602	22.78	0.281443	80.94	14.9889	0.143724	20.3267	13.53	6.85667	66.8918
HEB-25	HEB_24_053	HID359	22.4	19	4.2	7.16	0.368357	1.22	23.86	0.373747	63.84	15.2	0.110443	19.0733	13.14	8.03	55.0771
HEB-25	HEB_24_054	HID359	40.2	29.2	7.4	10.12	0.345796	2.47	17	0.244675	69.48	9.38919	0.166942	12.5217	9.66	5.66667	67.4477
HEB-25	HEB_24_071	HID359	40.8	31.6	5.8	12.16	0.381402	1.808	20.58	0.324913	63.34	10.9207	0.135455	15.84	10.32	5.12667	73.1506
HEB-25	HEB_24_072	HID359	28.4	25	4.4	10	0.399502	1.616	22.78	0.32515	70.06	15.9227	0.08956	18.8867	13.4167	8.86	62.7801
HEB-25	HEB_24_087	HID359	31.4	19	5	7.98	0.419624	1.474	26.32	0.341375	77.1	15.42	0.114687	23.63	13.38	5.19	67.6329
HEB-25	HEB_24_106	HID359	40.4	33.6	6	11.44	0.340125	1.818	16.52	0.282974	58.38	9.73	0.125639	13.5	9.18667	6.08667	71.5212
HEB-25	HEB_24_110	HID359	39.2	30.4	5.4	12.16	0.399064	1.884	31.9	0.389024	82	15.1852	0.244199	22.7533	11.9633	7.69	65.2242
HEB-25	HEB_24_163	HID359	32.6	23.2	4.4	9.74	0.416992	1.756	27.58	0.392542	70.26	15.9682	0.115478	21.29	13.0333	8.13	58.2624
HEB-25	HEB_24_181	HID359	28	24	5.4	8.8	0.366835	1.536	27.86	0.324709	85.8	15.8889	0.12929	22.6633	12.36	7.15667	67.0771
HEB-25	HEB_24_182	HID359	26	21	4.4	9.16	0.435216	1.324	28.86	0.365039	79.06	17.9682	0.116803	21.9433	14.7467	8.78333	59.6302
HEB-25	HEB_24_184	HID359	37	25.2	5.6	9.54	0.377577	1.686	26.54	0.309324	85.8	15.3214	0.134469	22.1533	11.7567	4.61	63.1506
HEB-25	HEB_24_187	HID359	24.2	17.2	5.6	6.46	0.375533	1.11	26.86	0.285988	93.92	16.7714	0.115699	21.82	13.31	7.02333	77.7065
HEB-25	HEB_24_188	HID359	29.2	30.4	6	11.44	0.37606	1.894	20.06	0.286408	70.04	11.6733	0.166606	15.7717	10.205	6.34833	62.5948
HEB-25	HEB_24_201	HID359	31.2	29.2	4.4	10.54	0.360405	1.588	20.88	0.337536	61.86	14.0591	0.14355	15.92	10.73	6.41667	66.1506
HEB-25	HEB_24_202	HID359	34.8	27.6	4.6	11.16	0.404346	1.5	31.52	0.379302	83.1	18.0652	0.176958	23.63	13.6033	9.14333	64.6683
HEB-25	HEB_24_203	HID359	35.4	24.4	6	9.62	0.392335	1.486	21.72	0.267488	81.2	13.5333	0.130709	17.5267	11.1333	6.29333	69.4449
HEB-25	HEB_24_204	HID359	34.4	28	4.8	9.64	0.3443	1.44	24.16	0.391826	61.66	12.8458	0.156123	19.1033	10.7433	6.50667	69.4831
HEB-25	HEB_24_205	HID359	35.4	24.2	6	8.96	0.369886	1.41	26.98	0.305618	88.28	14.7133	0.11667	20.82	12.4533	7.74667	64.2978
HEB-25	HEB_24_206	HID359	37.6	31.8	6	12.82	0.402178	1.756	23.92	0.290715	82.28	13.7133	0.146196	18.1317	12.3633	8.84167	70.5948
HEB-25	HEB_24_207	HID359	32.2	26.6	5.8	9.7	0.364611	1.356	27.68	0.317796	87.1	15.0172	0.188842	20.2833	12.3867	7.30667	66.1506
HEB-25	HEB_24_208	HID359	39	28.2	5.2	9.96	0.353401	1.712	24.04	0.312289	76.98	14.8038	0.109392	20.6633	11.9067	6.34333	64.2624
aDTH data of the wild barley ILs are BLUEs of 5 field trials from a previous publication (Maurer A, et al. 2015, BMC Genomics)

## Sheet: Table S2
Table S2. Raw phenotypic data
Population	Year	Line	Rep.	Trait name
				PRN	FRN	PD (mm)	SL (mm)	INN	PPL	TIL (cm)	AIL (cm)	RIL (mm)	DIL (cm)	CIL (cm)	PIL (cm)	AMP	PL, or INL1 (cm)	INL2 (cm)	INL3 (cm)	INL4 (cm)	INL5 (cm)	INL6 (cm)	INL7 (cm)	INL8 (cm)	INL9 (cm)
Wild barley IL	2020	HID003	1	30	20	1.31	7.7	7	0.387247	64.3	12.86	0.385	19.1	11.75	4.35	0.244227	24.9	13.3	13	10.5	6.5	2.2	-	-	-
Wild barley IL	2020	HID003	2	27	20	1.54	8.4	7	0.368633	74.6	14.92	0.42	22	11.85	6.9	0.140936	27.5	16.5	11.7	12	10.2	3.6	-	-	-
Wild barley IL	2020	HID003	3	31	21	1.41	8.8	8	0.263393	67.2	11.2	0.419048	13.7333	10.1	7.26667	0.171218	17.7	15.4	9.4	9.5	11.6	8.5	1.5	-	-
Wild barley IL	2020	HID003	4	29	22	1.41	8.7	8	0.265988	68.8	11.4667	0.395455	14.1667	10.1667	7.2	0.185947	18.3	15.5	10.5	11.1	10.6	8.2	1	-	-
Wild barley IL	2020	HID003	5	33	22	1.41	9.4	8	0.294028	65.3	10.8833	0.427273	14.7667	10.7333	6.6	0.139438	19.2	13.5	8.5	10	11.8	9.2	0.8	-	-
Wild barley IL	2020	HID065	1	29	15	0.93	6.1	6	0.200371	53.9	13.475	0.406667	12.9667	13.8333	11.0667	0.211565	10.8	14.8	13.3	13.4	6.5	-	-	-	-
Wild barley IL	2020	HID065	2	30	19	1.15	8	7	0.345253	81.1	16.22	0.421053	12.7667	12	7.16667	0.147489	28	19.2	12	12.5	11.8	4.5	-	-	-
Wild barley IL	2020	HID065	3	30	16	0.98	6.8	6	0.261574	43.2	10.8	0.425	17.9	12.5667	6.9	0.290683	11.3	15.5	11.5	9	1	-	-	-	-
Wild barley IL	2020	HID065	4	29	15	0.98	5.8	6	0.395147	57.7	14.425	0.386667	13.5	13	6.63333	0.067619	22.8	19.5	11.4	6.8	2.5	-	-	-	-
Wild barley IL	2020	HID065	5	29	14	1	6	6	0.193548	46.5	11.625	0.428571	23.6	12.25	8.15	0.350794	9	21.5	10	7.5	2.4	-	-	-	-
Wild barley IL	2020	HID294	1	31	19	1.1	7.6	6	0.396825	81.9	20.475	0.4	21.7667	16.0333	12.5	0.172831	32.5	17.6	15.2	15.3	7	-	-	-	-
Wild barley IL	2020	HID294	2	27	19	1.15	8.3	7	0.308894	83.2	16.64	0.436842	18.1333	13.8667	8.4	0.103338	25.7	19.1	14	15.4	10.5	5.6	-	-	-
Wild barley IL	2020	HID294	3	25	25	1.15	9.5	7	0.304196	85.8	17.16	0.38	19.6	15.4667	13.2667	0.181467	26.1	15.5	12.1	14	15.5	9.4	-	-	-
Wild barley IL	2020	HID294	4	37	18	0.98	7	6	0.35122	61.5	15.375	0.388889	22.4	14.7	8.05	0.0588589	21.6	19.8	13	8.8	3.4	-	-	-	-
Wild barley IL	2020	HID294	5	37	22	1.04	8.4	6	0.3525	80	20	0.381818	20.8	13.05	12.45	0.175576	28.2	18.8	11.8	15.8	12.2	-	-	-	-
Wild barley IL	2020	HID359	1	24	18	1.27	8.6	7	0.403473	97.9	19.58	0.477778	33	14.25	5.4	0.154877	39.5	26.5	15.5	13	9.8	1	-	-	-
Wild barley IL	2020	HID359	2	24	14	1.08	7.2	7	0.362213	95.8	19.16	0.514286	26.6	11.85	12.65	0.285882	34.7	18.5	11.2	12.5	16	9.3	-	-	-
Wild barley IL	2020	HID359	3	24	17	1.07	7.9	7	0.382193	92.1	18.42	0.464706	29.2	13.4	6.5	0.175463	35.2	23.2	13.5	13.3	12	1	-	-	-
Wild barley IL	2020	HID359	4	23	16	1.06	7.9	7	0.395515	98.1	19.62	0.49375	30.1	14.1	7.4	0.227464	38.8	21.4	13.2	15	12.5	2.3	-	-	-
Wild barley IL	2020	HID359	5	19	17	1	8	7	0.383838	99	19.8	0.470588	29.5	15	7.75	0.218455	38	21	14	16	12.5	3	-	-	-
Wild barley IL	2020	Barke	1	43	33	2.1	12.6	8	0.209059	57.4	9.56667	0.381818	11.3333	10.6	7.36667	0.12183	12	12	10	11.5	10.3	7.8	4	-	-
Wild barley IL	2020	Barke	2	44	35	2.13	13	8	0.288136	59	9.83333	0.371429	14.0667	10.0667	5.3	0.0897489	17	14.7	10.5	11.3	8.4	6	1.5	-	-
Wild barley IL	2020	Barke	3	39	34	1.76	11.8	8	0.224662	59.2	9.86667	0.347059	12.2333	11.5333	6.5	0.16994	13.3	12.4	11	12.9	10.7	7	1.8	-	-
Wild barley IL	2020	HEB_01_001	1	34	30	1.35	10.9	7	0.24735	56.6	11.32	0.363333	13	9.6	8.6	0.0893773	14	12	10	9.2	10.8	6.4	-	-	-
Wild barley IL	2020	HEB_01_001	2	35	29	1.45	10.4	8	0.234043	61.1	10.1833	0.358621	12.9333	10.0667	7.03333	0.05157	14.3	12.8	11.7	8.8	9.7	6.4	5	-	-
Wild barley IL	2020	HEB_01_001	3	33	32	1.26	11	8	0.227119	59	9.83333	0.34375	12.4	10.5333	6.96667	0.121282	13.4	12.3	11.5	10.1	10	8.5	2.4	-	-
Wild barley IL	2020	HEB_01_001	4	35	29	1.45	11.5	8	0.247244	63.5	10.5833	0.396552	13.9	10.5	7.33333	0.0650945	15.7	13.7	12.3	9.6	9.6	8.4	4	-	-
Wild barley IL	2020	HEB_01_001	5	35	30	1.4	10.1	8	0.247475	59.4	9.9	0.336667	13.4333	9.7	5.53333	0.0532213	14.7	14	11.6	9.4	8.1	4.5	4	-	-
Wild barley IL	2020	HEB_01_003	1	40	25	1.86	8.8	8	0.297203	57.2	9.53333	0.352	17.25	9.85	5.75	0.0880657	17	14.1	9.5	10.1	8	4.5	1.2	-	-
Wild barley IL	2020	HEB_01_003	2	41	23	1.85	7.8	8	0.196203	63.2	10.5333	0.33913	13.5333	9.2	4.56667	0.170147	12.4	15	12	11.8	10.2	5	2.7	-	-
Wild barley IL	2020	HEB_01_003	3	41	27	1.9	9.6	8	0.263554	66.4	11.0667	0.355556	13.1333	11.3333	5.96667	0.166087	17.5	19	10.9	10.4	8.5	9.8	2	-	-
Wild barley IL	2020	HEB_01_003	4	41	26	1.71	9.1	7	0.278219	62.9	12.58	0.35	15.8	9.93333	6.76667	0.0882801	17.5	17	10.5	9.2	7.8	3.7	-	-	-
Wild barley IL	2020	HEB_01_003	5	40	30	1.88	10	8	0.290807	53.3	8.88333	0.333333	13.9	8.36667	3.86667	0.0757259	15.5	15.5	10.7	8.2	6.2	4.4	1	-	-
Wild barley IL	2020	HEB_01_004	1	42	33	2.08	11.8	8	0.17341	69.2	11.5333	0.357576	22.65	14.65	8	0.252018	12	17.6	13.6	12	16.6	8.6	1	-	-
Wild barley IL	2020	HEB_01_004	2	39	34	1.51	12	7	0.298765	81	16.2	0.352941	23.6	14.7	6.65	0.109492	24.2	21.1	14.8	14.5	12.8	3.2	-	-	-
Wild barley IL	2020	HEB_01_004	3	39	33	1.77	11.9	8	0.345005	97.1	16.1833	0.360606	14.4	14.0667	8.73333	0.120756	33.5	25.8	15.1	14.1	12	5.8	1	-	-
Wild barley IL	2020	HEB_01_004	4	39	33	1.6	12	7	0.32	80	16	0.363636	24.8	13.7333	6.26667	0.0935855	25.6	21.6	14.4	15	10.3	3	-	-	-
Wild barley IL	2020	HEB_01_004	5	40	31	1.68	11.4	8	0.283473	95.6	15.9333	0.367742	21.3	15.1333	8.03333	0.103797	27.1	21.5	15.3	16.6	13.5	8	2.6	-	-
Wild barley IL	2020	HEB_01_005	1	44	33	1.5	11	9	0.192053	75.5	10.7857	0.333333	15.6	11.0667	4.96667	0.152085	14.5	14.7	11.9	10.5	10.1	12.8	7.6	1.5	-
Wild barley IL	2020	HEB_01_005	2	43	33	1.64	11.1	9	0.166421	67.9	9.7	0.336364	15.1667	11.7333	8.43333	0.187993	11.3	14.2	12.2	12.5	10.7	9.3	5.5	1	-
Wild barley IL	2020	HEB_01_005	3	39	32	1.7	11.2	8	0.277778	64.8	10.8	0.35	14.5333	11.8	6.26667	0.0769078	18	15.8	13	10	10.2	4.1	0.6	-	-
Wild barley IL	2020	HEB_01_005	4	45	32	1.37	10.9	8	0.239398	73.1	12.1833	0.340625	12.9	11.325	8	0.0743975	17.5	15	13	11	11.2	9.4	4.7	-	-
Wild barley IL	2020	HEB_01_005	5	42	31	1.52	10.4	8	0.254601	65.2	10.8667	0.335484	12.55	11.175	6.625	0.125436	16.6	14.3	12.7	11.4	11.3	6.7	0.8	-	-
Wild barley IL	2020	HEB_01_013	1	40	33	1.89	11.5	8	0.255172	72.5	12.0833	0.348485	18.4	11.25	3.25	0.108986	18.5	16.4	11.5	10	10.5	9.5	5	-	-
Wild barley IL	2020	HEB_01_013	2	40	30	1.75	10.5	8	0.1808	62.5	10.4167	0.35	15.4667	10.6667	8.33333	0.15562	11.3	15.7	11.5	8.3	10.6	7	5	-	-
Wild barley IL	2020	HEB_01_013	3	40	30	1.97	10.4	8	0.229833	65.7	10.95	0.346667	12.8333	10.1333	7.53333	0.160089	15.1	16.2	10.7	9.5	11.5	8.2	3	-	-
Wild barley IL	2020	HEB_01_013	4	43	33	1.97	11.5	7	0.3177	66.1	13.22	0.348485	14	10.5667	7.56667	0.145491	21	15.8	9.5	13	5.5	1	-	-	-
Wild barley IL	2020	HEB_01_013	5	40	30	1.44	9.5	8	0.269027	56.5	9.41667	0.316667	13.0667	8.43333	5.76667	0.154367	15.2	13.2	10.8	6.8	7.7	8.9	0.7	-	-
Wild barley IL	2020	HEB_01_021	1	38	28	1.2	10.8	7	0.249267	68.2	13.64	0.385714	15	14.5	8.7	0.106806	17	13	15.4	13.6	10.7	6.7	-	-	-
Wild barley IL	2020	HEB_01_021	2	40	32	1.21	12	7	0.312	50	10	0.375	13.65	10.8	5.2	0.101598	15.6	11.7	12.1	9.5	7.6	2.8	-	-	-
Wild barley IL	2020	HEB_01_021	3	43	29	1.1	10.2	8	0.199702	67.1	11.1833	0.351724	14.85	13.9	6.95	0.203492	13.4	14.3	13	13.5	10	11.3	0.6	-	-
Wild barley IL	2020	HEB_01_021	4	42	30	1.2	10.7	8	0.159869	61.3	10.2167	0.356667	13.5667	12.1667	7.3	0.244259	9.8	14	12.6	12.2	11.6	8.4	1.7	-	-
Wild barley IL	2020	HEB_01_021	5	39	30	1.26	11.3	7	0.250399	62.7	12.54	0.376667	12.1333	12.1333	7.23333	0.12605	15.7	14	14	13.8	9.4	4.5	-	-	-
Wild barley IL	2020	HEB_01_023	1	34	29	1.84	10.7	7	0.328191	71.3	14.26	0.368966	22.2	13.35	4.3	0.0740635	23.4	21	14.5	12.2	7.4	1.2	-	-	-
Wild barley IL	2020	HEB_01_023	2	43	30	2.08	10.2	7	0.282486	70.8	14.16	0.34	18.65	11.85	1.7	0.126531	20	17.3	12.5	11.2	1.6	1.8	-	-	-
Wild barley IL	2020	HEB_01_023	3	41	28	2	10.3	7	0.290179	67.2	13.44	0.367857	20.25	10.4	6.9	0.146776	19.5	21	9.8	11	9.5	4.3	-	-	-
Wild barley IL	2020	HEB_01_023	4	39	28	1.97	10.1	7	0.322812	69.7	13.94	0.360714	19.75	11.7	7.4	0.107152	22.5	17	12.8	10.6	10.8	4	-	-	-
Wild barley IL	2020	HEB_01_023	5	44	28	1.75	9.6	7	0.275602	66.4	13.28	0.342857	16.55	10.8	4.9	0.101085	18.3	14.8	11.2	10.4	8.3	1.5	-	-	-
Wild barley IL	2020	HEB_01_025	1	27	19	1.18	7.4	6	0.341699	51.8	12.95	0.389474	14.75	11.65	8.4	0.143696	17.7	16	12.5	10.4	1.3	-	-	-	-
Wild barley IL	2020	HEB_01_025	2	24	23	1.45	8.5	5	0.354639	48.5	16.1667	0.369565	22.3	16.4	7.2	0.0647948	17.2	12.3	11	5.8	-	-	-	-	-
Wild barley IL	2020	HEB_01_025	3	23	17	1.23	6	6	0.32914	47.7	11.925	0.352941	15.4	12.9667	8.06667	0.114286	15.7	15	10	9	2.8	-	-	-	-
Wild barley IL	2020	HEB_01_025	4	25	20	1.49	8.4	6	0.336323	44.6	11.15	0.42	13.5667	11.3333	7.26667	0.145168	15	16	10.3	7.8	1.6	-	-	-	-
Wild barley IL	2020	HEB_01_025	5	25	21	1.37	8	5	0.431818	52.8	17.6	0.380952	13.7667	11.3667	6.56667	0.122034	22.8	21.8	11	3.4	-	-	-	-	-
Wild barley IL	2020	HEB_01_030	1	37	32	1.76	12.5	10	0.183333	72	9	0.390625	11.6	10.925	8.075	0.105808	13.2	14.2	12.2	11.6	10	8.3	7	4	1
Wild barley IL	2020	HEB_01_030	2	38	32	1.63	11.7	9	0.1443	69.3	9.9	0.365625	12.3	11.4	8.75	0.127912	10	11.8	12.2	12.4	9.3	9.8	8.4	4.8	-
Wild barley IL	2020	HEB_01_030	3	41	28	1.42	9.6	9	0.17801	76.4	10.9143	0.342857	12.75	10.4	6.925	0.109264	13.6	11.9	12.6	11.1	9.9	12	9	4.1	-
Wild barley IL	2020	HEB_01_030	4	39	31	1.63	11.1	9	0.216524	70.2	10.0286	0.358065	15.15	11.35	6.775	0.0906698	15.2	13.7	12.3	9.8	9.8	9.7	6.2	2	-
Wild barley IL	2020	HEB_01_030	5	39	31	1.86	11.3	9	0.23212	79.7	11.3857	0.364516	13.2	9.96667	4	0.0675191	18.5	16.1	14.2	11.8	10.2	9.2	6.5	1.2	-
Wild barley IL	2020	HEB_01_031	1	30	24	1.37	8.8	6	0.392034	47.7	11.925	0.366667	14.1667	10.4667	6.83333	0.0752768	18.7	15	8.8	7.6	4.1	-	-	-	-
Wild barley IL	2020	HEB_01_031	2	28	24	1.38	8.6	6	0.420842	49.9	12.475	0.358333	14.9	10.2333	7.23333	0.117108	21	14	9.7	7	5	-	-	-	-
Wild barley IL	2020	HEB_01_031	3	29	23	1.28	8.3	7	0.325044	56.3	11.26	0.36087	14.3667	10.7333	7.3	0.0937376	18.3	14	9.6	8.8	8	3.5	-	-	-
Wild barley IL	2020	HEB_01_031	4	32	25	1.31	9.3	6	0.402083	48	12	0.372	16.15	9.2	5.75	0.0767025	19.3	14.6	9.2	8.4	4.3	-	-	-	-
Wild barley IL	2020	HEB_01_031	5	28	21	1.2	7.7	7	0.264414	50.3	10.06	0.366667	12.8	9.45	5.4	0.0771549	13.3	12.3	10.6	8.3	7.8	3	-	-	-
Wild barley IL	2020	HEB_01_032	1	41	29	1.9	11.2	7	0.447494	83.8	16.76	0.386207	20.5333	13.0667	9.03333	0.21811	37.5	21.2	13	11.7	8.3	1.7	-	-	-
Wild barley IL	2020	HEB_01_032	2	38	27	1.58	10.6	7	0.319372	76.4	15.28	0.392593	29.35	12.35	5	0.15624	24.4	19	12	13.3	13.4	3.3	-	-	-
Wild barley IL	2020	HEB_01_032	3	39	29	2.45	11.7	7	0.332889	75.1	15.02	0.403448	21.7	12.65	8.35	0.157427	25	14	13	11.5	9	3	-	-	-
Wild barley IL	2020	HEB_01_032	4	40	28	2.15	10.6	7	0.320955	75.4	15.08	0.378571	19.5	12.25	6	0.176808	24.2	11	13.7	8.8	5.8	2	-	-	-
Wild barley IL	2020	HEB_01_032	5	38	30	2.24	12	6	0.405797	69	17.25	0.4	17.6	11.25	3.9	0.210256	28	15.1	18.5	5.6	3	-	-	-	-
Wild barley IL	2020	HEB_01_033	1	35	27	1.6	10.8	6	0.474359	70.2	17.55	0.4	19.8667	12.2667	9.83333	0.264073	33.3	14.3	12	10.5	7	-	-	-	-
Wild barley IL	2020	HEB_01_033	2	35	28	1.63	11.6	7	0.402397	58.4	11.68	0.414286	18.5	8.3	3.35	0.200521	23.5	13.5	10.6	6	5.4	1.3	-	-	-
Wild barley IL	2020	HEB_01_033	3	39	28	1.65	12.1	7	0.455137	76.9	15.38	0.432143	25.35	11.45	7.25	0.291357	35	15.7	12.6	10.3	10.2	4.3	-	-	-
Wild barley IL	2020	HEB_01_033	4	37	29	1.56	12.2	7	0.467852	73.1	14.62	0.42069	26.1	10.5	5	0.258242	34.2	18	12	9	6	4	-	-	-
Wild barley IL	2020	HEB_01_033	5	35	28	1.38	11.4	7	0.400901	66.6	13.32	0.407143	22.85	11.5	4.75	0.1185	26.7	19	12.4	10.6	5.5	4	-	-	-
Wild barley IL	2020	HEB_01_038	1	39	27	1.32	9.7	6	0.294811	84.8	21.2	0.359259	20.4333	16.5333	11.2	0.0759305	25	22	14.3	13.3	6	-	-	-	-
Wild barley IL	2020	HEB_01_038	2	35	28	1.39	10.6	8	0.309242	84.4	14.0667	0.378571	23.85	12.4	7.3	0.155539	26.1	15.7	15.7	15.4	11.9	7.3	1.4	-	-
Wild barley IL	2020	HEB_01_038	3	37	28	1.47	10.5	7	0.332484	78.5	15.7	0.375	21.85	13.55	7.85	0.156973	26.1	21.6	10.8	14	11.3	3.3	-	-	-
Wild barley IL	2020	HEB_01_038	4	42	29	1.36	10.5	8	0.183284	68.2	11.3667	0.362069	19.1667	14.3333	6.86667	0.205205	12.5	14.7	14	13.5	12.7	7.1	1.8	-	-
Wild barley IL	2020	HEB_01_038	5	37	32	1.41	11.3	7	0.271795	78	15.6	0.353125	13.7333	13.4	7.2	0.142582	21.2	22.5	15.4	11.7	12.5	3.2	-	-	-
Wild barley IL	2020	HEB_01_041	1	41	30	1.75	10	8	0.265823	63.2	10.5333	0.333333	14	9.36667	6.93333	0.157863	16.8	15.7	9.5	8.6	10	8	2.8	-	-
Wild barley IL	2020	HEB_01_041	2	41	30	1.66	10.6	8	0.196594	64.6	10.7667	0.353333	12.9	10.5667	7.76667	0.176125	12.7	15.8	10.2	11	10.5	9.4	3.4	-	-
Wild barley IL	2020	HEB_01_041	3	40	33	2.06	11.9	8	0.285171	52.6	8.76667	0.360606	12.4667	7.93333	5.53333	0.0847851	15	12.2	10.2	7.5	6.1	6.5	4	-	-
Wild barley IL	2020	HEB_01_041	4	43	29	1.92	10.4	8	0.170695	66.2	11.0333	0.358621	12.2	10.1333	9.26667	0.225676	11.3	16.6	8.7	9.6	12.1	10.4	5.3	-	-
Wild barley IL	2020	HEB_01_041	5	39	33	1.96	11.3	8	0.251177	63.7	10.6167	0.342424	13.6333	9.23333	7.83333	0.191263	16	15.7	9.2	8.2	10.3	9.9	3.3	-	-
Wild barley IL	2020	HEB_01_042	1	42	31	1.87	10.3	8	0.25	60	10	0.332258	17.7	9.25	6.9	0.0953782	15	13.8	9.5	11	9.4	6	3.3	-	-
Wild barley IL	2020	HEB_01_042	2	41	30	2.05	10.2	8	0.158576	61.8	10.3	0.34	15.25	9.7	7.8	0.250263	9.8	16.8	10.2	8.8	10.5	9	2.8	-	-
Wild barley IL	2020	HEB_01_042	3	43	30	1.6	9.8	8	0.246423	62.9	10.4833	0.326667	12.7667	9.96667	6.23333	0.182833	15.5	17	9.5	10.3	10.6	6.5	1	-	-
Wild barley IL	2020	HEB_01_042	4	43	32	1.9	12	7	0.34188	58.5	11.7	0.375	12.2667	9.83333	7.43333	0.146332	20	15.4	9	9.5	10.3	3.5	-	-	-
Wild barley IL	2020	HEB_01_042	5	43	31	1.67	10.8	7	0.284698	56.2	11.24	0.348387	14	10.1333	6.03333	0.105562	16	14.5	10.6	8.8	10.6	5	-	-	-
Wild barley IL	2020	HEB_01_047	1	43	33	1.91	11.8	9	0.277512	62.7	8.95714	0.357576	13.7333	9.93333	5.63333	0.034134	17.4	13.8	11.7	9.6	8.4	7.5	4.4	1	-
Wild barley IL	2020	HEB_01_047	2	42	31	1.72	11	8	0.27395	59.5	9.91667	0.354839	13.9667	10.7667	6.86667	0.0680272	16.3	13.2	11.7	9.7	8.4	5.5	3	-	-
Wild barley IL	2020	HEB_01_047	3	42	34	1.64	11.3	8	0.253478	64.7	10.7833	0.332353	13.7667	11.9667	7.66667	0.093192	16.4	13.4	12.1	11	9.2	7.9	3.5	-	-
Wild barley IL	2020	HEB_01_047	4	41	33	1.84	11.5	8	0.231579	66.5	11.0833	0.348485	12.225	8.175	4.825	0.0925848	15.4	13.5	12.4	12.5	11	8	4	-	-
Wild barley IL	2020	HEB_01_047	5	40	30	1.77	10.5	9	0.268908	59.5	8.5	0.35	13.125	9.3	5.325	0.0783327	16	14.5	9.7	8.7	8.3	6	4	1	-
Wild barley IL	2020	HEB_01_050	1	41	29	1.43	9	8	0.223301	51.5	8.58333	0.310345	11.5667	8.76667	4.76667	0.143975	11.5	13.7	9.5	8.5	8.3	3	3	-	-
Wild barley IL	2020	HEB_01_050	2	43	34	1.62	11	8	0.257143	56	9.33333	0.323529	11.9333	9.26667	7.26667	0.0854553	14.4	11.7	9.7	8.6	9.5	7.3	5	-	-
Wild barley IL	2020	HEB_01_050	3	38	32	1.57	10.8	8	0.264151	53	8.83333	0.3375	11.6	8.7	4.96667	0.0915994	14	12.5	8.3	10.5	7.3	4.8	2.8	-	-
Wild barley IL	2020	HEB_01_050	4	42	30	1.68	10.8	8	0.270035	57.4	9.56667	0.36	12.6667	9.13333	5.9	0.138528	15.5	14.1	8.4	10.3	8.7	7	2	-	-
Wild barley IL	2020	HEB_01_050	5	41	32	1.74	10.6	8	0.288809	55.4	9.23333	0.33125	13.2667	9.63333	4.46667	0.0921112	16	13.5	10.3	10	8.6	4	0.8	-	-
Wild barley IL	2020	HEB_01_053	1	38	25	1.27	8	7	0.245378	59.5	11.9	0.32	13.2	8.7	6	0.0999488	14.6	11.8	8.4	9	8	4	-	-	-
Wild barley IL	2020	HEB_01_053	2	38	25	1.2	8.4	7	0.2939	54.1	10.82	0.336	17.85	7.6	4.6	0.230029	15.9	19.8	7.7	7.5	5	4.2	-	-	-
Wild barley IL	2020	HEB_01_053	3	37	28	1.39	9.3	8	0.308271	53.2	8.86667	0.332143	12.5	7.5	5.63333	0.128571	16.4	12.7	8.4	7.1	7	6.4	3.5	-	-
Wild barley IL	2020	HEB_01_053	4	38	27	1.21	8.7	9	0.217391	59.8	8.54286	0.322222	12.6333	9.06667	4.23333	0.100994	13	10.8	10.5	9.4	8.2	7.8	5.6	1.3	-
Wild barley IL	2020	HEB_01_053	5	38	26	1.14	8.2	8	0.237676	56.8	9.46667	0.315385	10.925	8.975	5.725	0.0888995	13.5	13.4	11	9.5	6.7	5	1	-	-
Wild barley IL	2020	HEB_01_055	1	36	28	1.56	9.7	7	0.331658	59.7	11.94	0.346429	16.15	9.7	5.75	0.128903	19.8	12.5	10.4	9	8.1	3.4	-	-	-
Wild barley IL	2020	HEB_01_055	2	35	28	1.45	9.6	7	0.312704	61.4	12.28	0.342857	16.95	11.3	6.4	0.0668728	19.2	14.7	11.7	10.9	8.2	4.6	-	-	-
Wild barley IL	2020	HEB_01_055	3	39	28	1.45	9.8	8	0.303922	61.2	10.2	0.35	6.1	10	5.75	0.110973	18.6	14.7	10.7	10.5	9.5	3	2	-	-
Wild barley IL	2020	HEB_01_055	4	37	29	1.38	9.7	8	0.264487	67.3	11.2167	0.334483	14.6667	10.2333	4.83333	0.126563	17.8	14.8	10.5	13	10.8	6	2.5	-	-
Wild barley IL	2020	HEB_01_055	5	38	27	1.28	8.9	7	0.0287908	52.1	10.42	0.32963	14.3667	11.4333	6.43333	0.460717	1.5	10.7	9	11	8.5	3	-	-	-
Wild barley IL	2020	HEB_01_057	1	37	27	1.52	8.4	7	0.239787	56.3	11.26	0.311111	13.75	8.95	6.8	0.099435	13.5	14	9	8.9	8.6	5	-	-	-
Wild barley IL	2020	HEB_01_057	2	36	27	1.51	8.6	7	0.289617	54.9	10.98	0.318519	14.7	9.2	7.05	0.0721594	15.9	13.5	9.7	8.7	8	6.1	-	-	-
Wild barley IL	2020	HEB_01_057	3	40	29	1.63	10.1	8	0.282648	55.9	9.31667	0.348276	13	7.7	4.6	0.0488303	15.8	13.8	10.2	9.1	6.6	5.4	2	-	-
Wild barley IL	2020	HEB_01_057	4	38	30	1.74	9.8	7	0.270916	50.2	10.04	0.326667	13.2667	8.63333	4.66667	0.0750235	13.6	12.4	7.7	7.7	6	3.2	-	-	-
Wild barley IL	2020	HEB_01_057	5	39	32	1.78	10.7	8	0.274062	61.3	10.2167	0.334375	14.0667	8.6	6.3	0.116827	16.8	16	9.4	8.6	7.8	7.1	4	-	-
Wild barley IL	2020	HEB_01_071	1	40	29	1.61	10.8	8	0.340376	85.2	14.2	0.372414	19	12.5667	6.9	0.226022	29	15	13	14.2	10.5	9.2	1	-	-
Wild barley IL	2020	HEB_01_071	2	38	30	1.54	11.2	8	0.286192	89.8	14.9667	0.373333	20.3667	11.5333	9.16667	0.176061	25.7	23.6	11.8	11	11.8	9.9	5.8	-	-
Wild barley IL	2020	HEB_01_071	3	37	30	1.75	12	8	0.348352	91	15.1667	0.4	22	10.9333	7.56667	0.203756	31.7	23.3	11	11.7	10.1	9.1	3.5	-	-
Wild barley IL	2020	HEB_01_071	4	37	30	1.53	10.9	8	0.274424	91.1	15.1833	0.363333	20.7333	13.4333	8.63333	0.132582	25	22.2	15	12	13.3	10	2.6	-	-
Wild barley IL	2020	HEB_01_071	5	38	29	1.79	11.7	8	0.311981	84.3	14.05	0.403448	19.2	12.6667	7.23333	0.160465	26.3	20.3	11	14	13	7.5	1.2	-	-
Wild barley IL	2020	HEB_01_072	1	32	26	1.67	9.4	8	0.276853	66.1	11.0167	0.361538	20.1333	13.8333	9.5	0.130086	18.3	17.5	11.5	9.2	10.6	8.1	3.1	-	-
Wild barley IL	2020	HEB_01_072	2	41	28	1.59	9.6	8	0.243902	65.6	10.9333	0.342857	20.45	11.9	5.25	0.118297	16	17	9.8	9.6	9.5	7.1	4	-	-
Wild barley IL	2020	HEB_01_072	3	41	25	1.86	10	6	0.392808	72.3	18.075	0.4	24.1	11.15	5.6	0.106456	28.4	19	13	9.5	6	-	-	-	-
Wild barley IL	2020	HEB_01_072	4	40	25	1.58	10	7	0.345254	72.7	14.54	0.4	15.7667	10.4333	7.26667	0.149696	25.1	15.8	12.2	11.6	8.5	2	-	-	-
Wild barley IL	2020	HEB_01_072	5	39	27	1.57	10.3	7	0.42524	72.9	14.58	0.381481	14.2667	9.63333	6.86667	0.20647	31	17.2	11.5	10.8	7	4.2	-	-	-
Wild barley IL	2020	HEB_01_074	1	40	28	1.77	10.8	8	0.285194	82.4	13.7333	0.385714	25.6	13.7	8.95	0.132763	23.5	23.2	12.2	12.8	12.2	7	1.8	-	-
Wild barley IL	2020	HEB_01_074	2	42	30	1.61	11.4	7	0.317352	87.6	17.52	0.38	25.1	13.55	9.35	0.13959	27.8	23.4	12.2	15.2	12.8	5.1	-	-	-
Wild barley IL	2020	HEB_01_074	3	41	29	1.58	10.8	7	0.301624	86.2	17.24	0.372414	24.15	12.5	11.85	0.111905	26	24.2	12.5	14.6	12	6.7	-	-	-
Wild barley IL	2020	HEB_01_074	4	41	27	1.42	9.8	7	0.265922	89.5	17.9	0.362963	24.3	12.05	9	0.151203	23.8	24.5	13.5	11.5	14.5	9.2	-	-	-
Wild barley IL	2020	HEB_01_074	5	40	27	1.5	10.1	7	0.291367	83.4	16.68	0.374074	19.6333	12.4	7	0.183063	24.3	24.3	10.3	13.8	13.7	4.3	-	-	-
Wild barley IL	2020	HEB_01_075	1	40	29	1.8	11.1	9	0.283565	86.4	12.3429	0.382759	15.95	11.2	8.1	0.194585	24.5	18.3	12.4	8.6	12.3	11.5	6.6	2	-
Wild barley IL	2020	HEB_01_075	2	40	32	1.91	11.4	9	0.287879	79.2	11.3143	0.35625	14.875	10	7.275	0.180587	22.8	15.2	12.4	9.1	9.8	8.7	8.6	2	-
Wild barley IL	2020	HEB_01_075	3	42	27	1.71	9.8	10	0.221364	77.7	9.7125	0.362963	16.925	11.25	7.6	0.178171	17.2	10.9	11	9.9	8.6	10.1	9.1	6.2	1.8
Wild barley IL	2020	HEB_01_075	4	41	29	1.73	10.2	9	0.283964	89.8	12.8286	0.351724	16.725	11.875	6.925	0.170186	25.5	19.5	13	9.7	10.7	11.6	6.4	1.7	-
Wild barley IL	2020	HEB_01_075	5	37	30	1.72	10.7	9	0.28503	83.5	11.9286	0.356667	13.0333	9.53333	5.7	0.128209	23.8	17.5	13.6	12	12.4	9.5	3.8	2	-
Wild barley IL	2020	HEB_01_077	1	40	29	1.87	11	8	0.320261	76.5	12.75	0.37931	19.65	11.85	7.6	0.131049	24.5	20.8	10.8	13.2	10.5	5.3	0.8	-	-
Wild barley IL	2020	HEB_01_077	2	39	34	1.89	13.2	8	0.223301	61.8	10.3	0.388235	15.6	11.15	6.25	0.206251	13.8	13.2	11.7	12.7	13.3	7.5	0.7	-	-
Wild barley IL	2020	HEB_01_077	3	35	28	1.6	10	7	0.277372	68.5	13.7	0.357143	18.7	11.5	5.53333	0.133431	19	20.3	11.3	12.4	10.2	5	-	-	-
Wild barley IL	2020	HEB_01_077	4	38	29	1.44	10.2	7	0.293624	59.6	11.92	0.351724	12.9	12.5667	7.16667	0.0441558	17.5	13.7	12.6	9.7	8	4.5	-	-	-
Wild barley IL	2020	HEB_01_077	5	39	33	1.89	12.5	8	0.250836	59.8	9.96667	0.378788	13.2667	10.3667	6.5	0.0718373	15	13.3	11.5	10.6	9	7.5	3	-	-
Wild barley IL	2020	HEB_01_079	1	39	27	1.81	10.7	8	0.257521	83.1	13.85	0.396296	24.2	13.3	6.9	0.0979106	21.4	19.5	14.5	10.3	8.8	9.5	4.2	-	-
Wild barley IL	2020	HEB_01_079	2	41	26	2.08	10.5	8	0.309497	89.5	14.9167	0.403846	18.4667	11.2	7.5	0.143737	27.7	21.8	10.5	15.4	10.5	8.2	3.3	-	-
Wild barley IL	2020	HEB_01_079	3	41	28	2.11	11.1	7	0.332553	85.4	17.08	0.396429	20	12.1333	7.33333	0.110167	28.4	20	13.8	12.8	10.3	3.5	-	-	-
Wild barley IL	2020	HEB_01_079	4	36	28	2.35	11.6	8	0.321812	83.9	13.9833	0.414286	20.5333	13.8	8.13333	0.143077	27	17.1	17.5	11.3	12.6	8.8	3	-	-
Wild barley IL	2020	HEB_01_079	5	38	25	2.19	10.6	8	0.314593	83.6	13.9333	0.424	19.6667	11.9667	7.56667	0.131988	26.3	17.3	15.4	10.3	10.2	8.8	3.7	-	-
Wild barley IL	2020	HEB_01_080	1	37	28	1.54	10.5	9	0.288136	88.5	12.6429	0.375	16.9	11.4	10.3333	0.244922	25.5	16.5	12.2	9.5	9.9	13.7	8	2	-
Wild barley IL	2020	HEB_01_080	2	38	30	1.72	12.2	8	0.295844	81.8	13.6333	0.406667	13.5	11.7333	9.63333	0.21677	24.2	14.3	12.2	10.3	11.7	13.5	5.8	-	-
Wild barley IL	2020	HEB_01_080	3	37	27	1.62	10.3	9	0.273988	86.5	12.3571	0.381481	15.925	11.325	8.4	0.221987	23.7	15.5	12.1	10.2	10.1	13.4	7.6	1.7	-
Wild barley IL	2020	HEB_01_080	4	38	29	1.55	11.4	8	0.223301	72.1	12.0167	0.393103	15.375	11.45	8.2	0.151983	16.1	13	11.4	12	11.8	12.8	4.3	-	-
Wild barley IL	2020	HEB_01_080	5	38	30	1.68	11.6	9	0.294993	73.9	10.5571	0.386667	14.2	10.7	6.7	0.19697	21.8	12.8	11.4	10.8	10.2	10.4	5.4	0.8	-
Wild barley IL	2020	HEB_01_082	1	32	22	1.48	8.4	6	0.317232	76.6	19.15	0.381818	19.0667	15.0667	11.1333	0.0494118	24.3	18.8	14.1	12.3	7	-	-	-	-
Wild barley IL	2020	HEB_01_082	2	36	22	1.42	9.5	7	0.252229	78.5	15.7	0.431818	19.6667	15	9.86667	0.116928	19.8	18.6	15.3	13.7	7.8	1.2	-	-	-
Wild barley IL	2020	HEB_01_082	3	33	21	1.51	8.8	6	0.328244	78.6	19.65	0.419048	20.9667	17.4	12.2	0.0957087	25.8	21.5	11.7	11.8	6.1	-	-	-	-
Wild barley IL	2020	HEB_01_082	4	36	24	1.46	9.9	6	0.327891	73.5	18.375	0.4125	19.2	14.5	4.5	0.070073	24.1	21.5	17.3	13.4	5.9	-	-	-	-
Wild barley IL	2020	HEB_01_082	5	34	24	1.33	9	7	0.3	68	13.6	0.375	19.9	13.65	4.3	0.106561	20.4	19.4	14.8	12.5	7.8	0.8	-	-	-
Wild barley IL	2020	HEB_01_085	1	31	23	1.36	8.7	6	0.3125	68.8	17.2	0.378261	22.8	16	10.35	0.0800633	21.5	16.4	13	10.3	2	-	-	-	-
Wild barley IL	2020	HEB_01_085	2	31	23	1.42	8.4	5	0.376093	68.6	22.8667	0.365217	20.55	16.1	13.35	0.0422323	25.8	19.8	12.2	8.5	-	-	-	-	-
Wild barley IL	2020	HEB_01_085	3	29	24	1.38	9	5	0.3776	62.5	20.8333	0.375	20.15	15	11.1	0.0501475	23.6	17.5	14.7	12	-	-	-	-	-
Wild barley IL	2020	HEB_01_085	4	32	23	1.42	8.9	6	0.396476	68.1	17.025	0.386957	16.9667	13.2333	8.43333	0.0731915	27	19	13.2	9.8	1.5	-	-	-	-
Wild barley IL	2020	HEB_01_085	5	33	24	1.48	9.5	5	0.366929	63.5	21.1667	0.395833	19.7333	14	8.16667	0.04	23.3	17	13	9.2	-	-	-	-	-
Wild barley IL	2020	HEB_01_086	1	45	32	1.67	11.6	8	0.268879	87.4	14.5667	0.3625	16.55	14	4.25	0.166617	23.5	17.5	23.5	13	12	4.7	2	-	-
Wild barley IL	2020	HEB_01_086	2	46	32	2.09	12.5	9	0.247561	82	11.7143	0.390625	21.5	16.1667	6.23333	0.10451	20.3	17.7	12.3	11.5	11.9	9.6	5.1	2.5	-
Wild barley IL	2020	HEB_01_086	3	47	32	2.1	11.5	9	0.252695	83.5	11.9286	0.359375	19	12.7	9.63333	0.0761073	21.1	18	14.1	12.4	12.5	8.3	4.5	0.7	-
Wild barley IL	2020	HEB_01_086	4	42	30	1.92	10.8	8	0.244645	88.7	14.7833	0.36	15.45	11.325	7.275	0.121801	21.7	21.8	13.5	11.8	12.8	10.6	5.5	-	-
Wild barley IL	2020	HEB_01_086	5	44	32	1.68	11.8	7	0.314662	60.7	12.14	0.36875	16.4	11.825	6.5	0.172085	19.1	14	18.3	9.7	7.5	1	-	-	-
Wild barley IL	2020	HEB_01_087	1	43	31	1.66	10.7	8	0.302789	75.3	12.55	0.345161	18.0333	11.4667	9.3	0.146399	22.8	16.2	10.2	11.8	10.3	9.4	4	-	-
Wild barley IL	2020	HEB_01_087	2	40	30	1.69	11.6	8	0.267738	74.7	12.45	0.386667	23.3	11.45	8.6	0.124915	20	14.2	11.7	13	11.3	9.2	5	-	-
Wild barley IL	2020	HEB_01_087	3	42	26	1.51	9.4	8	0.233656	82.6	13.7667	0.361538	16.4	10.7667	7.9	0.129621	19.3	15.1	12.1	14.3	13.9	8.8	5	-	-
Wild barley IL	2020	HEB_01_087	4	43	30	1.74	11	6	0.370186	80.5	20.125	0.366667	15.3	12	8.5	0.25064	29.8	12.6	11.7	10.1	6.1	-	-	-	-
Wild barley IL	2020	HEB_01_087	5	42	31	1.56	10.7	7	0.362113	77.6	15.52	0.345161	15.5	13.4333	9.23333	0.176174	28.1	18.5	11.1	11.8	11.7	5.5	-	-	-
Wild barley IL	2020	HEB_01_090	1	41	30	1.51	10.3	7	0.273032	59.7	11.94	0.343333	14.4	10.85	8.55	0.135503	16.3	12.5	10.8	10.9	12	5.1	-	-	-
Wild barley IL	2020	HEB_01_090	2	42	34	1.82	11.6	8	0.274148	70.4	11.7333	0.341176	16.6	11.3667	6.33333	0.0733036	19.3	17.8	12.7	11.2	10.2	6.5	2.3	-	-
Wild barley IL	2020	HEB_01_090	3	43	32	1.51	10.8	9	0.205202	69.2	9.88571	0.3375	14.6	10.4	5.13333	0.150865	14.2	14.8	10.4	10.3	10.2	9.6	7.1	1.3	-
Wild barley IL	2020	HEB_01_090	4	42	32	1.59	10.6	8	0.284757	59.7	9.95	0.33125	13.1333	9.3	6.13333	0.0591097	17	14.8	12	9.8	9.4	4.7	1.3	-	-
Wild barley IL	2020	HEB_01_090	5	42	32	1.47	10.5	8	0.260345	58	9.66667	0.328125	12.425	10.125	7.05	0.112276	15.1	14.5	9.8	8.3	9.8	5.8	2.8	-	-
Wild barley IL	2020	HEB_01_091	1	42	33	1.72	12.4	8	0.213406	73.1	12.1833	0.375758	25.8	13.65	6.45	0.134806	15.6	14.4	14.1	11.8	14.5	9.5	3.5	-	-
Wild barley IL	2020	HEB_01_091	2	44	33	1.72	12.7	7	0.327387	95.3	19.06	0.384848	14.7	13.4667	9.16667	0.154248	31.2	20.4	12.8	14.5	9.2	3.7	-	-	-
Wild barley IL	2020	HEB_01_091	3	43	32	1.76	12.6	8	0.168196	65.4	10.9	0.39375	13.1333	12.9667	8.66667	0.194315	11	14	14.4	11.5	13	9.5	3.5	-	-
Wild barley IL	2020	HEB_01_091	4	44	34	1.63	12.6	8	0.253485	78.9	13.15	0.370588	16.5333	12.4	9.56667	0.110599	20	16	13.6	11.6	12	11.5	5.2	-	-
Wild barley IL	2020	HEB_01_091	5	44	34	1.57	12.8	8	0.265092	76.2	12.7	0.376471	16.4	12.4	8.66667	0.129	20.2	15.2	13.8	11.4	12	10.5	3.5	-	-
Wild barley IL	2020	HEB_01_092	1	26	23	1.53	10.2	6	0.473615	75.8	18.95	0.443478	20.9	11.8	6.96667	0.273077	35.9	16	10.8	8.6	1.5	-	-	-	-
Wild barley IL	2020	HEB_01_092	2	26	23	1.46	9.5	6	0.367089	79	19.75	0.413043	22.5	17	12.3	0.0448471	29	22.4	16.1	12.5	8.3	-	-	-	-
Wild barley IL	2020	HEB_01_092	3	26	23	1.33	9.8	6	0.343931	69.2	17.3	0.426087	17.1333	12.2	7.5	0.0861199	23.8	17.1	10.5	9	3	-	-	-	-
Wild barley IL	2020	HEB_01_092	4	26	24	1.48	11.5	6	0.48366	76.5	19.125	0.479167	24.6	15.4333	8.83333	0.135574	37	22.8	14	9.5	3	-	-	-	-
Wild barley IL	2020	HEB_01_092	5	28	22	1.49	9.5	8	0.219835	60.5	10.0833	0.431818	12.4	11.5333	6.46667	0.185884	13.3	11.7	12.2	10.8	11.6	6.8	1	-	-
Wild barley IL	2020	HEB_01_093	1	24	21	1.42	9.1	6	0.313456	65.4	16.35	0.433333	17.3333	14.6333	10.8	0.0575458	20.5	18	13.5	12.4	6.5	-	-	-	-
Wild barley IL	2020	HEB_01_093	2	25	20	1.45	8.2	6	0.342357	62.8	15.7	0.41	17.5	13.9333	9.93333	0.0311688	21.5	18	13	10.8	6	-	-	-	-
Wild barley IL	2020	HEB_01_093	3	26	22	1.48	9.6	6	0.340426	56.4	14.1	0.436364	16.9667	14.3	8.56667	0.150156	19.2	19.3	12.4	11.2	2.1	-	-	-	-
Wild barley IL	2020	HEB_01_093	4	24	22	1.7	9.8	6	0.407285	60.4	15.1	0.445455	16.8667	11	6.66667	0.10604	24.6	15	11	7	2	-	-	-	-
Wild barley IL	2020	HEB_01_093	5	25	19	1.4	8.6	7	0.236934	57.4	11.48	0.452632	15.95	11.8	4.4	0.181441	13.6	18.3	13.4	10.2	6.8	2	-	-	-
Wild barley IL	2020	HEB_01_096	1	44	29	1.61	10.8	9	0.232558	81.7	11.6714	0.372414	19.8	12.8	7.8	0.154417	19	20.4	13	10	11.8	9.6	5	1	-
Wild barley IL	2020	HEB_01_096	2	42	28	1.79	10.6	7	0.305249	72.4	14.48	0.378571	14.2333	11.2	7.5	0.0889675	22.1	17.5	12.6	13	10.4	5.2	-	-	-
Wild barley IL	2020	HEB_01_096	3	44	29	1.87	11.7	8	0.218703	66.3	11.05	0.403448	17.0333	13.5333	7.1	0.143613	14.5	16	12.2	10.4	11	9	2.5	-	-
Wild barley IL	2020	HEB_01_096	4	43	32	1.34	11.4	8	0.221932	76.6	12.7667	0.35625	17.6667	10.7667	6.93333	0.121197	17	19	15.1	14	11.5	6.7	3.1	-	-
Wild barley IL	2020	HEB_01_096	5	42	31	1.72	11.8	8	0.318059	74.2	12.3667	0.380645	15.6	11.1	6.85	0.170382	23.6	19.4	10	10.8	11.5	7.3	2	-	-
Wild barley IL	2020	HEB_01_097	1	46	30	1.32	10	7	0.23662	71	14.2	0.333333	18.35	12.9	8.3	0.129794	16.8	19.9	14.3	11.5	11.6	5	-	-	-
Wild barley IL	2020	HEB_01_097	2	45	30	1.63	10.9	8	0.276888	87.4	14.5667	0.363333	19.4	12.8667	7.96667	0.158158	24.2	23	11	15	12.6	8.8	2.5	-	-
Wild barley IL	2020	HEB_01_097	3	44	33	1.7	11.8	8	0.306279	65.3	10.8833	0.357576	16.6667	10.6667	5.1	0.076046	20	18	12	10.5	9.5	4.8	1	-	-
Wild barley IL	2020	HEB_01_097	4	43	28	1.78	10.4	8	0.236573	78.2	13.0333	0.371429	15.7333	11.8	9.8	0.15152	18.5	17.3	11.4	10.8	13.2	11.2	5	-	-
Wild barley IL	2020	HEB_01_097	5	43	27	1.7	11.7	8	0.266749	80.6	13.4333	0.433333	17.4	11.4333	8.56667	0.11406	21.5	18.5	12.2	10.9	11.2	9.5	5	-	-
Wild barley IL	2020	HEB_01_099	1	29	22	1.46	9	6	0.31129	62	15.5	0.409091	16.8	14.6333	10.1	0.151567	19.3	20.6	10.5	12.8	7	-	-	-	-
Wild barley IL	2020	HEB_01_099	2	28	19	1.43	8.4	7	0.261092	58.6	11.72	0.442105	15.65	12.25	5.3	0.175703	15.3	16	13	11.5	9.6	1	-	-	-
Wild barley IL	2020	HEB_01_099	3	28	23	1.37	9.3	7	0.256135	65.2	13.04	0.404348	15.85	12.15	7.95	0.098841	16.7	15	12.3	12	11.4	4.5	-	-	-
Wild barley IL	2020	HEB_01_099	4	28	23	1.41	9.8	7	0.273264	67.7	13.54	0.426087	18.25	11.75	7.65	0.116866	18.5	18	13.7	9.8	11.5	3.8	-	-	-
Wild barley IL	2020	HEB_01_099	5	28	22	1.39	8.7	7	0.217391	66.7	13.34	0.395455	14.75	12.05	10.05	0.110874	14.5	15	12.3	11.8	13.5	6.6	-	-	-
Wild barley IL	2020	HEB_01_101	1	34	28	1.58	11	6	0.446602	51.5	12.875	0.392857	17.5	12.75	9.15	0.12583	23	15.1	8.3	5.8	2	-	-	-	-
Wild barley IL	2020	HEB_01_101	2	33	28	1.65	9.8	6	0.426696	45.7	11.425	0.35	15.4667	9.73333	5.36667	0.0534323	19.5	15	10.6	7.8	1	-	-	-	-
Wild barley IL	2020	HEB_01_101	3	36	26	1.57	8.6	6	0.395062	48.6	12.15	0.330769	15.0333	11.1333	6.46667	0.0896797	19.2	18	11	7	1	-	-	-	-
Wild barley IL	2020	HEB_01_101	4	30	25	1.5	8.5	7	0.285714	49	9.8	0.34	16.0667	12	6.33333	0.197143	14	17.6	11	6	6.4	1	-	-	-
Wild barley IL	2020	HEB_01_101	5	35	28	1.58	10.2	5	0.462754	44.3	14.7667	0.364286	15.8	8.5	3.7	0.043152	20.5	14.5	11	7.3	-	-	-	-	-
Wild barley IL	2020	HEB_01_103	1	37	29	1.45	9.5	8	0.268908	59.5	9.91667	0.327586	11.8	10.0333	8.1	0.185456	16	14.1	7.6	10.1	12.1	5.2	1.3	-	-
Wild barley IL	2020	HEB_01_103	2	40	31	1.38	9.8	7	0.271347	52.7	10.54	0.316129	14.8	8.8	6.6	0.161148	14.3	15.3	8.6	9	9.7	3.5	-	-	-
Wild barley IL	2020	HEB_01_103	3	40	30	1.44	10.4	7	0.332669	50.2	10.04	0.346667	15.65	9	4.8	0.0932978	16.7	14.6	8.8	9.2	6.8	2.8	-	-	-
Wild barley IL	2020	HEB_01_103	4	41	26	1.18	8.4	7	0.292543	52.3	10.46	0.323077	13.65	9.3	5.95	0.138606	15.3	12	8.8	9.8	8.8	3.1	-	-	-
Wild barley IL	2020	HEB_01_103	5	39	27	1.33	8.5	6	0.331765	42.5	10.625	0.314815	12.5667	9.93333	6.2	0.0756098	14.1	10.8	10.5	8.8	5	-	-	-	-
Wild barley IL	2020	HEB_01_104	1	34	20	1.38	7.9	7	0.270728	59.1	11.82	0.395	17.3333	13.6	7.56667	0.177846	16	16.7	10.2	9.2	11	2.5	-	-	-
Wild barley IL	2020	HEB_01_104	2	35	25	1.51	9.8	7	0.339967	60.3	12.06	0.392	16.35	9.7	6.75	0.0987238	20.5	19.5	11	10.7	6	1.7	-	-	-
Wild barley IL	2020	HEB_01_104	3	30	27	1.42	10.2	8	0.267788	77.3	12.8833	0.377778	20	10.85	3.85	0.0990998	20.7	20.4	14	12.3	10.8	6.5	1	-	-
Wild barley IL	2020	HEB_01_104	4	29	24	1.39	9.2	7	0.268477	66.3	13.26	0.383333	18.15	12.4	6.75	0.0802758	17.8	18.5	13	11.8	7.5	6	-	-	-
Wild barley IL	2020	HEB_01_104	5	36	25	1.54	9	6	0.322936	54.5	13.625	0.36	18.3667	12.3667	6.1	0.17626	17.6	21.2	13.2	6.4	3.1	-	-	-	-
Wild barley IL	2020	HEB_01_106	1	35	28	1.56	10.8	6	0.338078	56.2	14.05	0.385714	16.1	13.4333	9.76667	0.071407	19	17.8	11.5	11	6.8	-	-	-	-
Wild barley IL	2020	HEB_01_106	2	34	26	1.51	9.8	6	0.311419	57.8	14.45	0.376923	16.5333	13.8	9.3	0.0960245	18	19.5	12.1	9.8	6	-	-	-	-
Wild barley IL	2020	HEB_01_106	3	38	26	1.39	9.2	7	0.248756	60.3	12.06	0.353846	15.0333	13.1333	9.23333	0.225083	15	18.4	12	12	10.4	1	-	-	-
Wild barley IL	2020	HEB_01_106	4	37	25	1.47	9.4	6	0.294677	52.6	13.15	0.376	16.7667	13.9333	9.33333	0.131081	15.5	16	13.6	9.8	4.3	-	-	-	-
Wild barley IL	2020	HEB_01_106	5	36	26	1.5	11	6	0.327586	58	14.5	0.423077	16.7	12	5.7	0.0989442	19	19.3	12	10.5	5.5	-	-	-	-
Wild barley IL	2020	HEB_01_109	1	37	29	1.76	10.4	7	0.395869	58.1	11.62	0.358621	19	10.35	3.75	0.103726	23	15	12.1	8.6	5	2.5	-	-	-
Wild barley IL	2020	HEB_01_109	2	39	29	1.56	10.4	7	0.294379	67.6	13.52	0.358621	18.45	10.55	8.75	0.107726	19.9	17	10.7	10.4	10.5	7	-	-	-
Wild barley IL	2020	HEB_01_109	3	37	27	1.65	10.4	8	0.300341	58.6	9.76667	0.385185	17.95	11.85	5.95	0.0609181	17.6	16	10.8	9.4	7.8	4	1	-	-
Wild barley IL	2020	HEB_01_109	4	41	31	1.53	10.6	7	0.314286	63	12.6	0.341935	17.35	11.25	4.9	0.043956	19.8	16.1	12.2	11.5	7.5	4.4	-	-	-
Wild barley IL	2020	HEB_01_109	5	37	32	1.67	11.4	7	0.315972	57.6	11.52	0.35625	14.8	9.33333	4.26667	0.114115	18.2	16.5	11	11.5	7.8	2	-	-	-
Wild barley IL	2020	HEB_01_112	1	43	32	1.95	12.4	8	0.376079	81.1	13.5167	0.3875	21.5	10.25	5.85	0.198361	30.5	19.2	10.1	12.4	9.5	6.8	3	-	-
Wild barley IL	2020	HEB_01_112	2	44	32	2.12	10.9	7	0.338323	66.8	13.36	0.340625	17.85	11.95	5.8	0.12961	22.6	20.4	9.5	11	7.3	4.4	-	-	-
Wild barley IL	2020	HEB_01_112	3	43	31	1.89	10	8	0.30137	73	12.1667	0.322581	19.1	9.8	5.95	0.134371	22	15.6	10.3	13.4	9.7	6.5	3.3	-	-
Wild barley IL	2020	HEB_01_112	4	44	33	1.77	11.1	7	0.31433	64.9	12.98	0.336364	19.9333	10.6667	6.43333	0.145506	20.4	15.3	11.1	12.8	9.1	2.5	-	-	-
Wild barley IL	2020	HEB_01_112	5	43	30	1.78	9.4	7	0.309033	63.1	12.62	0.313333	15.9667	11.1333	6.5	0.113821	19.5	18.7	9.6	10	8.5	3.4	-	-	-
Wild barley IL	2020	HEB_01_121	1	41	31	1.9	12	7	0.252542	59	11.8	0.387097	16.55	10.35	7.8	0.163305	14.9	18.2	11.2	9.5	10.6	5	-	-	-
Wild barley IL	2020	HEB_01_121	2	39	31	1.68	11.8	8	0.180412	58.2	9.7	0.380645	12.2667	10.1	7.16667	0.199485	10.5	14	12.3	8.3	9.7	8.7	3.1	-	-
Wild barley IL	2020	HEB_01_121	3	40	31	1.9	12.5	8	0.286179	61.5	10.25	0.403226	14.2333	9.1	6.93333	0.15045	17.6	15.8	9.3	8	10	7	3.8	-	-
Wild barley IL	2020	HEB_01_121	4	42	29	1.51	10.6	8	0.240866	73.9	12.3167	0.365517	15.9	11.4333	7.66667	0.0674555	17.8	17.5	12.4	12	9.9	8.5	4.6	-	-
Wild barley IL	2020	HEB_01_121	5	40	31	1.64	11.3	8	0.247453	68.7	11.45	0.364516	16.8333	11.3	5.83333	0.158039	17	20.5	13	10.1	10.8	5.5	1.2	-	-
Wild barley IL	2020	HEB_01_122	1	37	31	1.51	10	8	0.167235	58.6	9.76667	0.322581	16.35	11.35	7.6	0.272099	9.8	17	12	11	10.5	4.8	1	-	-
Wild barley IL	2020	HEB_01_122	2	38	30	1.65	10.6	8	0.273865	63.9	10.65	0.353333	12.9333	11.1667	5.43333	0.12266	17.5	17.6	11.2	11.7	9	4.5	1	-	-
Wild barley IL	2020	HEB_01_122	3	44	31	1.56	10.5	7	0.272	62.5	12.5	0.33871	15.4333	10.6333	4.83333	0.0387158	17	15.7	12.2	10.5	9.2	6	-	-	-
Wild barley IL	2020	HEB_01_122	4	42	29	1.66	10	8	0.234921	63	10.5	0.344828	14.2667	9.4	5.86667	0.118191	14.8	17.5	10.5	9.1	8.6	5.5	3.5	-	-
Wild barley IL	2020	HEB_01_122	5	40	29	1.72	10	8	0.242735	58.5	9.75	0.344828	13.6667	10.6333	4.66667	0.128486	14.2	15	11.8	11.6	8.5	4.5	1	-	-
Wild barley IL	2020	HEB_01_123	1	42	29	2.13	10.4	7	0.350148	67.4	13.48	0.358621	21.3	10	6.6	0.138962	23.6	19	9.5	10.5	8.7	4.5	-	-	-
Wild barley IL	2020	HEB_01_123	2	41	30	1.73	11.2	8	0.295833	72	12	0.373333	17.95	10.2	9.05	0.130527	21.3	18.3	10.7	10	10.2	7.3	3.3	-	-
Wild barley IL	2020	HEB_01_123	3	41	29	1.59	10.5	7	0.264662	66.5	13.3	0.362069	16.7667	10.3	6.93333	0.142473	17.6	18.3	11.4	9	11.8	6.3	-	-	-
Wild barley IL	2020	HEB_01_123	4	38	29	1.53	10.4	8	0.248331	74.9	12.4833	0.358621	15.6667	11.3	8.36667	0.0915044	18.6	16.3	12.1	10.8	11	9.3	4.8	-	-
Wild barley IL	2020	HEB_01_123	5	39	31	1.54	10.8	8	0.205882	61.2	10.2	0.348387	12.9333	10.5667	6.96667	0.119354	12.6	14.2	12	10.2	9.5	8.2	3.2	-	-
Wild barley IL	2020	HEB_01_124	1	42	30	2.04	11.3	7	0.382824	68.7	13.74	0.376667	20.5	11.8	4.9	0.151229	26.3	14.7	12.6	11	7	2.8	-	-	-
Wild barley IL	2020	HEB_01_124	2	43	30	1.81	11.2	8	0.25788	69.8	11.6333	0.373333	23.1	8.55	5.75	0.147809	18	19.2	11.4	12	9.2	3.5	4.6	-	-
Wild barley IL	2020	HEB_01_124	3	41	31	1.6	11.2	8	0.296399	72.2	12.0333	0.36129	16.2	10.8667	5.76667	0.155172	21.4	15.8	10.4	12.3	11	8	2.3	-	-
Wild barley IL	2020	HEB_01_124	4	43	32	1.9	12	8	0.345714	70	11.6667	0.375	15.8667	11.2333	7.1	0.167835	24.2	16.8	9.5	10.1	8.6	7.8	2.5	-	-
Wild barley IL	2020	HEB_01_124	5	42	30	2.15	12.4	7	0.510836	64.6	12.92	0.413333	16.8333	9.4	6.3	0.374561	33	13.2	8.1	9	7.5	4	-	-	-
Wild barley IL	2020	HEB_01_126	1	35	28	1.9	10.7	7	0.378973	81.8	16.36	0.382143	25.4	12.75	7.1	0.219605	31	19.8	10.5	15	11.5	2.7	-	-	-
Wild barley IL	2020	HEB_01_126	2	37	28	2.34	11.5	8	0.215278	72	12	0.410714	20.55	12.05	7.85	0.206187	15.5	21	12.5	13.1	10.4	4.8	1.2	-	-
Wild barley IL	2020	HEB_01_126	3	36	28	2.12	12.1	8	0.220798	70.2	11.7	0.432143	18.8	10.8	6.05	0.163819	15.5	18.4	12.3	12	9	3	1.7	-	-
Wild barley IL	2020	HEB_01_126	4	36	32	1.65	12	7	0.322034	70.8	14.16	0.375	16.3333	12	5.46667	0.0858438	22.8	18.3	12.1	12	10.7	5	-	-	-
Wild barley IL	2020	HEB_01_126	5	36	33	1.91	11.3	7	0.290271	62.7	12.54	0.342424	15.4	11.1	4.56667	0.113137	18.2	19.4	11.6	10	8.4	3.7	-	-	-
Wild barley IL	2020	HEB_01_127	1	44	27	2.12	11.5	7	0.382609	57.5	11.5	0.425926	15.3667	13.3667	9.33333	0.0804776	22	17.3	10.8	10.6	4.5	1	-	-	-
Wild barley IL	2020	HEB_01_127	2	44	22	2.26	9.6	6	0.345238	50.4	12.6	0.436364	19.65	10.7	2.75	0.104992	17.4	16.7	12	11.4	4.6	-	-	-	-
Wild barley IL	2020	HEB_01_127	3	43	27	2.13	11.5	8	0.22649	75.5	12.5833	0.425926	18.9	12.7	4	0.103175	17.1	17.2	13.7	12.5	12	9.5	3.5	-	-
Wild barley IL	2020	HEB_01_127	4	45	26	2.22	12	7	0.319672	61	12.2	0.461538	14.55	11.2	3.15	0.0746388	19.5	18.3	14	11.4	6	2	-	-	-
Wild barley IL	2020	HEB_01_127	5	44	24	2.23	11.8	7	0.271784	48.2	9.64	0.491667	16	12.7333	8.33333	0.18873	13.1	16	12.4	10	5	1.3	-	-	-
Wild barley IL	2020	HEB_01_128	1	43	29	2.04	10.5	7	0.20509	66.8	13.36	0.362069	15.25	12.65	7.75	0.155159	13.7	16.8	12.3	13	10.5	5	-	-	-
Wild barley IL	2020	HEB_01_128	2	42	25	2.89	10.4	7	0.251572	63.6	12.72	0.416	16.25	12.45	7.5	0.0986582	16	16.5	12.7	12.2	10	5	-	-	-
Wild barley IL	2020	HEB_01_128	3	41	28	1.9	11	8	0.232394	71	11.8333	0.392857	20.95	11.4	8.3	0.138867	16.5	18.7	13	11	9.7	3	1.5	-	-
Wild barley IL	2020	HEB_01_128	4	42	30	1.75	11	7	0.315278	72	14.4	0.366667	19.35	11.4	8.75	0.126164	22.7	19.2	11	11.8	11.8	4.8	-	-	-
Wild barley IL	2020	HEB_01_128	5	43	30	1.86	11.4	7	0.327988	68.6	13.72	0.38	16.0667	11.2333	4.73333	0.116166	22.5	16.2	11.3	11.5	11	6.5	-	-	-
Wild barley IL	2020	HEB_01_130	1	44	28	1.59	9	7	0.256	62.5	12.5	0.321429	15.4	10.1	4.5	0.0900952	16	14.8	11.8	8.4	7.5	1.5	-	-	-
Wild barley IL	2020	HEB_01_130	2	46	28	1.78	9.5	8	0.176744	64.5	10.75	0.339286	12.3	11.5333	7.63333	0.110689	11.4	12.2	13.3	11.7	9.6	7.3	6	-	-
Wild barley IL	2020	HEB_01_130	3	46	31	2.06	10.7	8	0.245974	68.3	11.3833	0.345161	15.1333	10.7	6.8	0.0887277	16.8	17	11.6	11	9.5	7.6	3.3	-	-
Wild barley IL	2020	HEB_01_130	4	45	31	1.68	10.5	8	0.237594	66.5	11.0833	0.33871	13.7667	10.5	6.76667	0.112396	15.8	15.8	9.7	12.5	9.3	7	4	-	-
Wild barley IL	2020	HEB_01_130	5	46	29	1.79	10	8	0.201493	67	11.1667	0.344828	12.7333	10.7333	8.16667	0.138884	13.5	14.2	10.5	11	10.7	10	3.8	-	-
Wild barley IL	2020	HEB_01_131	1	37	31	1.41	10.1	8	0.267071	65.9	10.9833	0.325806	21	10.95	9	0.128146	17.6	12.6	11.5	11.2	10.8	7.3	2.8	-	-
Wild barley IL	2020	HEB_01_131	2	40	31	1.61	10.5	8	0.266142	63.5	10.5833	0.33871	13.9	11.1667	6.96667	0.157946	16.9	15.5	10.5	8.5	9.1	9.9	2.5	-	-
Wild barley IL	2020	HEB_01_131	3	39	30	1.62	9.5	9	0.219718	71	10.1429	0.316667	14.3	9.36667	7.16667	0.146075	15.6	16.6	11.3	8.9	11	8.2	4.6	1.5	-
Wild barley IL	2020	HEB_01_131	4	40	33	1.61	10.8	8	0.229457	64.5	10.75	0.327273	12	10.7333	8.03333	0.128065	14.8	11.2	10	10.4	11.8	7.8	4.5	-	-
Wild barley IL	2020	HEB_01_131	5	38	34	1.85	12.2	7	0.31337	71.8	14.36	0.358824	13.1	9.85	6.325	0.142334	22.5	19.5	10.2	11.7	12.2	5.8	-	-	-
Wild barley IL	2020	HEB_01_132	1	42	32	1.47	10.2	7	0.25	68.8	13.76	0.31875	15.1	10.25	7.25	0.0740871	17.2	13	10.9	9.6	9	5.5	-	-	-
Wild barley IL	2020	HEB_01_132	2	40	31	1.79	11.7	8	0.260028	72.3	12.05	0.377419	16.2667	10.4667	7.16667	0.103832	18.8	19.2	10.8	10.6	10	7	4.5	-	-
Wild barley IL	2020	HEB_01_132	3	40	32	1.7	11	8	0.245856	72.4	12.0667	0.34375	15.6	10.7	7.56667	0.112031	17.8	17.7	11.3	11.6	9.2	10	3.5	-	-
Wild barley IL	2020	HEB_01_132	4	39	33	2.11	12	8	0.264706	68	11.3333	0.363636	15.0667	10.7	5.56667	0.118393	18	16.5	10.7	10.8	10.6	5.3	0.8	-	-
Wild barley IL	2020	HEB_01_132	5	43	27	1.63	9.4	9	0.23845	67.1	9.58571	0.348148	13.925	8.975	4.75	0.122681	16	18.5	10.5	10.7	8	6.7	3.7	0.6	-
Wild barley IL	2020	HEB_01_133	1	41	30	1.45	9.5	8	0.212963	64.8	10.8	0.316667	14.85	11.15	12.65	0.195958	13.8	17.3	11	9.3	11.4	7.3	2	-	-
Wild barley IL	2020	HEB_01_133	2	41	34	1.7	11	8	0.333333	70.5	11.75	0.323529	14.0333	10.5667	6.9	0.136536	23.5	15.8	11.6	10.6	9.6	6.2	1.8	-	-
Wild barley IL	2020	HEB_01_133	3	40	32	1.43	10.4	9	0.224458	64.6	9.22857	0.325	16.9667	10.6	5.86667	0.123448	14.5	12.7	10.7	9.2	8	9.4	7	1	-
Wild barley IL	2020	HEB_01_133	4	42	30	1.44	9.3	7	0.228758	61.2	12.24	0.31	15.1333	9.76667	5.2	0.1511	14	15.7	11.8	10.5	10	15.3	-	-	-
Wild barley IL	2020	HEB_01_133	5	43	31	1.49	10.3	8	0.405186	61.7	10.2833	0.332258	11.775	9.325	6.35	0.282062	25	11	9.4	9.4	10.5	4.6	0.5	-	-
Wild barley IL	2020	HEB_01_134	1	41	35	1.91	12.7	8	0.273187	59.3	9.88333	0.362857	13.5333	11.1333	4.83333	0.163127	16.2	13.1	11.3	11.5	10.6	2.3	1.6	-	-
Wild barley IL	2020	HEB_01_134	2	42	33	1.78	11.4	8	0.246795	62.4	10.4	0.345455	13.3	10.5333	7.26667	0.102184	15.4	13.5	11	9.6	11	7.8	3	-	-
Wild barley IL	2020	HEB_01_134	3	43	32	1.74	10.6	8	0.222071	73.4	12.2333	0.33125	14.4667	11.4	8.7	0.0953871	16.3	15.5	11.6	10.4	12.2	8.7	5.2	-	-
Wild barley IL	2020	HEB_01_134	4	42	29	1.62	9.5	8	0.255639	66.5	11.0833	0.327586	14.7667	11.2333	6.1	0.141896	17	16.3	11	11.7	11	6.3	1	-	-
Wild barley IL	2020	HEB_01_134	5	44	29	1.59	9.5	8	0.285246	61	10.1667	0.327586	15.3	9.36667	4.36667	0.135766	17.4	18.5	10	9.5	8.6	3.5	1	-	-
Wild barley IL	2020	HEB_01_137	1	41	29	1.91	10.2	7	0.312684	67.8	13.56	0.351724	17.75	10.85	6.65	0.128227	21.2	14.3	12	9.7	9.8	3.5	-	-	-
Wild barley IL	2020	HEB_01_137	2	35	29	1.5	10.4	7	0.371693	75.6	15.12	0.358621	22.9	12.75	6.35	0.169048	28.1	17.7	11.8	13.7	9.4	3.3	-	-	-
Wild barley IL	2020	HEB_01_137	3	36	28	1.4	9.3	7	0.24	75	15	0.332143	16.55	12.15	6	0.120242	18	15.1	12.1	12.2	9.7	2.3	-	-	-
Wild barley IL	2020	HEB_01_137	4	46	28	1.48	10.8	7	0.236882	66.7	13.34	0.385714	16.4	12.1	9.5	0.0833333	15.8	17	12.7	11.5	11.5	7.5	-	-	-
Wild barley IL	2020	HEB_01_137	5	40	31	1.94	13.5	8	0.335664	71.5	11.9167	0.435484	17.6	11.1	6.16667	0.129652	24	17.5	11.3	12	10	7	1.5	-	-
Wild barley IL	2020	HEB_01_140	1	41	27	1.44	8.4	8	0.251248	60.1	10.0167	0.311111	19.7	11.1	5.25	0.160849	15.1	15.6	10.1	10.8	9.7	4	1	-	-
Wild barley IL	2020	HEB_01_140	2	36	28	1.47	9.6	7	0.335413	64.1	12.82	0.342857	18.2	10.95	4.5	0.107285	21.5	17.9	10.2	12	7.5	3	-	-	-
Wild barley IL	2020	HEB_01_140	3	37	26	1.6	9.5	7	0.362393	58.5	11.7	0.365385	17.35	10.45	5.35	0.109361	21.2	15.2	11.8	10.1	7.8	1.2	-	-	-
Wild barley IL	2020	HEB_01_140	4	38	24	1.54	8.7	8	0.24513	61.6	10.2667	0.3625	13.6	10.2	4.9	0.132306	15.1	15.7	12.4	10	10	3.5	1	-	-
Wild barley IL	2020	HEB_01_140	5	35	28	1.46	10.4	7	0.321131	60.1	12.02	0.371429	14.4	10.8	4.83333	0.0624003	19.3	15.4	10.5	10.4	6.7	4	-	-	-
Wild barley IL	2020	HEB_01_328	1	40	31	1.6	11	7	0.297486	71.6	14.32	0.354839	19.65	13.1	7.65	0.107119	21.3	18	11.7	14.5	10.2	5.1	-	-	-
Wild barley IL	2020	HEB_01_328	2	42	32	1.61	11.2	8	0.311653	73.8	12.3	0.35	19.9	11.85	7.5	0.15812	23	19.8	9.2	13.5	10.5	5.8	1.5	-	-
Wild barley IL	2020	HEB_01_328	3	41	32	2.12	11.3	7	0.297226	75.7	15.14	0.353125	17.3333	11.0667	5.93333	0.0937337	22.5	17.3	13.5	10.2	10.6	4.4	-	-	-
Wild barley IL	2020	HEB_01_328	4	45	31	1.6	10.6	8	0.277704	74.9	12.4833	0.341935	17.2333	12.9	6.46667	0.175979	20.8	19.7	11.2	14.3	13.2	5.2	1	-	-
Wild barley IL	2020	HEB_01_328	5	44	30	1.87	11	8	0.254692	74.6	12.4333	0.366667	16.5667	11.7333	6.96667	0.111168	19	19.2	11.5	13.7	10	7.4	3.5	-	-
Wild barley IL	2020	HEB_02_152	1	33	28	1.81	10.4	8	0.272989	69.6	11.6	0.371429	14.25	10.25	5.15	0.132358	19	16	10.8	12.4	11.5	4	2.5	-	-
Wild barley IL	2020	HEB_02_152	2	39	30	1.68	11.3	8	0.24152	73.7	12.2833	0.376667	21.2	12.7	7.4	0.143639	17.8	17	13	12.6	13.5	7.3	1	-	-
Wild barley IL	2020	HEB_02_152	3	39	26	1.93	15.5	7	0.228571	70	14	0.596154	15.2667	11.5667	6	0.134136	16	12.5	10	10.5	8.3	2	-	-	-
Wild barley IL	2020	HEB_02_152	4	36	31	2.01	12.2	7	0.319797	78.8	15.76	0.393548	15.9333	13.0333	7.26667	0.116361	25.2	17.2	13.2	12.2	10.5	4.3	-	-	-
Wild barley IL	2020	HEB_02_152	5	43	28	1.86	11.4	8	0.271003	73.8	12.3	0.407143	16.5	11.5333	6.03333	0.0733249	20	16	13.5	11.5	9.6	7	1.5	-	-
Wild barley IL	2020	HEB_02_153	1	31	31	2.02	13.5	9	0.243243	92.5	13.2143	0.435484	17.1	11.5	8.33333	0.156069	22.5	18.6	11.5	10.4	13	10.8	10.8	6.2	-
Wild barley IL	2020	HEB_02_153	2	34	27	2.13	11.4	8	0.309406	80.8	13.4667	0.422222	17.7667	10.7667	8.06667	0.177348	25	16	10.3	14.2	10	10.2	4.8	-	-
Wild barley IL	2020	HEB_02_153	3	33	29	2.07	12.3	8	0.315461	80.2	13.3667	0.424138	16.9	11.6667	6.53333	0.152434	25.3	17.8	10.2	12	10.1	9.7	4.4	-	-
Wild barley IL	2020	HEB_02_153	4	32	28	2.21	12.6	8	0.256098	82	13.6667	0.45	17.5	11.4	7.86667	0.0877776	21	16.2	13.5	11.4	10.1	7.5	2	-	-
Wild barley IL	2020	HEB_02_153	5	32	30	1.87	12.7	8	0.316731	78.3	13.05	0.423333	15.75	11.425	10.2	0.133747	24.8	16.2	11.5	12.5	10.2	8.2	5.2	-	-
Wild barley IL	2020	HEB_02_154	1	21	19	1.45	8.3	6	0.365449	60.2	15.05	0.436842	17.3	13.9	9.66667	0.0776957	22	16.7	13.2	11.8	4	-	-	-	-
Wild barley IL	2020	HEB_02_154	2	23	27	1.52	11.4	7	0.205761	48.6	9.72	0.422222	12.6	11.95	3.1	0.292741	10	15.2	13.3	10.6	5.5	0.7	-	-	-
Wild barley IL	2020	HEB_02_154	3	22	21	1.55	10.2	7	0.378299	68.2	13.64	0.485714	22.8	9.9	5.8	0.152381	25.8	19.8	10.2	9.6	9	2.6	-	-	-
Wild barley IL	2020	HEB_02_154	4	27	20	1.52	10.4	7	0.352349	59.6	11.92	0.52	20.2	7.7	6.15	0.214391	21	19.4	9	6.4	9.5	2.8	-	-	-
Wild barley IL	2020	HEB_02_154	5	28	23	1.72	11	7	0.327273	55	11	0.478261	16.7	10.7	4.85	0.0746844	18	15.4	12.6	8.8	8.2	1.5	-	-	-
Wild barley IL	2020	HEB_02_155	1	27	24	1.52	10.1	8	0.235023	65.1	10.85	0.420833	14.05	13.05	6.35	0.140725	15.3	15.3	13.2	10.3	11.1	7.7	0.8	-	-
Wild barley IL	2020	HEB_02_155	2	28	23	1.5	9.5	7	0.235294	59.5	11.9	0.413043	19.4	15	4.8	0.116336	14	14.1	14	12.1	8	4.7	-	-	-
Wild barley IL	2020	HEB_02_155	3	25	23	1.52	9.5	7	0.304895	71.5	14.3	0.413043	16.95	14.2	7	0.112828	21.8	17	16.6	13.4	8	1.6	-	-	-
Wild barley IL	2020	HEB_02_155	4	26	23	1.57	9.2	7	0.254758	68.3	13.66	0.4	24.1	12	5.3	0.0824565	17.4	16.5	15	13.4	8	6	-	-	-
Wild barley IL	2020	HEB_02_155	5	26	26	1.58	11.1	7	0.40625	73.6	14.72	0.426923	14.6	11.5333	6.53333	0.155694	29.9	18.3	13	11	9	1.6	-	-	-
Wild barley IL	2020	HEB_02_156	1	29	24	1.66	10.2	7	0.216306	60.1	12.02	0.425	18.65	14.25	10.5	0.257783	13	15.3	7	10.7	3.6	1	-	-	-
Wild barley IL	2020	HEB_02_156	2	34	27	1.81	11.8	6	0.591667	60	15	0.437037	20.6333	11.2667	5.4	0.276177	35.5	18.4	8	7.4	0.8	-	-	-	-
Wild barley IL	2020	HEB_02_156	3	28	30	1.52	11.3	5	0.478439	48.7	16.2333	0.376667	14.8667	12.9667	11.0667	0.125557	23.3	14	14.5	6.5	-	-	-	-	-
Wild barley IL	2020	HEB_02_156	4	28	30	1.53	11.7	7	0.307325	62.8	12.56	0.39	14.15	8.85	2.3	0.129791	19.3	16.2	14.3	12.8	9	1	-	-	-
Wild barley IL	2020	HEB_02_156	5	26	28	1.39	10.7	6	0.341418	53.6	13.4	0.382143	17.75	13.55	5	0.174921	18.3	11.5	14.8	12.6	5.8	-	-	-	-
Wild barley IL	2020	HEB_02_157	1	39	32	1.7	10.1	8	0.265554	65.9	10.9833	0.315625	18.15	13.2	4.15	0.0619435	17.5	14.5	10.3	11	8.5	6.8	5.2	-	-
Wild barley IL	2020	HEB_02_157	2	39	33	1.65	10.9	8	0.277858	69.1	11.5167	0.330303	14.1	9.93333	6.83333	0.114144	19.2	18.4	9.6	11.8	10.8	6.8	4	-	-
Wild barley IL	2020	HEB_02_157	3	41	33	1.85	11.9	8	0.319527	67.6	11.2667	0.360606	15.7333	10.7333	7.2	0.120126	21.6	16.2	9.6	12.2	9.3	5.7	2.7	-	-
Wild barley IL	2020	HEB_02_157	4	40	33	1.65	11.5	7	0.312195	61.5	12.3	0.348485	15.8	10.3667	5.9	0.170597	19.2	17.1	10.6	15.8	5.3	3	-	-	-
Wild barley IL	2020	HEB_02_157	5	39	32	1.63	11	8	0.255782	73.5	12.25	0.34375	15.4333	10.3667	7.96667	0.0994741	18.8	17	10.5	11.3	9.3	9.3	5.3	-	-
Wild barley IL	2020	HEB_02_158	1	39	28	1.44	10.6	8	0.30163	73.6	12.2667	0.378571	19.55	11.85	6.9	0.148096	22.2	15.7	11.8	11.7	10.5	8.4	1.5	-	-
Wild barley IL	2020	HEB_02_158	2	39	26	1.35	8.5	7	0.315033	76.5	15.3	0.326923	26.05	11.9	5.25	0.119632	24.1	15	12.5	11.2	8.4	5.4	-	-	-
Wild barley IL	2020	HEB_02_158	3	34	26	1.29	8.6	8	0.262548	77.7	12.95	0.330769	16.5667	11.3333	6.8	0.094148	20.4	14.7	12.8	11.4	8.8	8.6	6.3	-	-
Wild barley IL	2020	HEB_02_158	4	38	32	1.47	12.1	7	0.428177	72.4	14.48	0.378125	15.9667	11	7.9	0.141204	31	21.1	13	10.8	7	3.5	-	-	-
Wild barley IL	2020	HEB_02_158	5	37	28	1.49	10.6	8	0.288265	78.4	13.0667	0.378571	16.6	10.9	5.73333	0.145421	22.6	15.5	11.7	11	10	6.5	0.7	-	-
Wild barley IL	2020	HEB_02_160	1	41	29	1.76	12	7	0.407576	66	13.2	0.413793	21.8	10.95	5.3	0.167699	26.9	16.7	10.6	11.3	7.3	3.3	-	-	-
Wild barley IL	2020	HEB_02_160	2	40	30	1.79	12	8	0.229677	77.5	12.9167	0.4	19.6	10.95	6.5	0.129459	17.8	18.2	14.5	11	13	9.4	3	-	-
Wild barley IL	2020	HEB_02_160	3	43	27	1.76	11.2	8	0.367127	65.1	10.85	0.414815	16.8333	12.8333	8.46667	0.132502	23.9	16.8	10.1	10.8	7.6	3.5	1.8	-	-
Wild barley IL	2020	HEB_02_160	4	41	26	1.53	10.9	8	0.275953	76.1	12.6833	0.419231	16.9333	9.5	4.3	0.0895624	21	17.1	13.1	12	11.2	7.5	2	-	-
Wild barley IL	2020	HEB_02_160	5	42	22	1.61	9.1	7	0.308642	72.9	14.58	0.413636	17.0667	12.1	6.9	0.139117	22.5	16.7	11	10.9	10.5	2.5	-	-	-
Wild barley IL	2020	HEB_05_011	1	29	26	1.76	9.6	6	0.385432	65.9	16.475	0.369231	18.8	13.65	6.3	0.0621795	25.4	18.3	11.8	5.4	1.5	-	-	-	-
Wild barley IL	2020	HEB_05_011	2	28	24	1.59	8	7	0.233588	65.5	13.1	0.333333	18.5	11.8333	6.23333	0.168036	15.3	19.4	13	10	5.5	0.8	-	-	-
Wild barley IL	2020	HEB_05_011	3	29	20	1.51	7.3	6	0.393581	59.2	14.8	0.365	18.1	12.9333	7.3	0.0452713	23.3	19.3	11.7	7.8	2.4	-	-	-	-
Wild barley IL	2020	HEB_05_011	4	30	25	1.59	9	6	0.368932	51.5	12.875	0.36	15.3	12.6333	8.16667	0.102027	19	15.7	11.2	11	2.3	-	-	-	-
Wild barley IL	2020	HEB_05_011	5	30	23	1.8	8.5	5	0.372477	54.5	18.1667	0.369565	17.35	11.5	3.15	0.0876494	20.3	17.3	10	2.6	-	-	-	-	-
Wild barley IL	2020	HEB_05_013	1	41	26	1.75	9.5	8	0.248304	73.7	12.2833	0.365385	14.7667	12.6667	8.03333	0.108108	18.3	12.7	13.3	13	11.7	7.3	5.1	-	-
Wild barley IL	2020	HEB_05_013	2	40	28	1.69	11.2	8	0.240717	78.1	13.0167	0.4	15.5667	11.9333	9.03333	0.0973276	18.8	17.2	10.7	12.8	12.3	8.8	6	-	-
Wild barley IL	2020	HEB_05_013	3	42	28	1.94	10.2	8	0.28877	74.8	12.4667	0.364286	17.8	11.2667	5.9	0.0655554	21.6	18.1	13.7	11.6	8.5	7.7	1.5	-	-
Wild barley IL	2020	HEB_05_013	4	41	26	1.76	9.7	8	0.210379	71.3	11.8833	0.373077	14.9667	11.0667	6.23333	0.128609	15	17.3	12.6	11.6	9	7.7	2	-	-
Wild barley IL	2020	HEB_05_013	5	42	30	1.85	12	9	0.257212	83.2	11.8857	0.4	16.2	11.675	7.125	0.132981	21.4	18.6	11.5	13.3	12.1	9.8	6.1	0.5	-
Wild barley IL	2020	HEB_05_014	1	30	24	2.56	10.1	8	0.175562	71.2	11.8667	0.420833	18.65	11.6	4.3	0.259552	12.5	21	15.2	11.3	12.5	9.5	1	-	-
Wild barley IL	2020	HEB_05_014	2	35	27	2.91	11.2	8	0.167582	72.8	12.1333	0.414815	22.55	10.9	3	0.251908	12.2	20.5	12.3	10.4	11.3	9.9	2	-	-
Wild barley IL	2020	HEB_05_014	3	45	27	2.11	11.5	7	0.331148	61	12.2	0.425926	20.05	11.1	5.4	0.111143	20.2	17.1	10.2	13	6.3	2.3	-	-	-
Wild barley IL	2020	HEB_05_014	4	47	29	2.04	12.4	7	0.43808	64.6	12.92	0.427586	16.2333	13	7.66667	0.247541	28.3	16.8	8.8	13	4.2	1.8	-	-	-
Wild barley IL	2020	HEB_05_014	5	44	27	2.27	10.5	7	0.367188	64	12.8	0.388889	15	11.3333	7.73333	0.118481	23.5	16.6	12	10.2	9	1.8	-	-	-
Wild barley IL	2020	HEB_05_019	1	28	23	1.65	10.2	6	0.271626	57.8	14.45	0.443478	14.2333	10.1667	5.36667	0.175641	15.7	15	12	3.5	0.6	-	-	-	-
Wild barley IL	2020	HEB_05_019	2	29	30	1.63	10.3	6	0.290398	42.7	10.675	0.343333	13.1667	11.2	7.86667	0.17901	12.4	14.5	12.6	6.5	4.5	-	-	-	-
Wild barley IL	2020	HEB_05_019	3	31	24	1.63	11.3	6	0.350825	66.7	16.675	0.470833	17.1667	11.5333	7.16667	0.08	23.4	15.1	13	6.5	2	-	-	-	-
Wild barley IL	2020	HEB_05_019	4	31	25	1.78	11.5	6	0.311927	54.5	13.625	0.46	15.3667	11.8333	7.16667	0.118613	17	16.3	12.8	6.4	2.3	-	-	-	-
Wild barley IL	2020	HEB_05_019	5	32	21	1.94	10	6	0.26	60	15	0.47619	16.4667	14.8667	9.8	0.211392	15.6	18.2	15.6	10.8	3	-	-	-	-
Wild barley IL	2020	HEB_05_020	1	41	28	1.71	9.6	8	0.300442	67.9	11.3167	0.342857	14.8667	9.93333	6.46667	0.128419	20.4	15	9.2	11.2	9.4	6.8	3.2	-	-
Wild barley IL	2020	HEB_05_020	2	40	29	1.7	10.2	8	0.239198	64.8	10.8	0.351724	13.9	9.6	7.13333	0.0753858	15.5	15.5	10.7	9.1	9	7.4	5	-	-
Wild barley IL	2020	HEB_05_020	3	43	33	1.87	11.9	8	0.305598	66.1	11.0167	0.360606	15.4667	10.4667	6.46667	0.137635	20.2	16	10.2	10.8	10.4	7.5	1.5	-	-
Wild barley IL	2020	HEB_05_020	4	44	32	1.64	11.7	8	0.300146	68.3	11.3833	0.365625	14.8667	9.8	7.6	0.190599	20.5	15.1	9	10.1	10.3	9.8	2.7	-	-
Wild barley IL	2020	HEB_05_020	5	43	33	1.89	12	8	0.268852	61	10.1667	0.363636	13.6667	10.6333	6.43333	0.149919	16.4	14.8	9.8	10.5	11.6	6.7	1	-	-
Wild barley IL	2020	HEB_05_030	1	35	25	1.66	10.3	8	0.282738	67.2	11.2	0.412	22.45	13.5	7.75	0.0705657	19	14.3	13	11.5	8.2	6.5	2	-	-
Wild barley IL	2020	HEB_05_030	2	34	29	1.64	11.5	7	0.32175	77.7	15.54	0.396552	15.4333	10.9	5.56667	0.0676038	25	19.9	14	13	10.5	5	-	-	-
Wild barley IL	2020	HEB_05_030	3	36	24	1.65	9.4	8	0.239513	73.9	12.3167	0.391667	16	12.1667	6.5	0.0878162	17.7	16	14.3	12.7	9.5	8	2	-	-
Wild barley IL	2020	HEB_05_030	4	37	28	1.99	13.2	8	0.236531	76.1	12.6833	0.471429	16.6667	13.1667	8.1	0.122906	18	18.2	13.8	12.7	13	8.8	2.5	-	-
Wild barley IL	2020	HEB_05_030	5	35	28	1.88	11.9	8	0.325916	76.4	12.7333	0.425	18.0667	10.9	7.6	0.193783	24.9	18	11.3	9.4	12	8.5	2.3	-	-
Wild barley IL	2020	HEB_05_032	1	30	31	1.53	10.7	7	0.334448	59.8	11.96	0.345161	18.3667	14.4	9.13333	0.0968231	20	17.5	11.2	12	7	2	-	-	-
Wild barley IL	2020	HEB_05_032	2	34	29	1.57	11.4	6	0.364501	63.1	15.775	0.393103	18.75	11.6	4.5	0.102937	23	21.1	11	11.1	5.3	-	-	-	-
Wild barley IL	2020	HEB_05_032	3	33	27	1.72	9.6	7	0.234043	56.4	11.28	0.355556	12.6	10.85	5.2	0.141112	13.2	12	11.5	10.2	8.1	2.3	-	-	-
Wild barley IL	2020	HEB_05_032	4	34	29	1.58	10.3	7	0.360129	62.2	12.44	0.355172	20.95	10.45	3.8	0.139962	22.4	19.5	9.5	11.4	6.8	0.8	-	-	-
Wild barley IL	2020	HEB_05_032	5	33	30	1.67	10.7	7	0.281768	54.3	10.86	0.356667	15.25	10	4.5	0.0596719	15.3	15.2	11	9	5.8	3.2	-	-	-
Wild barley IL	2020	HEB_05_033	1	36	28	1.46	10.5	7	0.318979	62.7	12.54	0.375	17.05	12.25	6.25	0.150613	20	14.1	11.7	12.8	9.5	3	-	-	-
Wild barley IL	2020	HEB_05_033	2	36	29	1.42	10.6	7	0.352484	64.4	12.88	0.365517	18.35	11.4	6.85	0.198595	22.7	14	10.8	12	10.7	3	-	-	-
Wild barley IL	2020	HEB_05_033	3	37	29	1.51	10.7	8	0.226772	63.5	10.5833	0.368966	12.25	10.7	7.3	0.217365	14.4	9.4	10.3	11.3	13.2	10	3.3	-	-
Wild barley IL	2020	HEB_05_033	4	35	25	1.59	10	7	0.259696	59.3	11.86	0.4	12.35	13	7.5	0.232633	15.4	9.1	9.4	12	10.6	4	-	-	-
Wild barley IL	2020	HEB_05_033	5	36	28	1.41	10.7	7	0.219551	62.4	12.48	0.382143	11.3667	11.6	8.83333	0.190911	13.7	11	13.5	12.5	11	4	-	-	-
Wild barley IL	2020	HEB_05_035	1	41	31	1.5	10.7	8	0.182556	49.3	8.21667	0.345161	19	10.35	4.75	0.230731	9	7.2	11.6	10	9	7	3.1	-	-
Wild barley IL	2020	HEB_05_035	2	44	35	1.7	12.6	8	0.198502	53.4	8.9	0.36	9.26667	10.2	6.36667	0.19305	10.6	12.7	10.8	10.7	9.6	7.2	1.3	-	-
Wild barley IL	2020	HEB_05_035	3	43	33	1.68	11.5	8	0.273885	62.8	10.4667	0.348485	11.3667	10.3667	6.03333	0.104365	17.2	14.3	10.8	10.7	10.6	6.4	2	-	-
Wild barley IL	2020	HEB_05_035	4	46	29	1.69	10.8	8	0.306452	68.2	11.3667	0.372414	14.1	10.7	6.33333	0.161134	20.9	14.6	10	10	9.8	8.3	3	-	-
Wild barley IL	2020	HEB_05_035	5	44	30	1.59	11.2	7	0.374558	56.6	11.32	0.373333	15.1667	9.93333	7.03333	0.13244	21.2	16.8	9.5	11.2	7.8	1.7	-	-	-
Wild barley IL	2020	HEB_05_036	1	40	33	2.05	12.5	9	0.264151	79.5	11.3571	0.378788	15.3667	9.6	6.1	0.160019	21	18	11.4	7.7	11	7.5	4.5	2	-
Wild barley IL	2020	HEB_05_036	2	43	35	2.09	13.7	8	0.292826	68.3	11.3833	0.391429	15	10.8	7.1	0.115637	20	15.9	10.2	9.6	9	6.8	2.5	-	-
Wild barley IL	2020	HEB_05_036	3	43	33	2.24	13	8	0.288889	67.5	11.25	0.393939	17.0667	10.2333	6.4	0.13659	19.5	16	9.5	11.2	11.7	7	2.6	-	-
Wild barley IL	2020	HEB_05_036	4	43	35	2.13	13.2	8	0.321477	73.1	12.1833	0.377143	14.6333	9.66667	6.66667	0.153805	23.5	17.9	9.8	10.5	10.4	6.8	2	-	-
Wild barley IL	2020	HEB_05_036	5	43	31	2.25	13.1	8	0.258216	63.9	10.65	0.422581	14.525	9.4	6.25	0.124166	16.5	18.4	9	11	9	6.2	4.8	-	-
Wild barley IL	2020	HEB_05_037	1	35	25	1.53	9.5	6	0.452727	55	13.75	0.38	17.8	12.5	7.26667	0.096519	24.9	16.5	12	9	0.8	-	-	-	-
Wild barley IL	2020	HEB_05_037	2	37	24	1.71	9.1	6	0.426146	58.9	14.725	0.379167	17.8667	12.5333	8.03333	0.0894977	25.1	16.5	12	9.1	3	-	-	-	-
Wild barley IL	2020	HEB_05_037	3	36	27	1.46	10.8	6	0.347458	47.2	11.8	0.4	13.2667	11.1333	8.6	0.0708029	16.4	12.6	10.8	10	5	-	-	-	-
Wild barley IL	2020	HEB_05_037	4	38	24	1.48	8.6	6	0.453427	56.9	14.225	0.358333	18.7	11.9333	7.16667	0.104212	25.8	16.8	13.5	5.5	2.5	-	-	-	-
Wild barley IL	2020	HEB_05_037	5	34	29	1.39	11	6	0.493109	65.3	16.325	0.37931	18.8667	11.5333	9.23333	0.28322	32.2	13.4	11	10.2	6.5	-	-	-	-
Wild barley IL	2020	HEB_05_038	1	36	28	1.45	10.8	7	0.270968	62	12.4	0.385714	15.5	10.95	8.95	0.114044	16.8	14.2	12.3	9.6	12.7	5.2	-	-	-
Wild barley IL	2020	HEB_05_038	2	36	31	1.48	11.5	7	0.252101	59.5	11.9	0.370968	16.25	11.8	6.5	0.145683	15	17.5	13.2	10.4	10	3	-	-	-
Wild barley IL	2020	HEB_05_038	3	34	27	1.26	9.5	8	0.26045	62.2	10.3667	0.351852	17.2	13.7	6.95	0.100552	16.2	14.2	12.2	12.1	9	5.2	1	-	-
Wild barley IL	2020	HEB_05_038	4	37	28	1.33	9.4	7	0.267254	68.1	13.62	0.335714	14.2	11.1	5.06667	0.126087	18.2	16.2	13.4	14	10.8	3.1	-	-	-
Wild barley IL	2020	HEB_05_038	5	37	31	1.4	11.5	8	0.271028	53.5	8.91667	0.370968	13.4	9.7	4.63333	0.125589	14.5	15.1	10.6	9.6	8.9	4	1	-	-
Wild barley IL	2020	HEB_05_039	1	42	38	1.7	14.6	7	0.378116	72.2	14.44	0.384211	22.35	12	8.25	0.156204	27.3	17.4	11.5	12.5	10	6.5	-	-	-
Wild barley IL	2020	HEB_05_039	2	41	34	1.33	12.3	8	0.2893	75.7	12.6167	0.361765	19.0667	11.7667	5.33333	0.129651	21.9	22.8	12.5	12.8	10	5.5	0.5	-	-
Wild barley IL	2020	HEB_05_039	3	43	38	1.52	13.7	8	0.380832	79.3	13.2167	0.360526	19.8333	12.1667	5.93333	0.185793	30.2	16.7	12.6	13.7	10.2	6.1	1.5	-	-
Wild barley IL	2020	HEB_05_039	4	45	37	1.44	13.7	8	0.392512	82.8	13.8	0.37027	21	12.4333	5.76667	0.203413	32.5	18.4	12.1	14.3	10.9	5.9	0.5	-	-
Wild barley IL	2020	HEB_05_039	5	45	35	1.31	12.3	8	0.305486	80.2	13.3667	0.351429	16.5333	11.9333	8.76667	0.169959	24.5	14.6	10.5	14.5	10.8	9	6.5	-	-
Wild barley IL	2020	HEB_05_040	1	40	34	1.66	11.4	8	0.281008	51.6	8.6	0.335294	13.15	8.95	7.15	0.153503	14.5	15.3	9.9	8.1	8.3	5.7	0.6	-	-
Wild barley IL	2020	HEB_05_040	2	40	34	1.71	11.1	7	0.286299	48.9	9.78	0.326471	12.8	10.1	8.7	0.0825397	14	12.3	9.5	8.4	9.3	5	-	-	-
Wild barley IL	2020	HEB_05_040	3	42	31	1.72	11.1	8	0.224949	48.9	8.15	0.358065	13.2333	8.76667	4.86667	0.218825	11	15.1	8.8	8.9	9	6	1	-	-
Wild barley IL	2020	HEB_05_040	4	42	32	1.55	10.8	7	0.240367	54.5	10.9	0.3375	11.6333	8.9	5.33333	0.102712	13.1	12.5	9.8	10.4	11.4	6	-	-	-
Wild barley IL	2020	HEB_05_040	5	41	30	1.62	9.7	8	0.218289	67.8	11.3	0.323333	13.7667	10.9667	7.63333	0.196643	14.8	16.7	9.8	10.7	12.4	8.5	2	-	-
Wild barley IL	2020	HEB_05_041	1	30	23	1.42	9.3	6	0.325142	52.9	13.225	0.404348	23.5	15.55	7.2	0.146516	17.2	17.6	12	5.3	1	-	-	-	-
Wild barley IL	2020	HEB_05_041	2	29	22	1.44	8.8	5	0.521739	55.2	18.4	0.4	22.25	16.25	9.9	0.0742671	28.8	18.2	12.9	1.5	-	-	-	-	-
Wild barley IL	2020	HEB_05_041	3	30	18	1.23	7.3	5	0.40747	58.9	19.6333	0.405556	21.25	13.8	9.8	0.0578538	24	20.5	12	7.8	-	-	-	-	-
Wild barley IL	2020	HEB_05_041	4	30	19	1.35	7.8	6	0.412371	58.2	14.55	0.410526	15.6	11.6333	6.1	0.103805	24	22.4	12.8	5.5	1	-	-	-	-
Wild barley IL	2020	HEB_05_041	5	30	20	1.36	7.2	5	0.492832	55.8	18.6	0.36	19.7333	13.5667	6.43333	0.119807	27.5	15	12.6	7	-	-	-	-	-
Wild barley IL	2020	HEB_05_043	1	28	21	1.56	8.5	5	0.434951	51.5	17.1667	0.404762	20	14.85	7.65	0.074141	22.4	17.6	12.1	3.2	-	-	-	-	-
Wild barley IL	2020	HEB_05_043	2	29	22	1.41	8.8	6	0.373047	51.2	12.8	0.4	22.7	15.6	7.5	0.136667	19.1	17	11.8	11.1	1	-	-	-	-
Wild barley IL	2020	HEB_05_043	3	29	21	1.56	8.1	5	0.482375	53.9	17.9667	0.385714	22.5	16.85	10.15	0.0331126	26	19.4	11.8	3.2	-	-	-	-	-
Wild barley IL	2020	HEB_05_043	4	30	19	1.34	7.4	6	0.277338	63.1	15.775	0.389474	15.9667	13.3	7.96667	0.17409	17.5	19.5	14.5	13.2	4	-	-	-	-
Wild barley IL	2020	HEB_05_043	5	29	22	1.4	8.5	5	0.427826	57.5	19.1667	0.386364	17.1667	15.7333	10.5667	0.0330781	24.6	20.4	13.3	7	-	-	-	-	-
Wild barley IL	2020	HEB_05_044	1	40	30	1.74	10.5	7	0.285006	80.7	16.14	0.35	20.15	15.4	8.6	0.10995	23	17.3	15.3	15.5	12	5.2	-	-	-
Wild barley IL	2020	HEB_05_044	2	40	30	1.61	11.4	8	0.314039	81.2	13.5333	0.38	20.9	14.7	6.9	0.120119	25.5	21.3	12.3	13.3	12.5	5.2	1	-	-
Wild barley IL	2020	HEB_05_044	3	42	28	1.98	10	7	0.299223	77.2	15.44	0.357143	19.7	12.7	6.23333	0.0762353	23.1	18.7	15	14.4	10	3.8	-	-	-
Wild barley IL	2020	HEB_05_044	4	40	29	1.73	10.1	8	0.268262	79.4	13.2333	0.348276	17.2	12.7667	7.26667	0.11376	21.3	16.5	13.8	13.5	11	8.8	2	-	-
Wild barley IL	2020	HEB_05_044	5	40	33	1.75	13	8	0.257862	79.5	13.25	0.393939	18.5	11.8333	7.76667	0.0802978	20.5	20.7	14.3	11.4	9.8	8.5	5	-	-
Wild barley IL	2020	HEB_05_045	1	38	26	1.76	9.6	7	0.349481	57.8	11.56	0.369231	17.9333	14.8667	12.1	0.0945881	20.2	13.4	12.4	11.5	6.6	3.3	-	-	-
Wild barley IL	2020	HEB_05_045	2	38	29	1.82	10.8	7	0.329983	59.7	11.94	0.372414	16.8	11.95	4.95	0.175658	19.7	12.8	11.2	12.3	9.8	3.1	-	-	-
Wild barley IL	2020	HEB_05_045	3	34	30	1.74	12	6	0.311667	60	15	0.4	16.25	11.75	6.45	0.152408	18.7	15.6	19.5	9.5	7.3	-	-	-	-
Wild barley IL	2020	HEB_05_045	4	32	29	1.67	11	7	0.287129	60.6	12.12	0.37931	17.5	11.05	6.3	0.191925	17.4	17.6	9.5	12.6	10	2.6	-	-	-
Wild barley IL	2020	HEB_05_045	5	38	31	1.66	11.4	7	0.320786	61.1	12.22	0.367742	17.8	9.4	8.3	0.137089	19.6	16	9.8	9	9.6	7	-	-	-
Wild barley IL	2020	HEB_05_046	1	34	30	2.12	12.4	8	0.247604	62.6	10.4333	0.413333	18.7	9.3	5.55	0.170226	15.5	15.8	8.5	9.5	10.4	7.2	2	-	-
Wild barley IL	2020	HEB_05_046	2	36	33	1.95	13.5	8	0.299401	66.8	11.1333	0.409091	15.45	10	7.05	0.211918	20	14.4	10	8.7	11.4	7.3	0.6	-	-
Wild barley IL	2020	HEB_05_046	3	35	28	1.79	11.4	8	0.28754	62.6	10.4333	0.407143	13.2667	9.46667	6.53333	0.145437	18	15.7	10.5	9.5	9	8.5	0.8	-	-
Wild barley IL	2020	HEB_05_046	4	37	28	1.68	10.5	7	0.305958	62.1	12.42	0.375	14.8	10.0333	6.43333	0.144858	19	18.4	10	8.6	5.5	5.6	-	-	-
Wild barley IL	2020	HEB_05_046	5	36	28	2.07	11.2	7	0.292562	60.5	12.1	0.4	14.7333	9.66667	6.1	0.202374	17.7	13.2	9	11	11.5	2.6	-	-	-
Wild barley IL	2020	HEB_05_047	1	26	18	1.24	7.2	6	0.269231	59.8	14.95	0.4	16.3333	14.9333	10.3667	0.155522	16.1	18.9	14	11.9	5.2	-	-	-	-
Wild barley IL	2020	HEB_05_047	2	26	15	1.1	6.4	6	0.305755	55.6	13.9	0.426667	14.3333	12.3667	8.46667	0.140778	17	16.7	9.3	11.1	5	-	-	-	-
Wild barley IL	2020	HEB_05_047	3	25	17	1.3	6.7	6	0.34632	69.3	17.325	0.394118	18.7333	14.9333	10.1667	0.0877005	24	20.3	11.9	12.6	6	-	-	-	-
Wild barley IL	2020	HEB_05_047	4	25	15	1.12	6.4	6	0.362819	66.7	16.675	0.426667	17.4333	13.5	9.6	0.131469	24.2	18.5	9.6	12.4	6.8	-	-	-	-
Wild barley IL	2020	HEB_05_047	5	26	18	1.24	7.4	6	0.353891	68.1	17.025	0.411111	18.6333	14.7667	9.3	0.128087	24.1	21.7	10.1	12.5	5.3	-	-	-	-
Wild barley IL	2020	HEB_05_048	1	41	28	1.79	11.3	7	0.271242	61.2	12.24	0.403571	14.3	12.8	8.25	0.0867515	16.6	12	14	11.6	8.5	8	-	-	-
Wild barley IL	2020	HEB_05_048	2	42	26	1.82	10.1	7	0.25142	70.4	14.08	0.388462	17.55	11.6	9.3	0.149433	17.7	17.4	10	13.2	12.6	6	-	-	-
Wild barley IL	2020	HEB_05_048	3	41	28	1.78	10.5	7	0.268657	67	13.4	0.375	15.75	12.75	7.5	0.0777778	18	13.5	14.3	11.2	7.7	7.3	-	-	-
Wild barley IL	2020	HEB_05_048	4	40	28	2.13	11.6	8	0.274968	77.1	12.85	0.414286	13.95	12.6	8.6	0.124813	21.2	19.4	12	10.6	9.5	9.6	3.6	-	-
Wild barley IL	2020	HEB_05_048	5	41	26	1.86	10	7	0.221429	70	14	0.384615	17.5333	10.7	7.56667	0.0735352	15.5	12.4	13.4	11.8	10.2	7	-	-	-
Wild barley IL	2020	HEB_05_049	1	40	31	1.63	11	8	0.290323	62	10.3333	0.354839	16.95	10.3	5	0.145686	18	15.5	9.5	8.8	8	8.5	2.4	-	-
Wild barley IL	2020	HEB_05_049	2	42	31	2.05	10.5	7	0.289922	64.5	12.9	0.33871	18.7	10.15	8.1	0.0543079	18.7	15.2	11	9.6	7.2	2.8	-	-	-
Wild barley IL	2020	HEB_05_049	3	42	30	1.67	11.1	7	0.304348	64.4	12.88	0.37	17.5	10.45	6.9	0.168928	19.6	17.8	8.3	12	11.2	5	-	-	-
Wild barley IL	2020	HEB_05_049	4	43	32	1.95	11.7	7	0.299501	60.1	12.02	0.365625	14.3333	8.76667	6.3	0.0817927	18	17	10.3	10.6	7.6	6.2	-	-	-
Wild barley IL	2020	HEB_05_049	5	43	32	1.6	11.6	8	0.242152	66.9	11.15	0.3625	14.7	11.5333	6.86667	0.0691034	16.2	15.4	12.5	12.1	10	7	3.6	-	-
Wild barley IL	2020	HEB_05_050	1	39	32	1.83	11.9	7	0.373563	69.6	13.92	0.371875	20.35	11.3	8.2	0.201589	26	14.7	11.1	11.5	11.9	4.5	-	-	-
Wild barley IL	2020	HEB_05_050	2	40	31	1.49	11	8	0.285146	75.4	12.5667	0.354839	17.05	10.75	7.4	0.119582	21.5	18	11.2	13.5	10.5	7.7	2.3	-	-
Wild barley IL	2020	HEB_05_050	3	40	32	1.91	12.3	7	0.320251	63.7	12.74	0.384375	17.65	10.2	5.75	0.145211	20.4	13.7	10.8	10.7	10.5	4.3	-	-	-
Wild barley IL	2020	HEB_05_050	4	41	28	1.95	10.6	7	0.344828	58	11.6	0.378571	17.55	10.85	8	0.0988095	20	15.3	11.1	9.3	8.8	2.7	-	-	-
Wild barley IL	2020	HEB_05_050	5	42	32	1.7	11.3	7	0.295933	71.3	14.26	0.353125	16.9	11.7333	6.83333	0.157666	21.1	14	11	10.7	11.5	4.5	-	-	-
Wild barley IL	2020	HEB_05_051	1	34	31	2.26	13.3	8	0.203426	46.7	7.78333	0.429032	11.9	8.96667	3.86667	0.213399	9.5	13.6	12.6	9.1	5.2	3.8	2.6	-	-
Wild barley IL	2020	HEB_05_051	2	39	32	1.95	13.3	9	0.195312	64	9.14286	0.415625	17.2333	10.2	6.36667	0.154507	12.5	14.1	12	9.5	9.6	8	8.1	1	-
Wild barley IL	2020	HEB_05_051	3	40	31	2.12	13.2	8	0.360231	69.4	11.5667	0.425806	15.0667	10.5	6.93333	0.213665	25	16.3	10.4	9.7	10.5	7.6	1	-	-
Wild barley IL	2020	HEB_05_051	4	42	26	1.7	9.8	8	0.322715	72.2	12.0333	0.376923	18.8667	11.0333	7	0.217549	23.3	13.2	8.7	12.8	10	7.5	3.3	-	-
Wild barley IL	2020	HEB_05_051	5	42	28	1.87	11.3	8	0.381304	81.3	13.55	0.403571	12.025	9.775	6.675	0.246267	31	16.6	9	13.3	10.8	7.2	3	-	-
Wild barley IL	2020	HEB_05_052	1	42	29	1.73	9.4	8	0.260736	65.2	10.8667	0.324138	13.2	9.93333	8.56667	0.174321	17	12	10.6	7.8	11.4	9.3	5	-	-
Wild barley IL	2020	HEB_05_052	2	40	33	1.74	11.3	8	0.31441	68.7	11.45	0.342424	15.4	9.83333	6.86667	0.158357	21.6	12.8	11.8	9.7	8	8.6	4	-	-
Wild barley IL	2020	HEB_05_052	3	38	32	1.73	10.7	8	0.326433	62.8	10.4667	0.334375	14.4667	9.66667	7.2	0.239011	20.5	12.9	10	7.8	11.2	8.2	2.2	-	-
Wild barley IL	2020	HEB_05_052	4	40	32	1.79	11.1	8	0.277008	72.2	12.0333	0.346875	15.6667	10.0333	8.83333	0.175811	20	16.5	10.5	8	11.6	9.7	5.2	-	-
Wild barley IL	2020	HEB_05_052	5	41	33	1.86	11.5	8	0.324088	68.5	11.4167	0.348485	15.6333	10.5	6.6	0.166173	22.2	13.7	11	10.5	10	7.3	2.5	-	-
Wild barley IL	2020	HEB_05_053	1	30	22	1.57	9.6	6	0.422893	62.9	15.725	0.436364	18.6667	12.4667	7.23333	0.0914286	26.6	18.2	11.2	8	2.5	-	-	-	-
Wild barley IL	2020	HEB_05_053	2	28	20	1.48	9	6	0.356061	66	16.5	0.45	17.9667	14.4667	10.9667	0.093844	23.5	16.7	13.7	13	6.2	-	-	-	-
Wild barley IL	2020	HEB_05_053	3	28	22	1.65	9.6	6	0.465487	56.5	14.125	0.436364	17.9333	12.8333	8.26667	0.168693	26.3	14.7	12.8	11	1	-	-	-	-
Wild barley IL	2020	HEB_05_053	4	29	22	1.57	9.1	6	0.271605	56.7	14.175	0.413636	14.0667	13.6667	11.3333	0.111901	15.4	15.3	11.5	14.2	8.3	-	-	-	-
Wild barley IL	2020	HEB_05_053	5	29	21	1.44	8.8	6	0.359477	61.2	15.3	0.419048	15.7667	12.7	11	0.144767	22	13.8	11.5	12.8	8.7	-	-	-	-
Wild barley IL	2020	HEB_05_060	1	44	31	1.52	10.5	7	0.239221	71.9	14.38	0.33871	17.8	13.2	9.35	0.0551602	17.2	18.4	13.7	12.7	10.2	8.5	-	-	-
Wild barley IL	2020	HEB_05_060	2	44	29	1.51	9.5	7	0.240777	51.5	10.3	0.327586	11.85	9.65	6.8	0.0706714	12.4	11.3	8.6	10.7	7.6	6	-	-	-
Wild barley IL	2020	HEB_05_060	3	44	31	1.45	11	7	0.232517	57.2	11.44	0.354839	12.3	9.85	4.85	0.154603	13.3	11.3	9.6	10.1	8.2	1.5	-	-	-
Wild barley IL	2020	HEB_05_060	4	44	26	1.59	8.4	8	0.275974	61.6	10.2667	0.323077	16.1	11.85	6.6	0.14957	17	14.2	9.4	8.2	8.2	8.6	2.5	-	-
Wild barley IL	2020	HEB_05_060	5	46	30	1.56	10.5	7	0.280992	60.5	12.1	0.35	13.5333	8.6	6.43333	0.0579698	17	15.2	11.7	12	8.2	5	-	-	-
Wild barley IL	2020	HEB_05_065	1	25	29	1.87	10.4	8	0.261006	63.6	10.6	0.358621	13.7	9.33333	7.13333	0.110779	16.6	13.5	11	9.2	7.8	9.6	4	-	-
Wild barley IL	2020	HEB_05_065	2	22	32	1.85	11.3	8	0.321574	73.7	12.2833	0.353125	15.9333	9.86667	9.2	0.228111	23.7	13.4	10.7	8.3	10.6	9.7	7.3	-	-
Wild barley IL	2020	HEB_05_065	3	24	32	2.07	11.8	8	0.350778	70.7	11.7833	0.36875	16.7333	9.36667	7.36667	0.223556	24.8	14.3	11.1	8.6	8.4	8.4	5.3	-	-
Wild barley IL	2020	HEB_05_065	4	27	28	2.28	10.2	8	0.228571	56	9.33333	0.364286	11.7	8.96667	6.23333	0.0871108	12.8	12.3	10	8.6	8.3	7.4	3	-	-
Wild barley IL	2020	HEB_05_065	5	35	33	2.02	11.5	8	0.264386	64.3	10.7167	0.348485	14.1	10.8667	6.9	0.0841941	17	13.5	11.8	10.3	10.5	7	3.2	-	-
Wild barley IL	2020	HEB_05_066	1	41	33	1.99	13.4	8	0.347222	57.6	9.6	0.406061	12.65	11.8	3.65	0.182158	20	14.5	9.7	7.8	8.5	7.2	1	-	-
Wild barley IL	2020	HEB_05_066	2	43	33	2.03	12.7	7	0.223124	49.3	9.86	0.384848	13.2	7.3	4.1	0.240468	11	14.3	10.8	12.8	5.8	1.5	-	-	-
Wild barley IL	2020	HEB_05_066	3	43	30	2	11.3	7	0.397878	37.7	7.54	0.376667	14.7333	8.66667	5.56667	0.110918	15	11.4	8.2	6.4	6.5	1.7	-	-	-
Wild barley IL	2020	HEB_05_066	4	43	32	2.06	12	8	0.334328	67	11.1667	0.375	16.3	9.96667	6.73333	0.220982	22.4	15.6	10.9	7.7	11.3	7.7	1.2	-	-
Wild barley IL	2020	HEB_05_066	5	43	33	1.95	12.2	8	0.315335	46.3	7.71667	0.369697	11.8667	8.1	4.43333	0.0917108	14.6	11.5	9.5	7.8	7	5.3	1	-	-
Wild barley IL	2020	HEB_05_067	1	30	33	2.02	11.6	8	0.462036	61.9	10.3167	0.351515	20.8	8.56667	3.03333	0.222575	28.6	23.3	10.5	9.5	5.7	2.6	0.8	-	-
Wild barley IL	2020	HEB_05_067	2	32	33	1.87	12.4	8	0.379397	79.6	13.2667	0.375758	19.1	10.4667	8	0.293828	30.2	16.7	10.4	8.5	12.5	8.8	2.7	-	-
Wild barley IL	2020	HEB_05_067	3	35	29	1.74	10.4	8	0.310976	65.6	10.9333	0.358621	14.2667	9.46667	6.56667	0.195941	20.4	15.2	7.2	10.7	10.5	7.4	1.8	-	-
Wild barley IL	2020	HEB_05_067	4	39	33	2.09	12.9	8	0.364544	80.1	13.35	0.390909	18.9333	11	8.53333	0.270458	29.2	17	10.6	8.9	13.5	8.3	3.8	-	-
Wild barley IL	2020	HEB_05_067	5	34	28	1.94	10.5	8	0.296296	67.5	11.25	0.375	14.2	9.46667	8.5	0.223226	20	13.8	8.8	7.8	11.8	9.2	4.5	-	-
Wild barley IL	2020	HEB_05_068	1	39	30	1.47	9.4	8	0.256494	61.6	10.2667	0.313333	12.0333	9.16667	6.16667	0.179192	15.8	12.2	8.1	8.7	10.7	6.3	1.5	-	-
Wild barley IL	2020	HEB_05_068	2	35	30	1.69	11	8	0.268116	69	11.5	0.366667	14.8667	10.1667	7.6	0.110927	18.5	15.4	10.7	10	9.8	8.9	4.1	-	-
Wild barley IL	2020	HEB_05_068	3	32	31	1.62	11.4	8	0.283046	69.6	11.6	0.367742	15	10.1	6.16667	0.163547	19.7	15.2	10.1	9	11.2	6.1	1.2	-	-
Wild barley IL	2020	HEB_05_068	4	36	31	1.77	10.6	8	0.324961	63.7	10.6167	0.341935	15.1	8.66667	6.33333	0.153005	20.7	14.8	9.8	8.2	8	7.4	3.6	-	-
Wild barley IL	2020	HEB_05_068	5	39	31	1.64	10.2	8	0.263605	58.8	9.8	0.329032	12.1667	8.5	7.46667	0.117096	15.5	11.5	9.5	8.2	7.8	8.8	5.8	-	-
Wild barley IL	2020	HEB_05_069	1	38	28	1.59	11.3	7	0.299601	75.1	15.02	0.403571	19.65	11.7	10.25	0.144368	22.5	16.8	10.2	13.2	13.1	7.4	-	-	-
Wild barley IL	2020	HEB_05_069	2	37	27	2.02	11.1	8	0.19888	71.4	11.9	0.411111	19.4	10.15	6.6	0.21302	14.2	18.2	10.7	12.5	11.5	9.5	2.4	-	-
Wild barley IL	2020	HEB_05_069	3	36	28	2.37	12.2	8	0.298197	72.1	12.0167	0.435714	14.3667	11.5667	7.8	0.136707	21.5	16.3	10.5	11	9.5	9.4	3.1	-	-
Wild barley IL	2020	HEB_05_069	4	39	26	1.88	10.6	8	0.18231	55.4	9.23333	0.407692	16.1	10.3333	7.33333	0.244865	10.1	16.5	8.8	10.5	9	5.8	1.9	-	-
Wild barley IL	2020	HEB_05_069	5	37	29	1.81	10.6	7	0.366197	63.9	12.78	0.365517	11.8	9.43333	5.56667	0.157913	23.4	15.4	9.6	10.7	9.4	3.8	-	-	-
Wild barley IL	2020	HEB_05_070	1	40	28	2.07	10.4	9	0.274809	78.6	11.2286	0.371429	17.5667	10.9333	5.7	0.128539	21.6	17.2	10.5	12	10.2	9.3	5.3	0.7	-
Wild barley IL	2020	HEB_05_070	2	43	27	2.16	10.7	9	0.286064	81.8	11.6857	0.396296	15.3333	6.93333	6.16667	0.159608	23.4	17.1	11	11.7	10.7	10.2	5.5	0.8	-
Wild barley IL	2020	HEB_05_070	3	39	32	1.78	11.4	8	0.321716	74.6	12.4333	0.35625	12	9.7	6.16667	0.14148	24	18.5	10.2	13.2	9.4	6.7	1	-	-
Wild barley IL	2020	HEB_05_070	4	37	30	1.82	10.9	8	0.295359	71.1	11.85	0.363333	15.325	10.5	6.375	0.277756	21	17.5	7.5	7.3	6	8.7	3.8	-	-
Wild barley IL	2020	HEB_05_070	5	39	30	1.7	9.8	8	0.246957	57.5	9.58333	0.326667	15.8	10.9	6.8	0.111061	14.2	11.5	10.3	9.3	9.5	7	2	-	-
Wild barley IL	2020	HEB_05_071	1	32	25	1.91	10	8	0.251852	67.5	11.25	0.4	11.5	10.45	8.1	0.134454	17	16.3	10.2	10.7	10.2	8.4	2	-	-
Wild barley IL	2020	HEB_05_071	2	35	29	2.15	12.8	7	0.239044	50.2	10.04	0.441379	12.5	11.1	8.6	0.126488	12	11	9.7	11.2	10.8	5.4	-	-	-
Wild barley IL	2020	HEB_05_071	3	30	27	2.02	11.3	8	0.331675	60.3	10.05	0.418519	14.5	10.3667	6.86667	0.11544	20	14.2	9.7	10.6	8.3	4.7	1.8	-	-
Wild barley IL	2020	HEB_05_071	4	34	27	1.87	10.5	7	0.252252	55.5	11.1	0.388889	14.6333	9.53333	4.93333	0.125466	14	11	10.8	11.4	11.4	5.8	-	-	-
Wild barley IL	2020	HEB_05_071	5	31	24	2.07	9.3	8	0.20938	59.7	9.95	0.3875	11.8667	10.8667	6.86667	0.153305	12.5	12.2	10.9	10.8	10.9	7.8	1.9	-	-
Wild barley IL	2020	HEB_05_072	1	30	27	1.71	10.6	7	0.182927	57.4	11.48	0.392593	10.6	9.15	5.85	0.144754	10.5	10.7	8.8	9.5	8.5	3.2	-	-	-
Wild barley IL	2020	HEB_05_072	2	30	26	1.86	10.4	7	0.289377	54.6	10.92	0.4	15.05	10.25	5.85	0.102912	15.8	14.3	10.3	10.2	8.7	3	-	-	-
Wild barley IL	2020	HEB_05_072	3	39	29	1.85	10.7	8	0.272879	60.1	10.0167	0.368966	14.2	10.2	7.5	0.123153	16.4	15.2	11.1	11.2	10	5.2	0.5	-	-
Wild barley IL	2020	HEB_05_072	4	30	28	1.74	10.9	7	0.296684	57.3	11.46	0.389286	16.1	11.35	6.25	0.155844	17	11.4	10.1	10.3	10.5	4.5	-	-	-
Wild barley IL	2020	HEB_05_072	5	33	25	1.92	10.9	7	0.236887	59.1	11.82	0.436	14.2333	10.7667	5.23333	0.255108	14	18.2	9.2	13.5	9.5	3	-	-	-
Wild barley IL	2020	HEB_05_076	1	32	30	1.93	12.2	7	0.402256	53.2	10.64	0.406667	16.55	11	8.6	0.182731	21.4	11.7	11.5	10.5	11.6	5.6	-	-	-
Wild barley IL	2020	HEB_05_076	2	31	27	1.82	12	7	0.354098	61	12.2	0.444444	17.7	10.3	7.5	0.163729	21.6	13.8	9.3	11.3	9.7	5.3	-	-	-
Wild barley IL	2020	HEB_05_076	3	33	29	2.12	12.2	7	0.392603	70.3	14.06	0.42069	20.95	11.85	7.7	0.193792	27.6	14.3	12.1	11.6	10.2	5.2	-	-	-
Wild barley IL	2020	HEB_05_076	4	36	26	1.93	9.3	7	0.289951	60.7	12.14	0.357692	14.75	11.4	7.7	0.103397	17.6	11.9	13.3	9.5	8	7.4	-	-	-
Wild barley IL	2020	HEB_05_076	5	33	28	1.79	11.3	8	0.260736	65.2	10.8667	0.403571	13.5	10.3333	7.1	0.111517	17	14.2	9.3	12.5	9.2	7.9	4.2	-	-
Wild barley IL	2020	HEB_05_088	1	33	21	1.48	10.1	5	0.262525	49.9	16.6333	0.480952	11.35	8.35	4.3	0.0728435	13.1	9.6	7.1	1.5	-	-	-	-	-
Wild barley IL	2020	HEB_05_088	2	36	23	1.58	8.4	6	0.349794	48.6	12.15	0.365217	14.5	11.3333	6.6	0.0901515	17	16	10.5	7.5	1.8	-	-	-	-
Wild barley IL	2020	HEB_05_088	3	35	25	1.47	8.8	6	0.26694	48.7	12.175	0.352	11.6333	9.86667	6.2	0.139367	13	12.6	9.3	7.7	1.6	-	-	-	-
Wild barley IL	2020	HEB_05_088	4	36	23	1.35	8	6	0.287879	52.8	13.2	0.347826	13.0333	10.4333	6.1	0.114761	15.2	14.6	9.3	7.4	1.6	-	-	-	-
Wild barley IL	2020	HEB_05_088	5	38	23	1.47	8.6	6	0.290135	51.7	12.925	0.373913	13.6	12.1	9.46667	0.079046	15	15.3	10.5	10.5	7.4	-	-	-	-
Wild barley IL	2020	HEB_05_090	1	37	32	1.97	12.7	8	0.363081	81.8	13.6333	0.396875	24.05	10.9	7.25	0.243638	29.7	16.2	9	12.2	10.4	9	5	-	-
Wild barley IL	2020	HEB_05_090	2	37	27	1.71	8.8	8	0.314607	71.2	11.8667	0.325926	18.3	10.5333	8.13333	0.111929	22.4	16.2	10.2	11.1	8.2	6.5	3	-	-
Wild barley IL	2020	HEB_05_090	3	38	31	1.83	11.2	8	0.422785	79	13.1667	0.36129	16.2667	9.83333	5.9	0.336758	33.4	14.5	8.8	11.2	8.2	8.2	3.3	-	-
Wild barley IL	2020	HEB_05_090	4	37	31	1.71	11.3	7	0.41522	74.9	14.98	0.364516	18.9	9.4	6.56667	0.233514	31.1	17	10.5	11.3	8.7	5.8	-	-	-
Wild barley IL	2020	HEB_05_090	5	38	30	1.9	11	8	0.368675	83	13.8333	0.366667	18.5667	10.5333	7.73333	0.257174	30.6	15.4	9.7	12.7	9.2	9	5	-	-
Wild barley IL	2020	HEB_05_105	1	36	32	2.21	12.2	8	0.363772	66.8	11.1333	0.38125	16.3	10.5333	5.16667	0.187272	24.3	11.3	13.3	9.9	8.4	6.1	1	-	-
Wild barley IL	2020	HEB_05_105	2	38	29	2.55	11.8	8	0.30057	70.2	11.7	0.406897	16.0333	10.6	6.96667	0.125313	21.1	16	11	10.8	10	8.1	2.8	-	-
Wild barley IL	2020	HEB_05_105	3	37	31	2.14	12.7	8	0.316239	58.5	9.75	0.409677	15.3333	9.46667	4.8	0.0746423	18.5	15	12.5	8.5	7.4	6.2	0.8	-	-
Wild barley IL	2020	HEB_05_105	4	39	29	1.74	10.3	8	0.327373	72.7	12.1167	0.355172	17.7333	9.96667	5.3	0.115357	23.8	17.7	11.7	10.9	7.3	5.6	3	-	-
Wild barley IL	2020	HEB_05_105	5	36	30	1.95	11.8	8	0.336449	64.2	10.7	0.393333	15.5667	8.66667	5.7	0.155026	21.6	15.5	9.6	8.4	8	6	3.1	-	-
Wild barley IL	2020	HEB_05_107	1	42	27	1.46	8.6	8	0.206009	69.9	11.65	0.318519	18.65	12.55	6.8	0.163761	14.4	15	12.3	9.7	14.2	8	2.6	-	-
Wild barley IL	2020	HEB_05_107	2	41	28	1.65	9.8	8	0.251799	69.5	11.5833	0.35	18.7	12.3	7	0.111204	17.5	15.8	9.5	11.5	8.8	8.9	4.5	-	-
Wild barley IL	2020	HEB_05_107	3	43	27	1.51	10	8	0.212245	73.5	12.25	0.37037	13.9	12.0667	8.26667	0.161575	15.6	16.3	10.3	12.8	13.8	7.8	4.3	-	-
Wild barley IL	2020	HEB_05_107	4	42	35	1.95	12.5	7	0.309924	65.5	13.1	0.357143	14.2667	9.93333	7.4	0.0668421	20.3	17	12.4	12.7	9	4.6	-	-	-
Wild barley IL	2020	HEB_05_107	5	41	31	1.65	11	7	0.295522	67	13.4	0.354839	14.0667	12.3	8.63333	0.0876441	19.8	17.6	11.8	12.8	9.5	4.5	-	-	-
Wild barley IL	2020	HEB_05_108	1	32	27	1.66	10.3	7	0.287212	47.7	9.54	0.381481	11.5	8.5	8.1	0.180003	13.7	9.3	9	8	11.2	5	-	-	-
Wild barley IL	2020	HEB_05_108	2	33	25	1.83	9.2	7	0.320084	47.8	9.56	0.368	14	9.05	4.25	0.106227	15.3	12.7	8.5	9.6	6.5	2	-	-	-
Wild barley IL	2020	HEB_05_108	3	37	28	1.7	10.6	7	0.324421	56.1	11.22	0.378571	16.05	9.9	6.2	0.0839813	18.2	13.9	10.1	9.7	8.2	4.2	-	-	-
Wild barley IL	2020	HEB_05_108	4	34	28	1.83	11.2	7	0.299107	44.8	8.96	0.4	11.95	9.25	5.1	0.10679	13.4	10.5	9.3	9.2	7.4	2.8	-	-	-
Wild barley IL	2020	HEB_05_108	5	32	32	1.85	12.2	7	0.352459	48.8	9.76	0.38125	15.45	8.3	4.4	0.0942231	17.2	13.7	8.4	8.2	6.6	2.2	-	-	-
Wild barley IL	2020	HEB_05_112	1	28	26	1.65	8.7	7	0.338214	68.3	13.66	0.334615	20.15	11.6	5.75	0.148114	23.1	17.2	9.7	13.5	8.2	3.3	-	-	-
Wild barley IL	2020	HEB_05_112	2	32	28	1.56	9.2	7	0.305958	62.1	12.42	0.328571	17.2	12.2	5.4	0.154023	19	15.4	10.4	14	8.6	2.2	-	-	-
Wild barley IL	2020	HEB_05_112	3	34	25	1.5	8	7	0.351477	64.3	12.86	0.32	17.95	11.5	5.25	0.230218	22.6	13.3	9.5	13.5	8.2	2.3	-	-	-
Wild barley IL	2020	HEB_05_112	4	31	26	1.54	8.5	7	0.362963	67.5	13.5	0.326923	21.05	11.5	4.9	0.110242	24.5	17.6	11.5	11.5	7.6	2.2	-	-	-
Wild barley IL	2020	HEB_05_112	5	32	27	1.5	8.7	7	0.342146	64.3	12.86	0.322222	18.6	12.15	4.8	0.157766	22	15.2	10.3	14	6.6	3	-	-	-
Wild barley IL	2020	HEB_05_119	1	30	25	1.48	9.8	8	0.355191	73.2	12.2	0.392	24.05	12.05	4.8	0.174135	26	17.6	9.8	13.3	10	4.1	0.5	-	-
Wild barley IL	2020	HEB_05_119	2	30	25	1.47	9.8	8	0.380952	73.5	12.25	0.392	21.1	9.75	4.75	0.222222	28	14.5	11	12.4	9.5	6	0.5	-	-
Wild barley IL	2020	HEB_05_119	3	31	26	1.49	10.3	7	0.457534	73	14.6	0.396154	17.8	11.0333	4.86667	0.242892	33.4	14.7	14.3	9.8	7.6	2	-	-	-
Wild barley IL	2020	HEB_05_119	4	30	24	1.38	9.3	7	0.42654	63.3	12.66	0.3875	17.8333	10.9667	5.33333	0.212493	27	15.2	9.3	10.2	6.8	2.7	-	-	-
Wild barley IL	2020	HEB_05_119	5	31	25	1.57	10.2	8	0.385802	64.8	10.8	0.408	16.5333	9.26667	3.43333	0.214905	25	14.1	10.5	9.3	8	1.8	0.5	-	-
Wild barley IL	2020	HEB_05_123	1	32	24	1.51	9.6	8	0.332494	79.4	13.2333	0.4	18.3667	11.7333	9.26667	0.221403	26.4	17.6	9.8	9.4	11.2	8.4	2.5	-	-
Wild barley IL	2020	HEB_05_123	2	35	28	1.76	10.8	7	0.41688	78.2	15.64	0.385714	25.15	12	5.7	0.251597	32.6	17.7	10	14	9.2	2.2	-	-	-
Wild barley IL	2020	HEB_05_123	3	32	27	1.66	10.6	6	0.401882	74.4	18.6	0.392593	22.15	10.65	3.75	0.247731	29.9	10.6	14.6	10	3.2	-	-	-	-
Wild barley IL	2020	HEB_05_123	4	29	28	1.51	10	7	0.444615	65	13	0.357143	17.9333	10.1333	7.36667	0.227972	28.9	15.4	10	11.3	6	1.5	-	-	-
Wild barley IL	2020	HEB_05_124	1	32	26	1.48	10.6	7	0.45679	89.1	17.82	0.407692	26	15.4667	10.9667	0.30193	40.7	15.3	14.3	15.1	10	2.8	-	-	-
Wild barley IL	2020	HEB_05_124	2	29	29	1.75	12.5	6	0.531792	86.5	21.625	0.431034	28	14.7	6.4	0.317684	46	17.8	14.2	14.4	4.3	-	-	-	-
Wild barley IL	2020	HEB_05_124	3	30	25	1.41	10.5	7	0.451497	83.5	16.7	0.42	27.35	13.6	5.35	0.303939	37.7	17	11.2	16	9.2	1.5	-	-	-
Wild barley IL	2020	HEB_05_124	4	31	27	1.55	11	8	0.255172	72.5	12.0833	0.407407	28.65	12	8.25	0.104382	18.5	16.3	13.5	12.9	11.8	7.8	2	-	-
Wild barley IL	2020	HEB_05_124	5	30	26	1.63	11.3	7	0.456522	87.4	17.48	0.434615	16.1	12.7333	7.2	0.323225	39.9	17.4	13.2	10.8	11.1	5.4	-	-	-
Wild barley IL	2020	HEB_05_125	1	32	24	1.65	8.6	7	0.287449	49.4	9.88	0.358333	12.8	9.8	3.65	0.0806531	14.2	11.4	10.6	9	5.3	2	-	-	-
Wild barley IL	2020	HEB_05_125	2	31	29	1.48	10.7	8	0.236131	70.3	11.7167	0.368966	18.3	11.75	6.5	0.144476	16.6	15.8	13.3	10	12.3	9.6	1.8	-	-
Wild barley IL	2020	HEB_05_125	3	30	29	1.54	10.9	7	0.274571	64.1	12.82	0.375862	17.65	11.9	8.1	0.100293	17.6	19	12.5	11	8.8	4.2	-	-	-
Wild barley IL	2020	HEB_05_125	4	30	28	1.55	10.5	7	0.263158	66.5	13.3	0.375	15.2333	11.8667	7.9	0.142288	17.5	17.8	12	11.8	12.2	4	-	-	-
Wild barley IL	2020	HEB_05_125	5	30	28	1.58	10.1	8	0.251001	74.9	12.4833	0.360714	17.4	12.1667	6.53333	0.153503	18.8	20.6	12.8	11.4	12.3	6.2	1.1	-	-
Wild barley IL	2020	HEB_05_128	1	26	26	1.63	10.2	6	0.337171	60.8	15.2	0.392308	15.4	13.6	11.5333	0.160058	20.5	14	11.7	15.1	7.8	-	-	-	-
Wild barley IL	2020	HEB_05_128	2	27	22	1.47	8.5	7	0.247706	54.5	10.9	0.386364	14.5667	13.4333	11.1	0.236128	13.5	11.3	12.5	12.8	9.2	1.2	-	-	-
Wild barley IL	2020	HEB_05_128	3	24	21	1.57	8.2	6	0.314879	57.8	14.45	0.390476	15.4333	12.8	8.8	0.149691	18.2	13.3	12.2	14.8	6.3	-	-	-	-
Wild barley IL	2020	HEB_05_128	4	26	28	1.53	10.7	6	0.359841	50.3	12.575	0.382143	12.4	12.65	5.2	0.08	18.1	15.5	12.7	10.2	3.5	-	-	-	-
Wild barley IL	2020	HEB_05_128	5	24	24	1.56	9.3	7	0.324324	59.2	11.84	0.3875	16.95	12.4	3.9	0.142728	19.2	14.7	11.2	13.6	6.8	1	-	-	-
Wild barley IL	2020	HEB_05_129	1	38	32	2.2	11.6	8	0.296489	76.9	12.8167	0.3625	17.75	11.1	8.9	0.153049	22.8	18.4	10.9	11.6	11.1	9.6	2.5	-	-
Wild barley IL	2020	HEB_05_129	2	37	33	1.8	11.7	9	0.220681	79.3	11.3286	0.354545	17.3667	11.2	7.73333	0.130191	17.5	16.2	12.3	10.5	11.4	12	7.1	2.1	-
Wild barley IL	2020	HEB_05_129	3	37	31	2.3	11.4	9	0.181564	71.6	10.2286	0.367742	15.3667	11.4667	6.96667	0.137273	13	13.4	10.7	10.3	12.4	9.8	7	2.7	-
Wild barley IL	2020	HEB_05_129	4	36	32	1.93	10.8	7	0.284006	66.9	13.38	0.3375	14.125	11.55	8.15	0.101798	19	16.5	11.5	10.7	11.8	6	-	-	-
Wild barley IL	2020	HEB_05_129	5	37	33	1.68	11.7	8	0.266955	69.3	11.55	0.354545	11.85	10.8	7.975	0.0725275	18.5	15.4	12.2	11	11.2	6	3.7	-	-
Wild barley IL	2020	HEB_05_130	1	27	23	1.45	8.8	7	0.324519	83.2	16.64	0.382609	22	15.4	7.8	0.169237	27	17	13	17.8	9.8	5.8	-	-	-
Wild barley IL	2020	HEB_05_130	2	28	29	1.65	11.1	8	0.34642	86.6	14.4333	0.382759	24.4	14.9	7.65	0.203782	30	19	11.9	12.3	12	8.5	1.5	-	-
Wild barley IL	2020	HEB_05_130	3	27	24	1.59	8.8	7	0.393064	86.5	17.3	0.366667	21.1	15.05	6.75	0.198935	34	14.8	16.5	13.3	11	4.3	-	-	-
Wild barley IL	2020	HEB_05_130	4	28	24	1.59	8.9	7	0.283525	78.3	15.66	0.370833	21.5	13.15	5.9	0.171628	22.2	20	11.5	18.6	10	3.5	-	-	-
Wild barley IL	2020	HEB_05_130	5	28	23	1.4	9.1	7	0.365359	73.9	14.78	0.395652	20.3	12.0667	7.33333	0.160366	27	16	13.5	12.8	9.3	2.5	-	-	-
Wild barley IL	2020	HEB_05_131	1	37	28	1.63	10.1	9	0.184979	71.9	10.2714	0.360714	15.5	11.1	9	0.183489	13.3	12.2	12.7	9.2	13	10.7	6.3	2	-
Wild barley IL	2020	HEB_05_131	2	38	27	1.96	9.8	8	0.268833	67.7	11.2833	0.362963	15	10.8333	6.33333	0.0791151	18.2	16	10.8	12.2	9.5	6	3.5	-	-
Wild barley IL	2020	HEB_05_131	3	37	28	2	10.1	8	0.207055	65.2	10.8667	0.360714	12.7	11.1333	7.9	0.112777	13.5	13.3	11.3	11.1	11	9	3.7	-	-
Wild barley IL	2020	HEB_05_131	4	42	31	1.82	11.5	8	0.32071	84.5	14.0833	0.370968	18.1333	10.7667	9	0.185836	27.1	18.5	8.8	12.5	11	9.2	6.8	-	-
Wild barley IL	2020	HEB_05_131	5	43	32	1.75	11.2	7	0.25641	62.4	12.48	0.35	11.85	11.4	8	0.0917603	16	15	12	10.2	12	6	-	-	-
Wild barley IL	2020	HEB_05_140	1	38	31	2.31	13.8	6	0.56651	63.9	15.975	0.445161	20.4	11.6667	8	0.320795	36.2	15.3	9.7	10	4.3	-	-	-	-
Wild barley IL	2020	HEB_05_140	2	33	30	1.82	11.7	6	0.417335	62.3	15.575	0.39	19.5667	14.6333	8.73333	0.0776078	26	19.7	13	11.2	2	-	-	-	-
Wild barley IL	2020	HEB_05_140	3	33	26	1.97	12.5	7	0.247934	60.5	12.1	0.480769	19.9333	13.0333	7.7	0.180258	15	18.8	13.6	12	8.5	2	-	-	-
Wild barley IL	2020	HEB_05_140	4	33	28	1.9	12.2	7	0.498542	68.6	13.72	0.435714	16.9	12.8	5.25	0.291214	34.2	17.5	9.3	12	12	5.4	-	-	-
Wild barley IL	2020	HEB_05_140	5	38	30	2.36	13.3	6	0.502431	61.7	15.425	0.443333	25.85	10.65	8.7	0.183356	31	18	10.8	10.3	2	-	-	-	-
Wild barley IL	2020	HEB_05_151	1	33	29	1.54	10	7	0.298507	67	13.4	0.344828	18.7667	15.8	9.9	0.105807	20	12.6	12.7	8.7	7.5	3.2	-	-	-
Wild barley IL	2020	HEB_05_151	2	33	30	1.67	10.5	7	0.340741	67.5	13.5	0.35	16.9	14.2	11.4333	0.140244	23	13.9	12.1	9.7	7.8	1.3	-	-	-
Wild barley IL	2020	HEB_05_151	3	36	28	1.47	9.7	7	0.293313	65.8	13.16	0.346429	16.3	10.7	5.35	0.0461638	19.3	14.8	12.2	9.5	7.3	3	-	-	-
Wild barley IL	2020	HEB_05_151	4	33	30	1.31	9.5	6	0.349206	63	15.75	0.316667	18.45	10.9	4.55	0.176127	22	23.7	10.6	13.1	6	-	-	-	-
Wild barley IL	2020	HEB_05_151	5	32	27	1.1	8.6	6	0.335843	66.4	16.6	0.318519	17.05	10.85	5.15	0.122099	22.3	15.8	12.6	14.2	7.5	-	-	-	-
Wild barley IL	2020	HEB_05_153	1	35	29	1.42	10.6	6	0.361891	67.7	16.925	0.365517	17.7333	10.7333	6.93333	0.183518	24.5	17.8	10.9	3.5	6.4	-	-	-	-
Wild barley IL	2020	HEB_05_153	2	35	25	1.21	8.7	6	0.347025	70.6	17.65	0.348	18.7333	15.4	11.2333	0.10544	24.5	19	12.7	14.5	6.5	-	-	-	-
Wild barley IL	2020	HEB_05_153	3	33	29	1.42	10	6	0.346774	62	15.5	0.344828	16.3	13.2333	9.43333	0.106928	21.5	16.6	10.8	12.3	5.2	-	-	-	-
Wild barley IL	2020	HEB_05_153	4	32	30	1.35	10.3	7	0.342444	62.2	12.44	0.343333	19.3	11.65	4.3	0.138926	21.3	17.3	10.7	12.6	8.1	0.5	-	-	-
Wild barley IL	2020	HEB_05_153	5	34	30	1.19	10.4	7	0.31459	65.8	13.16	0.346667	18.2	13.65	5.3	0.121669	20.7	15.7	13.3	14	8.6	2	-	-	-
Wild barley IL	2020	HEB_05_157	1	33	24	1.59	8.2	7	0.230159	63	12.6	0.341667	13.25	11.45	9.1	0.184982	14.5	12	11.5	11.4	14.7	3.5	-	-	-
Wild barley IL	2020	HEB_05_157	2	36	29	1.82	10.6	8	0.298375	67.7	11.2833	0.365517	15.7	10.4333	6.3	0.0805195	20.2	16.1	10.8	11	9.5	6.4	3	-	-
Wild barley IL	2020	HEB_05_157	3	34	26	1.62	8.9	8	0.277198	67.1	11.1833	0.342308	14.1	10.2	6.56667	0.104717	18.6	14	9.7	11.6	9.3	6.1	4.3	-	-
Wild barley IL	2020	HEB_05_157	4	32	30	1.74	11	8	0.262643	61.3	10.2167	0.366667	13.7	10.4667	6.6	0.104559	16.1	13.5	11.5	9.6	10.3	7.5	2	-	-
Wild barley IL	2020	HEB_05_158	1	33	29	2.01	10.9	8	0.266272	67.6	11.2667	0.375862	11.3	12.5	6.05	0.170787	18	14.8	7.6	11	11.3	9	4	-	-
Wild barley IL	2020	HEB_05_158	2	34	29	1.87	10.7	8	0.199021	61.3	10.2167	0.368966	13.4667	9.96667	8.1	0.261598	12.2	12	18.7	11.9	8.5	5.3	1.3	-	-
Wild barley IL	2020	HEB_05_158	3	37	29	1.9	11.1	9	0.235641	67.9	9.7	0.382759	14.3	13.0333	5.03333	0.147073	16	14.8	9.6	11.7	11.8	7.7	4.4	0.8	-
Wild barley IL	2020	HEB_05_158	4	36	31	1.99	11.3	8	0.294455	52.3	8.71667	0.364516	12.2	9.1	5.03333	0.137532	15.4	12.2	9	10	8.3	5.8	1	-	-
Wild barley IL	2020	HEB_05_158	5	36	28	1.9	10.5	7	0.24466	51.5	10.3	0.375	13.025	10.2	6.175	0.170854	12.6	10	15.6	9.4	7.1	5	-	-	-
Wild barley IL	2020	HEB_19_001	1	28	21	1.57	9.3	6	0.280389	61.7	15.425	0.442857	16	15.1	7.9	0.149275	17.3	18	10.2	8.2	1.5	-	-	-	-
Wild barley IL	2020	HEB_19_001	2	29	21	1.55	9	6	0.215789	57	14.25	0.428571	15.1667	12.1333	6.63333	0.207572	12.3	13.5	10.6	7.5	1	-	-	-	-
Wild barley IL	2020	HEB_19_001	3	30	16	1.41	6.2	5	0.263566	51.6	17.2	0.3875	12.1333	10.5333	6.36667	0.263598	13.6	18.4	11.8	4	-	-	-	-	-
Wild barley IL	2020	HEB_19_001	4	30	21	1.7	9.5	6	0.283186	56.5	14.125	0.452381	13.9333	10.7333	6.06667	0.0968254	16	16.2	9.6	6.4	2.2	-	-	-	-
Wild barley IL	2020	HEB_19_001	5	29	21	1.64	9.1	6	0.306604	42.4	10.6	0.433333	11.8667	9.7	6.03333	0.119728	13	13	9.6	6.5	2	-	-	-	-
Wild barley IL	2020	HEB_19_002	1	34	26	1.49	9.1	7	0.282334	63.4	12.68	0.35	17.8667	13.9	9.4	0.15005	17.9	21.6	14.5	10.6	5	1.5	-	-	-
Wild barley IL	2020	HEB_19_002	2	36	26	1.49	8.7	6	0.33126	64.3	16.075	0.334615	16.4667	13.5	8.36667	0.111522	21.3	20.8	11.5	9.4	7.3	-	-	-	-
Wild barley IL	2020	HEB_19_002	3	38	26	1.34	8.5	7	0.297297	55.5	11.1	0.326923	19.75	12.55	3.25	0.131379	16.5	17.5	11	8.2	7	1.2	-	-	-
Wild barley IL	2020	HEB_19_002	4	35	25	1.38	8.3	8	0.247453	68.7	11.45	0.332	17	9.6	4.1	0.0979401	17	19.5	12.5	10.4	8	5.5	2	-	-
Wild barley IL	2020	HEB_19_002	5	34	26	1.4	8.9	6	0.321234	55.1	13.775	0.342308	16.3333	10.3	5.16667	0.117073	17.7	18.7	13	8.8	3.3	-	-	-	-
Wild barley IL	2020	HEB_19_005	1	41	28	1.72	10.5	8	0.249664	74.5	12.4167	0.375	15.7333	11.3333	8.56667	0.16993	18.6	18.1	10.5	11	12.5	10.2	3	-	-
Wild barley IL	2020	HEB_19_005	2	42	32	1.86	11.6	8	0.25788	69.8	11.6333	0.3625	15.9667	11.1	6.8	0.113403	18	18.4	11.5	11	10.8	6.8	2.8	-	-
Wild barley IL	2020	HEB_19_005	3	41	30	1.94	11.2	8	0.321727	71.8	11.9667	0.373333	17.4667	11.3667	4.93333	0.113753	23.1	18	11.3	13.3	9.5	4.3	1	-	-
Wild barley IL	2020	HEB_19_005	4	44	33	1.7	11.2	8	0.225291	68.8	11.4667	0.339394	14.1	11.6333	7.73333	0.0751391	15.5	14	12.8	11.5	10.6	8.6	4	-	-
Wild barley IL	2020	HEB_19_005	5	42	30	1.54	10.2	8	0.230171	64.3	10.7167	0.34	14.0667	11.7333	6.43333	0.154533	14.8	15.3	12.1	11.3	11.8	6.7	0.8	-	-
Wild barley IL	2020	HEB_19_007	1	38	22	1.39	8.9	6	0.230769	54.6	13.65	0.404545	12.5333	12.1667	9.43333	0.15436	12.6	13	12	11.5	4.8	-	-	-	-
Wild barley IL	2020	HEB_19_007	2	37	24	1.21	8.9	7	0.266234	61.6	12.32	0.370833	18.35	11	4.75	0.170674	16.4	20.3	12	10	8	1.5	-	-	-
Wild barley IL	2020	HEB_19_007	3	38	20	1.31	7	7	0.289431	61.5	12.3	0.35	19.6	10	3.9	0.176034	17.8	21.4	9.8	10.2	6	1.8	-	-	-
Wild barley IL	2020	HEB_19_007	4	38	24	1.36	9.2	7	0.283159	67.1	13.42	0.383333	20	11.6	7.25	0.106343	19	21	11.7	11.5	9	5.5	-	-	-
Wild barley IL	2020	HEB_19_007	5	37	25	1.46	9	7	0.252073	60.3	12.06	0.36	16.4	11.25	6.35	0.176555	15.2	17.6	11	11.5	9.7	3	-	-	-
Wild barley IL	2020	HEB_19_008	1	42	32	2.01	11.3	7	0.285935	64.7	12.94	0.353125	18.85	11.55	6.1	0.0840183	18.5	19.2	12.5	10.6	8.2	4	-	-	-
Wild barley IL	2020	HEB_19_008	2	41	30	1.64	10.2	8	0.269108	62.8	10.4667	0.34	18.45	11.8	6.25	0.0962099	16.9	13.6	14	11.4	7.3	4.4	1	-	-
Wild barley IL	2020	HEB_19_008	3	42	29	1.93	9.4	7	0.288462	67.6	13.52	0.324138	22.8	12.6	5.2	0.0717808	19.5	17.4	12.4	11.2	9	3.5	-	-	-
Wild barley IL	2020	HEB_19_008	4	43	33	1.79	11.3	7	0.30265	71.7	14.34	0.342424	23.85	12.1	6.25	0.142576	21.7	23.9	13.2	12	8.4	2	-	-	-
Wild barley IL	2020	HEB_19_008	5	39	32	1.76	11.5	7	0.375839	74.5	14.9	0.359375	14.8333	10.9	4.23333	0.140803	28	19.7	11.2	13	8.8	3.7	-	-	-
Wild barley IL	2020	HEB_19_009	1	27	20	1.28	8.2	6	0.387755	58.8	14.7	0.41	16.7	12.1667	6.86667	0.0912106	22.8	16.9	10.4	9.2	1	-	-	-	-
Wild barley IL	2020	HEB_19_009	2	26	17	1.21	6.8	6	0.293823	59.9	14.975	0.4	16.6333	12.8667	9.2	0.184356	17.6	20	12.3	6.3	9	-	-	-	-
Wild barley IL	2020	HEB_19_009	3	26	20	1.22	8.1	6	0.306767	66.5	16.625	0.405	18.8	15.9333	10.4667	0.111565	20.4	21.7	14.3	11.8	5.3	-	-	-	-
Wild barley IL	2020	HEB_19_009	4	27	19	1.15	7.6	6	0.263975	64.4	16.1	0.4	17.2333	15.8	11.1	0.146591	17	20.1	14.6	12.7	6	-	-	-	-
Wild barley IL	2020	HEB_19_009	5	28	19	1.48	8.1	6	0.338141	62.4	15.6	0.426316	16.2	11.3333	6.66667	0.0540448	21.1	17	10.5	6.5	3	-	-	-	-
Wild barley IL	2020	HEB_19_011	1	40	31	1.96	12.1	9	0.168109	80.9	11.5571	0.390323	21.7	13.2	7	0.142188	13.6	20.6	14.8	10.4	10.2	8	7	4.3	-
Wild barley IL	2020	HEB_19_011	2	43	30	1.6	10.1	8	0.283465	88.9	14.8167	0.336667	18.7	9.63333	8.53333	0.101712	25.2	25	14.9	13.2	11.5	6	3.5	-	-
Wild barley IL	2020	HEB_19_011	3	40	31	1.51	10.9	8	0.286722	85.1	14.1833	0.351613	16.0333	12.8667	9	0.224065	24.4	21.8	9.9	9.6	9.4	9.8	6.4	-	-
Wild barley IL	2020	HEB_19_011	4	45	30	1.72	10.2	8	0.221198	86.8	14.4667	0.34	22.8333	12.1333	8.86667	0.068365	19.2	15.4	13.5	13.5	11.6	7.9	7.5	-	-
Wild barley IL	2020	HEB_19_011	5	41	31	1.72	11.2	8	0.325534	98.3	16.3833	0.36129	14.85	10.85	7.375	0.181406	32	23.7	12.8	12	11.6	10	5	-	-
Wild barley IL	2020	HEB_19_014	1	43	27	1.49	8.8	7	0.248798	83.2	16.64	0.325926	18.6	12.05	7.9	0.0915323	20.7	16.5	13.9	10.2	11.4	4.4	-	-	-
Wild barley IL	2020	HEB_19_014	2	45	28	1.59	10.1	7	0.305556	86.4	17.28	0.360714	23.5	13.05	8.35	0.167589	26.4	20.6	10.9	15.2	12.7	4	-	-	-
Wild barley IL	2020	HEB_19_014	3	45	30	1.57	10	7	0.427842	78.3	15.66	0.333333	24.85	12.3	6.65	0.245532	33.5	16.2	14.3	10.3	11.5	1.8	-	-	-
Wild barley IL	2020	HEB_19_014	4	42	30	1.68	10.7	8	0.348214	89.6	14.9333	0.356667	30.6	11.85	5.65	0.182485	31.2	21.5	11.4	13.3	10.5	11.1	3.2	-	-
Wild barley IL	2020	HEB_19_014	5	44	30	1.64	10.7	7	0.42369	87.8	17.56	0.356667	21.3667	11.7333	8.26667	0.204356	37.2	24	10.5	13.2	7.9	3.4	-	-	-
Wild barley IL	2020	HEB_19_016	1	35	25	1.43	9.7	7	0.350913	98.6	19.72	0.388	28.65	13.6	8.2	0.176393	34.6	22.7	12.2	15	10.8	5.6	-	-	-
Wild barley IL	2020	HEB_19_016	2	38	24	1.41	9.3	7	0.431353	102.7	20.54	0.3875	33.5	12.55	8.6	0.300614	44.3	22.7	11.3	13.8	11.2	6	-	-	-
Wild barley IL	2020	HEB_19_016	3	41	29	1.77	11	7	0.354878	82	16.4	0.37931	24.3	13.95	7.25	0.10179	29.1	19.5	15.1	12.8	9.3	5.2	-	-	-
Wild barley IL	2020	HEB_19_016	4	41	30	1.47	11.5	7	0.456853	98.5	19.7	0.383333	33.1	14.1	6.75	0.278582	45	21.2	13.4	14.8	9.7	3.8	-	-	-
Wild barley IL	2020	HEB_19_016	5	34	33	1.41	12.4	7	0.322353	85	17	0.375758	24.15	15.75	7.4	0.0962247	27.4	20.9	16.5	15	11.6	3.2	-	-	-
Wild barley IL	2020	HEB_19_021	1	39	30	1.75	11.3	6	0.483013	67.7	16.925	0.376667	20.1667	13.1	9.03333	0.237565	32.7	17.4	10.4	11.5	5.2	-	-	-	-
Wild barley IL	2020	HEB_19_021	2	38	30	1.54	10.1	8	0.348387	77.5	12.9167	0.336667	20.25	11.95	5.45	0.182289	27	16	11.4	12.3	8	7.7	3.1	-	-
Wild barley IL	2020	HEB_19_021	3	38	30	1.56	10.4	7	0.354497	75.6	15.12	0.346667	21.1	11.75	6	0.161943	26.8	13.7	13.8	10.1	8.4	2.5	-	-	-
Wild barley IL	2020	HEB_19_021	4	40	30	1.85	10.9	7	0.390738	69.1	13.82	0.363333	20.25	11.4	5.4	0.159515	27	15.2	13.8	9.7	8.2	3.8	-	-	-
Wild barley IL	2020	HEB_19_021	5	35	31	1.65	11.6	7	0.403698	64.9	12.98	0.374194	18.1333	10.5667	6.26667	0.163486	26.2	14.3	12.2	10.6	8	2.8	-	-	-
Wild barley IL	2020	HEB_19_023	1	38	23	1.53	8.8	7	0.147687	56.2	11.24	0.382609	16.6333	11.3333	6.13333	0.273695	8.3	14.8	15.5	11	9	4	-	-	-
Wild barley IL	2020	HEB_19_023	2	37	25	1.5	9.3	6	0.371019	62.8	15.7	0.372	16.7667	14.2667	9.56667	0.0964587	23.3	17.6	9	7.4	2	-	-	-	-
Wild barley IL	2020	HEB_19_023	3	34	27	1.67	8.5	6	0.290598	58.5	14.625	0.314815	20.0667	14.9333	6.83333	0.11853	17	19.6	13.7	9.5	5.5	-	-	-	-
Wild barley IL	2020	HEB_19_023	4	35	26	1.5	9.4	6	0.387987	61.6	15.4	0.361538	18.1333	14.6333	8.8	0.177208	23.9	25.8	10.5	8.5	1.5	-	-	-	-
Wild barley IL	2020	HEB_19_023	5	34	27	1.41	9.3	6	0.341098	60.1	15.025	0.344444	11.55	13.25	6.5	0.117889	20.5	21.3	12.6	10	3.8	-	-	-	-
Wild barley IL	2020	HEB_19_027	1	27	30	1.92	11	8	0.284041	68.3	11.3833	0.366667	16	14	6	0.118726	19.4	19.5	10.3	10.6	8.9	3.8	1.5	-	-
Wild barley IL	2020	HEB_19_027	2	29	30	1.97	10.6	8	0.249235	65.4	10.9	0.353333	16.4	9.93333	4.73333	0.116644	16.3	17.5	11.7	11.3	9.4	5.4	1.7	-	-
Wild barley IL	2020	HEB_19_027	3	27	30	1.61	9.9	8	0.315049	71.1	11.85	0.33	15.1667	10.8	5.5	0.0632911	22.4	18.9	12.6	11	8.8	4.5	0.8	-	-
Wild barley IL	2020	HEB_19_027	4	27	25	1.54	8.3	8	0.28852	66.2	11.0333	0.332	17.9667	10.8	4.7	0.0940476	19.1	17.5	9.8	10.3	8.5	5	1.8	-	-
Wild barley IL	2020	HEB_19_027	5	28	31	1.94	11.2	7	0.254777	62.8	12.56	0.36129	15.4667	9.53333	5.1	0.152778	16	16	14.3	13.7	9.5	2.5	-	-	-
Wild barley IL	2020	HEB_19_028	1	39	34	1.77	11.3	8	0.352394	75.2	12.5333	0.332353	18.15	12.15	6.3	0.159524	26.5	17.1	11.3	11.4	10	6.1	1.6	-	-
Wild barley IL	2020	HEB_19_028	2	43	27	1.53	8	7	0.313889	72	14.4	0.296296	18.3	10.9	5.9	0.115925	22.6	13.7	12.8	11.5	8.3	4.3	-	-	-
Wild barley IL	2020	HEB_19_028	3	39	28	1.53	8.7	8	0.343619	71.3	11.8833	0.310714	17.0667	10.0667	5.2	0.160898	24.5	16.8	9.9	10.8	9.5	5.5	0.6	-	-
Wild barley IL	2020	HEB_19_028	4	40	32	1.78	10.6	8	0.346523	83.4	13.9	0.33125	19.1333	11.2333	7.26667	0.185387	28.9	17.3	11.2	12.5	10	8.1	3.7	-	-
Wild barley IL	2020	HEB_19_028	5	42	32	1.74	11	8	0.415663	66.4	11.0667	0.34375	17.6333	8.66667	4.16667	0.226033	27.6	17.3	8	10	8	3.5	1	-	-
Wild barley IL	2020	HEB_19_031	1	29	15	1.17	7.1	6	0.413238	55.9	13.975	0.473333	15.3333	12.1333	9.43333	0.285668	23.1	10	12.9	13.5	1.9	-	-	-	-
Wild barley IL	2020	HEB_19_031	2	28	23	1.51	8.8	7	0.439891	73.2	14.64	0.382609	18	14.1667	10.0667	0.168553	32.2	20	11.7	10.2	4.4	1	-	-	-
Wild barley IL	2020	HEB_19_031	3	29	20	1.5	8.1	6	0.362096	64.9	16.225	0.405	18.9667	14.8667	9.76667	0.0760839	23.5	17.8	12.7	12	5.5	-	-	-	-
Wild barley IL	2020	HEB_19_031	4	28	21	1.49	8.2	6	0.360483	66.3	16.575	0.390476	19.1667	14.9667	10.3	0.060274	23.9	19.8	13.2	11.6	4.5	-	-	-	-
Wild barley IL	2020	HEB_19_031	5	29	16	1.2	7	6	0.406612	60.5	15.125	0.4375	26.1	10.95	2.7	0.0568393	24.6	19.8	13.1	12	5.8	-	-	-	-
Wild barley IL	2020	HEB_19_039	1	40	26	1.67	8.7	8	0.256822	62.3	10.3833	0.334615	23.1	11.55	5.65	0.0699876	16	14.3	12.3	10.2	8.6	6.5	1.5	-	-
Wild barley IL	2020	HEB_19_039	2	39	29	1.85	10.8	7	0.383543	71.7	14.34	0.372414	18.65	12	8.7	0.150656	27.5	18.7	11.5	11.6	9.5	1.8	-	-	-
Wild barley IL	2020	HEB_19_039	3	38	29	1.38	9.6	7	0.267983	70.9	14.18	0.331034	20.65	12.1	5.05	0.0830157	19	18.3	12.6	11.4	11.2	6.2	-	-	-
Wild barley IL	2020	HEB_19_039	4	38	31	1.71	10.7	7	0.349158	65.3	13.06	0.345161	14.2	10.3667	5.53333	0.122827	22.8	18.5	11.2	13	8.4	1.7	-	-	-
Wild barley IL	2020	HEB_19_039	5	40	33	1.9	11.5	8	0.286822	64.5	10.75	0.348485	15.7333	11.4	6.3	0.114322	18.5	17.1	11.6	12	10.6	6.8	1.5	-	-
Wild barley IL	2020	HEB_19_040	1	29	21	1.3	9.1	6	0.445104	67.4	16.85	0.433333	19.7	12.7	7.6	0.151931	30	17.1	12	9	1.8	-	-	-	-
Wild barley IL	2020	HEB_19_040	2	27	18	1.2	7.8	6	0.459259	67.5	16.875	0.433333	20.9	13.7333	7.93333	0.122783	31	18.5	13.2	9.5	1.1	-	-	-	-
Wild barley IL	2020	HEB_19_040	3	27	22	1.24	9.5	6	0.318248	68.5	17.125	0.431818	18.3333	15.4667	11.9	0.0375165	21.8	18.2	15	13.2	7.5	-	-	-	-
Wild barley IL	2020	HEB_19_040	4	28	21	1.19	8.6	6	0.336257	68.4	17.1	0.409524	18.1	14.9333	11.7667	0.0733509	23	17.5	13.8	13.5	8	-	-	-	-
Wild barley IL	2020	HEB_19_040	5	25	19	1.12	7.6	7	0.288136	64.9	12.98	0.4	16.7	12.75	5.5	0.15328	18.7	14.7	12.7	12.8	10	1	-	-	-
Wild barley IL	2020	HEB_19_049	1	37	32	1.76	10.4	8	0.36152	81.6	13.6	0.325	20.95	11.45	6.2	0.217405	29.5	17.7	11.2	10.7	10.5	7.5	2.2	-	-
Wild barley IL	2020	HEB_19_049	2	37	25	1.23	7.6	7	0.360563	71	14.2	0.304	21.4	11.75	6.3	0.176832	25.6	16.3	10.4	12.5	9.2	3.2	-	-	-
Wild barley IL	2020	HEB_19_049	3	38	29	1.67	9.6	8	0.346523	83.4	13.9	0.331034	19.4667	10.8	6.73333	0.216331	28.9	17.9	10.7	10.8	11	8.5	3	-	-
Wild barley IL	2020	HEB_19_049	4	37	27	1.4	8.1	7	0.361149	73.1	14.62	0.3	19.1667	10.8333	7.5	0.16071	26.4	16.4	11.2	12.3	8.3	4.3	-	-	-
Wild barley IL	2020	HEB_19_049	5	36	34	1.53	10.9	8	0.342146	64.3	10.7167	0.320588	16.1667	9.26667	5.33333	0.159341	22	16.1	10.4	8.3	9.1	5.9	1	-	-
Wild barley IL	2020	HEB_19_050	1	40	29	1.51	9.2	8	0.229572	77.1	12.85	0.317241	19.2	12.85	4.05	0.131164	17.7	17.9	15	11.9	13.5	7.3	1	-	-
Wild barley IL	2020	HEB_19_050	2	41	28	1.57	9.7	9	0.156472	70.3	10.0429	0.346429	16.8667	13.4667	7.26667	0.202412	11	16	12	9.6	10.5	10.5	6.5	1.3	-
Wild barley IL	2020	HEB_19_050	3	39	25	1.37	8.3	9	0.228365	83.2	11.8857	0.332	12.15	10.65	7.2	0.186821	19	21.3	12	10.2	13.4	8.7	3.8	1.5	-
Wild barley IL	2020	HEB_19_050	4	40	25	1.34	7.5	7	0.361481	67.5	13.5	0.3	15.625	11.075	6.85	0.17594	24.4	14	12.5	13.2	6.8	1.3	-	-	-
Wild barley IL	2020	HEB_19_051	1	31	29	1.46	9.7	7	0.390819	80.6	16.12	0.334483	17.3667	11.3333	7.7	0.196883	31.5	18.8	12	16.2	7.8	2.3	-	-	-
Wild barley IL	2020	HEB_19_051	2	38	25	1.38	8.6	6	0.373409	70.7	17.675	0.344	25.15	14.1	5.05	0.153165	26.4	13.7	12	8.3	2.8	-	-	-	-
Wild barley IL	2020	HEB_19_051	3	38	28	1.29	9.3	7	0.30888	77.7	15.54	0.332143	20.65	13.75	8.95	0.147108	24	17.3	13.9	13.6	13.7	4.2	-	-	-
Wild barley IL	2020	HEB_19_051	4	34	29	1.38	9.7	7	0.375171	73.3	14.66	0.334483	22	12	5.9	0.154171	27.5	16.5	12.2	11.8	8	3.8	-	-	-
Wild barley IL	2020	HEB_19_051	5	36	27	1.53	8.7	7	0.387534	73.8	14.76	0.322222	22.15	10.75	3.4	0.17686	28.6	15.7	12.5	9	5.6	1.2	-	-	-
Wild barley IL	2020	HEB_19_052	1	39	29	1.32	9.2	7	0.282857	70	14	0.317241	15.85	10.4	1.95	0.148936	19.8	11.9	13.2	7.6	2.7	1.2	-	-	-
Wild barley IL	2020	HEB_19_052	2	37	29	1.32	8.8	7	0.363636	68.2	13.64	0.303448	20	9.65	7.2	0.195309	24.8	15.2	9	10.3	8.4	6	-	-	-
Wild barley IL	2020	HEB_19_052	3	37	31	1.53	10	8	0.345185	67.5	11.25	0.322581	16.4333	9.1	5.5	0.149265	23.3	16.7	9.3	10	8	6.5	2	-	-
Wild barley IL	2020	HEB_19_052	4	37	27	1.23	8	8	0.232759	58	9.66667	0.296296	13.3667	9.3	5.1	0.108764	13.5	15.5	11.1	8.5	8.3	4.6	2.4	-	-
Wild barley IL	2020	HEB_19_052	5	39	28	1.31	8.3	8	0.299003	60.2	10.0333	0.296429	15	8.9	4.03333	0.10709	18	17.8	9.2	10.4	7.1	4	1	-	-
Wild barley IL	2020	HEB_19_054	1	37	30	1.94	11	8	0.291498	74.1	12.35	0.366667	15.3	10.35	7.5	0.154704	21.6	14	11.1	12.1	11	8.5	3.7	-	-
Wild barley IL	2020	HEB_19_054	2	34	31	1.91	10.1	8	0.308116	72.7	12.1167	0.325806	15.5667	11.4	7.73333	0.136677	22.4	16.8	10.4	10.8	10.5	7.3	2.7	-	-
Wild barley IL	2020	HEB_19_054	3	38	30	1.6	10.1	9	0.238683	72.9	10.4143	0.336667	16.5333	10.5667	6.83333	0.180128	17.4	17.5	11.1	10	11.3	9.7	2.5	0.8	-
Wild barley IL	2020	HEB_19_054	4	34	31	2.08	10.6	7	0.250432	57.9	11.58	0.341935	16.2667	10.6	4.66667	0.0924801	14.5	16.1	10.5	10.2	9	6	-	-	-
Wild barley IL	2020	HEB_19_054	5	36	31	1.89	10.1	8	0.282738	67.2	11.2	0.325806	14	10.525	6.075	0.130634	19	19	10.8	12	9	3.8	1.2	-	-
Wild barley IL	2020	HEB_19_056	1	40	31	1.62	10	8	0.305764	79.8	13.3	0.322581	20.0667	11.3	6.6	0.168236	24.4	22.8	13	9.5	11.4	7.4	1	-	-
Wild barley IL	2020	HEB_19_056	2	41	32	1.52	10.2	8	0.177326	68.8	11.4667	0.31875	13.8	12.6	6.3	0.186083	12.2	14.3	14.9	13.4	9.5	7.4	2	-	-
Wild barley IL	2020	HEB_19_056	3	39	28	1.52	9	8	0.259259	67.5	11.25	0.321429	14.7667	9.66667	6.73333	0.0953673	17.5	15.7	11.1	9.2	8.7	8	3.5	-	-
Wild barley IL	2020	HEB_19_056	4	41	28	1.54	8.7	8	0.291609	72.7	12.1167	0.310714	16.9	10.7667	5.7	0.0877808	21.2	18.5	11	11.7	9.6	5.2	2.3	-	-
Wild barley IL	2020	HEB_19_056	5	41	29	1.57	9.2	9	0.265734	85.8	12.2571	0.317241	15.375	10.425	6.85	0.199502	22.8	18.7	10.4	9.6	11.5	10.2	5.2	0.5	-
Wild barley IL	2020	HEB_19_058	1	41	28	1.77	10	7	0.367692	65	13	0.357143	19.7	8.8	6.15	0.213729	23.9	15.5	7	10.6	9.1	3.2	-	-	-
Wild barley IL	2020	HEB_19_058	2	43	29	1.79	10.6	8	0.325729	78.9	13.15	0.365517	17.4	11.0333	7.83333	0.174694	25.7	16.2	10.3	11.8	11	7.5	5	-	-
Wild barley IL	2020	HEB_19_058	3	41	30	2.01	11.2	8	0.302572	66.1	11.0167	0.373333	14.9333	10.3667	6.56667	0.163916	20	14.3	10.5	10.8	9.8	8.6	1.3	-	-
Wild barley IL	2020	HEB_19_058	4	43	32	1.89	11.8	8	0.351508	86.2	14.3667	0.36875	19.4333	10.9	6.3	0.226003	30.3	18	10	11.8	10.9	7	1	-	-
Wild barley IL	2020	HEB_19_058	5	43	32	1.95	11.7	8	0.328851	81.8	13.6333	0.365625	19.1667	10.1	8.33333	0.212249	26.9	19.8	10.8	8.7	10.8	9.7	4.5	-	-
Wild barley IL	2020	HEB_19_059	1	32	30	1.95	12.1	8	0.409396	74.5	12.4167	0.403333	18.3667	9.86667	6.23333	0.275836	30.5	15.3	9.3	10.8	9.5	6.6	2.6	-	-
Wild barley IL	2020	HEB_19_059	2	30	30	2.36	11.4	8	0.434402	68.6	11.4333	0.38	18.2	9.06667	4.86667	0.274684	29.8	15.8	9	9.8	8.4	5.2	1	-	-
Wild barley IL	2020	HEB_19_059	3	39	29	1.97	10.9	8	0.338403	78.9	13.15	0.375862	18.6	10.5	6.9	0.167894	26.7	18	11.1	10.8	9.6	7.3	3.8	-	-
Wild barley IL	2020	HEB_19_059	4	31	30	1.79	11.4	9	0.283747	72.6	10.3714	0.38	17	11.2667	7.33333	0.1183	20.6	16.2	11.7	9.8	9.8	8.5	5	1.2	-
Wild barley IL	2020	HEB_19_059	5	39	27	1.82	9.8	8	0.281501	74.6	12.4333	0.362963	14.575	9.95	6.125	0.11138	21	16.6	13.4	9.6	10.8	8.2	3	-	-
Wild barley IL	2020	HEB_19_060	1	42	27	1.85	9.8	8	0.185695	72.7	12.1167	0.362963	12.3667	10.9667	6.9	0.232168	13.5	15.2	8.4	13.3	11.2	7.5	2	-	-
Wild barley IL	2020	HEB_19_060	2	40	30	1.92	11	8	0.292149	77.7	12.95	0.366667	17.7333	11.0667	7.03333	0.134138	22.7	19.2	11.3	10.9	11	7.5	2.6	-	-
Wild barley IL	2020	HEB_19_060	3	41	29	1.83	11	8	0.341935	77.5	12.9167	0.37931	17.9	11.9333	6.53333	0.189704	26.5	15.9	11.3	13	11.5	6.5	1.6	-	-
Wild barley IL	2020	HEB_19_060	4	41	30	1.67	10.8	9	0.280313	76.7	10.9571	0.36	15.0667	11.5333	6.1	0.160747	21.5	16.6	22.2	11.3	10.9	11.1	10	4.2	-
Wild barley IL	2020	HEB_19_060	5	40	30	1.68	10.8	8	0.281163	72.2	12.0333	0.36	17.9	13.875	9.05	0.170635	20.3	14.1	10.8	12.1	11.7	5.1	1.5	-	-
Wild barley IL	2020	HEB_19_072	1	26	20	1.26	8	6	0.437037	67.5	16.875	0.4	19.7667	13.2667	7.26667	0.145148	29.5	19.8	10	10	1.8	-	-	-	-
Wild barley IL	2020	HEB_19_072	2	27	21	1.29	9	6	0.282258	62	15.5	0.428571	14.4333	11.3333	7.33333	0.0513761	17.5	15	10.8	8.2	3	-	-	-	-
Wild barley IL	2020	HEB_19_072	3	26	19	1.28	8.3	6	0.281034	58	14.5	0.436842	13.5	10.0667	6.3	0.04	16.3	14.3	9.9	6	3	-	-	-	-
Wild barley IL	2020	HEB_19_072	4	26	20	1.42	8.5	6	0.192857	70	17.5	0.425	15.8333	14.5	7.36667	0.310417	13.5	22	12	9.5	0.6	-	-	-	-
Wild barley IL	2020	HEB_19_072	5	27	20	1.46	9	6	0.37931	72.5	18.125	0.45	18.9333	12.2667	6.66667	0.104072	27.5	18.8	10.5	7.5	2	-	-	-	-
Wild barley IL	2020	HEB_19_074	1	32	21	1.87	8.7	7	0.341549	56.8	11.36	0.414286	16.45	9.85	4.85	0.174822	19.4	13.5	9.5	10.2	8.5	1.2	-	-	-
Wild barley IL	2020	HEB_19_074	2	31	24	2.02	10.8	7	0.320285	56.2	11.24	0.45	16.35	10.55	5.15	0.0691776	18	14.7	11.4	9.7	8	2.3	-	-	-
Wild barley IL	2020	HEB_19_074	3	31	24	1.96	10.6	7	0.344507	53.7	10.74	0.441667	16.5	10.65	3.95	0.0319094	18.5	14.5	11.8	9.5	5.5	2.4	-	-	-
Wild barley IL	2020	HEB_19_074	4	35	30	1.79	12.3	7	0.358752	57.7	11.54	0.41	17.2	9.7	6.8	0.166483	20.7	13.7	10.6	8.8	10.2	3.4	-	-	-
Wild barley IL	2020	HEB_19_074	5	31	30	1.59	12.1	7	0.337134	61.4	12.28	0.403333	17.45	9.35	4.8	0.124804	20.7	14.2	9.3	9.4	6.8	2.8	-	-	-
Wild barley IL	2020	HEB_19_076	1	24	20	0.96	7.6	6	0.33892	53.7	13.425	0.38	20.4	15.9	8.25	0.0863262	18.2	15.6	11.6	11.3	4	-	-	-	-
Wild barley IL	2020	HEB_19_076	2	24	20	1.1	7.8	5	0.405138	50.6	16.8667	0.39	16.45	13.5	10.6	0.112042	20.5	20.3	11.5	5	-	-	-	-	-
Wild barley IL	2020	HEB_19_076	3	25	18	1.11	7.3	5	0.369835	48.4	16.1333	0.405556	17.3	13.1	10.2	0.0025878	17.9	15	12	9.2	-	-	-	-	-
Wild barley IL	2020	HEB_19_076	4	26	20	1.16	8.2	5	0.382892	49.1	16.3667	0.41	16.85	10.5	5.55	0.064	18.8	15.8	10.4	10	-	-	-	-	-
Wild barley IL	2020	HEB_19_076	5	25	18	1.25	7.1	5	0.392781	47.1	15.7	0.394444	15.1333	12.8333	8.96667	0.133929	18.5	15.2	5.8	5.3	-	-	-	-	-
Wild barley IL	2020	HEB_19_091	1	42	26	1.52	9	8	0.359091	66	11	0.346154	19.4	9.75	4.3	0.131067	23.7	17.9	9.3	10.7	7.5	3.1	0.5	-	-
Wild barley IL	2020	HEB_19_091	2	41	23	1.48	7.2	8	0.285714	69.3	11.55	0.313043	20.85	10.65	5.85	0.114109	19.8	15.9	10.2	7.8	6	3.9	1	-	-
Wild barley IL	2020	HEB_19_091	3	42	24	1.48	8.1	7	0.343567	68.4	13.68	0.3375	15.45	7.9	5.6	0.136665	23.5	15.3	10	9.5	5.8	2.8	-	-	-
Wild barley IL	2020	HEB_19_091	4	43	31	1.76	10.4	7	0.362832	67.8	13.56	0.335484	16.9667	9.16667	3.7	0.121629	24.6	17.1	10.8	10.5	7.2	4.5	-	-	-
Wild barley IL	2020	HEB_19_091	5	41	25	1.73	8.8	7	0.261076	63.2	12.64	0.352	15.3	8	3.63333	0.120898	16.5	14.4	9	6.8	7.2	4	-	-	-
Wild barley IL	2020	HEB_19_093	1	31	18	1.39	6.2	6	0.377163	57.8	14.45	0.344444	14.9	11.3	7.36667	0.255538	21.8	18.4	4.5	11	6.6	-	-	-	-
Wild barley IL	2020	HEB_19_093	2	32	22	1.43	9	6	0.362745	51	12.75	0.409091	15.1667	11.8667	7.73333	0.0526863	18.5	16	11	8.6	3.6	-	-	-	-
Wild barley IL	2020	HEB_19_093	3	32	24	1.34	9.1	6	0.365904	48.1	12.025	0.379167	14.7	11.0667	7.63333	0.0853097	17.6	16	10.5	6.7	5.7	-	-	-	-
Wild barley IL	2020	HEB_19_093	4	31	21	1.34	7.5	6	0.341176	59.5	14.875	0.357143	15.4333	12.6667	9.7	0.118608	20.3	16.7	9.3	12	7.8	-	-	-	-
Wild barley IL	2020	HEB_19_093	5	33	19	1.4	7	6	0.333984	51.2	12.8	0.368421	13.7333	11.1667	8.2	0.0952715	17.1	15.4	8.7	9.4	6.5	-	-	-	-
Wild barley IL	2020	HEB_19_095	1	31	27	1.76	9.6	6	0.383523	70.4	17.6	0.355556	17.3333	11.2	8.16667	0.19851	27	15.6	9.4	8.6	6.5	-	-	-	-
Wild barley IL	2020	HEB_19_095	2	29	26	1.68	8.7	7	0.357698	64.3	12.86	0.334615	18.75	9.8	5.4	0.149968	23	14.5	11.4	8.2	7.3	3.5	-	-	-
Wild barley IL	2020	HEB_19_095	3	34	24	1.49	8.5	7	0.313559	59	11.8	0.354167	16.35	9.45	6.4	0.110884	18.5	14.2	11.3	7.6	9.2	3.6	-	-	-
Wild barley IL	2020	HEB_19_095	4	35	24	1.64	8.6	7	0.360738	59.6	11.92	0.358333	18.35	9.5	5.1	0.116193	21.5	15.2	11	8	6.7	3.5	-	-	-
Wild barley IL	2020	HEB_19_095	5	31	30	1.6	10.7	7	0.436391	67.6	13.52	0.356667	22.75	9.85	5.7	0.239985	29.5	16	9.5	10.2	8	3.4	-	-	-
Wild barley IL	2020	HEB_19_097	1	31	29	1.56	10.7	8	0.316119	63.9	10.65	0.368966	17.15	10.15	7	0.245342	20.2	17.8	10.2	8.1	17.4	6.6	2.5	-	-
Wild barley IL	2020	HEB_19_097	2	27	28	1.38	9.7	8	0.296684	57.3	9.55	0.346429	15.05	8.9	7.6	0.0937841	17	14	10.2	10.5	7	6	0.8	-	-
Wild barley IL	2020	HEB_19_097	3	29	30	1.56	9.7	7	0.306799	60.3	12.06	0.323333	16.0667	11.9	8.83333	0.0748299	18.5	15.8	11.2	9.1	7.7	6.3	-	-	-
Wild barley IL	2020	HEB_19_097	4	27	32	1.65	12.4	8	0.327986	56.1	9.35	0.3875	13.7333	9.23333	4.6	0.0638298	18.4	15.7	11.4	9.2	5.5	3.9	1.7	-	-
Wild barley IL	2020	HEB_19_097	5	29	26	1.66	11	7	0.270175	57	11.4	0.423077	15.1667	8.7	3.7	0.107313	15.4	14.7	10.1	7.7	9.6	5.6	-	-	-
Wild barley IL	2020	HEB_19_099	1	41	26	1.71	9	8	0.284712	71.3	11.8833	0.346154	15.1667	11.2333	6.66667	0.120865	20.3	17.2	11	12.5	9.8	6.8	1	-	-
Wild barley IL	2020	HEB_19_099	2	40	24	1.6	7.8	7	0.310832	63.7	12.74	0.325	18.05	10.5	4.3	0.0310502	19.8	16.3	12.8	8.2	5.8	2.8	-	-	-
Wild barley IL	2020	HEB_19_099	3	41	19	1.51	6.4	7	0.270451	59.9	11.98	0.336842	17.05	12	3.25	0.18508	16.2	17.9	11.2	12.8	5.5	1	-	-	-
Wild barley IL	2020	HEB_19_099	4	40	26	1.54	9.2	7	0.320724	60.8	12.16	0.353846	18.55	11.5	4.65	0.122629	19.5	17.6	10	13	5.8	3.5	-	-	-
Wild barley IL	2020	HEB_19_099	5	40	25	1.61	9.3	6	0.333932	55.7	13.925	0.372	16.1667	11.1	5.86667	0.0504537	18.6	16.5	10.4	6.8	2.8	-	-	-	-
Wild barley IL	2020	HEB_19_110	1	45	30	1.85	10.4	7	0.258621	69.6	13.92	0.346667	14.75	11.1	5.2	0.20161	18	11.5	9.1	13.1	7.4	3	-	-	-
Wild barley IL	2020	HEB_19_110	2	42	32	1.8	11.3	8	0.142596	54.7	9.11667	0.353125	14.3	10.3	7.75	0.5849	7.8	1.3	12.6	12.2	11.9	4.3	0.8	-	-
Wild barley IL	2020	HEB_19_110	3	45	32	1.97	11	8	0.267296	63.6	10.6	0.34375	7.23333	12.2333	5.66667	0.182767	17	18.2	11.2	9.1	11.8	5.4	0.5	-	-
Wild barley IL	2020	HEB_19_110	4	46	30	2	10.1	8	0.24037	64.9	10.8167	0.336667	15.4667	10.7	5.9	0.147743	15.6	17.1	10.8	10.2	11.4	6	2	-	-
Wild barley IL	2020	HEB_19_110	5	46	30	1.68	10.1	7	0.229202	58.9	11.78	0.336667	14.5	10.8	6.46667	0.115404	13.5	15.1	11.6	9	10.2	5.3	-	-	-
Wild barley IL	2020	HEB_19_111	1	41	28	1.64	9.7	7	0.37062	74.2	14.84	0.346429	24.05	12.25	6.75	0.10141	27.5	20.6	12.5	12	8.7	4.8	-	-	-
Wild barley IL	2020	HEB_19_111	2	43	28	1.65	10.1	7	0.290621	75.7	15.14	0.360714	21.4	13.95	6.5	0.151767	22	20.8	12.8	15.1	10.5	2.5	-	-	-
Wild barley IL	2020	HEB_19_111	3	42	28	1.72	9.6	7	0.285088	68.4	13.68	0.342857	20.4	12.5	5.05	0.162018	19.5	21.3	12	13	8	2.1	-	-	-
Wild barley IL	2020	HEB_19_111	4	43	34	1.67	12.4	7	0.223833	62.1	12.42	0.364706	15.85	14.1	6.55	0.172446	13.9	17.8	13.9	14.3	8.9	4.2	-	-	-
Wild barley IL	2020	HEB_19_111	5	43	31	1.71	11.5	7	0.376642	68.5	13.7	0.370968	22.1	10.35	6.25	0.144703	25.8	18.4	10.2	10.5	9.3	3.2	-	-	-
Wild barley IL	2020	HEB_19_112	1	44	29	1.45	9.1	8	0.268908	71.4	11.9	0.313793	17.15	12.3	6.75	0.125961	19.2	19.4	11.8	10.3	10	7.1	2.1	-	-
Wild barley IL	2020	HEB_19_112	2	43	32	1.5	10.3	8	0.257215	79.7	13.2833	0.321875	18.5	11.05	5.7	0.135973	20.5	21.5	13	10.8	11.4	8	3	-	-
Wild barley IL	2020	HEB_19_112	3	43	29	1.71	8.8	7	0.265842	64.7	12.94	0.303448	16.8	10.7	6.4	0.103631	17.2	17.1	12.1	12.5	9.1	4.4	-	-	-
Wild barley IL	2020	HEB_19_112	4	43	32	1.59	10.6	8	0.2627	68.9	11.4833	0.33125	18.3333	11.7333	7.46667	0.149233	18.1	19	11.7	9.5	11.3	5.9	1.8	-	-
Wild barley IL	2020	HEB_19_112	5	42	32	1.65	10.4	7	0.298869	61.9	12.38	0.325	16.2667	10.8333	6.33333	0.124417	18.5	18.5	10.9	11.2	8.4	3	-	-	-
Wild barley IL	2020	HEB_19_113	1	40	24	1.6	8.3	7	0.342067	68.7	13.74	0.345833	21.15	11.25	5.4	0.105896	23.5	18.8	10.5	12	7.4	3.4	-	-	-
Wild barley IL	2020	HEB_19_113	2	42	26	1.6	9.7	7	0.378628	75.8	15.16	0.373077	23.6	12.15	5.6	0.157494	28.7	18.5	11.6	12.7	8.2	3	-	-	-
Wild barley IL	2020	HEB_19_113	3	36	25	1.72	9.5	7	0.324324	74	14.8	0.38	22.5	12.45	5.4	0.107842	24	21	12.2	12.7	8.8	2	-	-	-
Wild barley IL	2020	HEB_19_113	4	43	29	1.64	10.3	8	0.353414	74.7	12.45	0.355172	17.8	10.7667	5.53333	0.178355	26.4	17	10	12.5	9.8	5.8	1	-	-
Wild barley IL	2020	HEB_19_113	5	39	25	1.68	9.1	8	0.293447	70.2	11.7	0.364	15.9	10.1667	5.73333	0.133695	20.6	17.6	9.5	11.5	9.5	6.2	1.5	-	-
Wild barley IL	2020	HEB_19_114	1	41	29	1.87	9.7	7	0.334746	70.8	14.16	0.334483	20.25	11.75	7	0.0956777	23.7	16.8	12.5	11	8.5	5.5	-	-	-
Wild barley IL	2020	HEB_19_114	2	42	28	2.02	10.7	8	0.213564	69.3	11.55	0.382143	14.5	11.95	7.15	0.129212	14.8	12.8	13.5	10.3	8.7	7.5	1.5	-	-
Wild barley IL	2020	HEB_19_114	3	41	29	1.64	9.6	7	0.214286	64.4	12.88	0.331034	14.6	11	6.6	0.113095	13.8	15.2	12.7	11.2	9.5	4.8	-	-	-
Wild barley IL	2020	HEB_19_114	4	40	30	1.82	10.2	7	0.270728	59.1	11.82	0.34	13.7	10.8333	5.9	0.0573795	16	13.2	12.5	9.5	8.7	4.5	-	-	-
Wild barley IL	2020	HEB_19_114	5	40	31	1.83	11.1	8	0.28243	60.9	10.15	0.358065	13.4	10.1	6.3	0.115764	17.2	13	10	10.5	9.8	6.3	2.8	-	-
Wild barley IL	2020	HEB_19_115	1	41	29	1.64	10	8	0.23871	62	10.3333	0.344828	14.5333	9.93333	5.36667	0.18254	14.8	18	10.8	9.6	9.4	6.2	0.5	-	-
Wild barley IL	2020	HEB_19_115	2	41	27	1.77	9.3	8	0.233909	63.7	10.6167	0.344444	13.7667	11.2	6.26667	0.148559	14.9	15.4	11	11.3	11.3	6	1.5	-	-
Wild barley IL	2020	HEB_19_115	3	42	29	1.72	10.1	8	0.216374	68.4	11.4	0.348276	14.1	10.8	7.83333	0.171617	14.8	16.8	10.7	10.2	11.5	9	3	-	-
Wild barley IL	2020	HEB_19_115	4	42	32	1.74	11	8	0.235714	70	11.6667	0.34375	16.1333	10.9	6.63333	0.179115	16.5	20.5	11.4	10.5	10.8	7	2.1	-	-
Wild barley IL	2020	HEB_19_115	5	42	32	1.9	11.2	8	0.246914	64.8	10.8	0.35	14.4333	10.5	6.6	0.147723	16	16.5	10.8	10.3	10.4	7.8	1.6	-	-
Wild barley IL	2020	HEB_19_117	1	41	26	1.44	9.4	8	0.292899	67.6	11.2667	0.361538	16.0333	10.3333	5.93333	0.0928946	19.8	17.3	11	10.3	9.7	5.1	3	-	-
Wild barley IL	2020	HEB_19_117	2	41	28	1.51	9.1	8	0.303867	72.4	12.0667	0.325	16.7667	10.3	6.73333	0.126631	22	18	10.3	10.5	10.1	6.1	4	-	-
Wild barley IL	2020	HEB_19_117	3	40	31	1.63	10.4	8	0.30479	68.9	11.4833	0.335484	16.4667	9.86667	6.06667	0.153674	21	18.3	10.1	9	10.5	5.7	2	-	-
Wild barley IL	2020	HEB_19_117	4	41	32	1.61	10.9	8	0.33908	69.6	11.6	0.340625	17.6333	9.93333	5.16667	0.126142	23.6	18.3	11	9.8	9	5	1.5	-	-
Wild barley IL	2020	HEB_19_117	5	41	28	1.44	8.7	8	0.301724	69.6	11.6	0.310714	16.2	10.4	5.76667	0.10359	21	17.1	10.5	10.5	10.2	5	2.1	-	-
Wild barley IL	2020	HEB_19_122	1	39	27	1.64	9.1	8	0.255411	69.3	11.55	0.337037	16.8	11.8667	7.8	0.104747	17.7	15.5	10.6	7.5	6.8	6	1.5	-	-
Wild barley IL	2020	HEB_19_122	2	42	30	1.56	9.6	8	0.273392	68.4	11.4	0.32	15.5	8.75	4.5	0.151039	18.7	16.6	10	6.6	6.5	5.7	0.5	-	-
Wild barley IL	2020	HEB_19_122	3	42	27	1.62	8.7	6	0.360294	68	17	0.322222	15.15	8.4	3.75	0.140094	24.5	16.2	9.7	9.7	4	-	-	-	-
Wild barley IL	2020	HEB_19_122	4	41	30	1.75	9.6	7	0.254317	63.7	12.74	0.32	14.6	8.3	4.76667	0.0971925	16.2	14.8	11	6.5	4.6	4.4	-	-	-
Wild barley IL	2020	HEB_19_122	5	41	33	1.83	11.2	7	0.315789	51.3	10.26	0.339394	15.1	7.7	4.23333	0.0732601	16.2	14.1	10.2	6.6	4.3	3.2	-	-	-
Wild barley IL	2020	HEB_19_123	1	42	28	1.51	9.8	7	0.299845	64.7	12.94	0.35	17.15	10.85	8.3	0.101141	19.4	14.9	10.5	11.2	10.5	6.1	-	-	-
Wild barley IL	2020	HEB_19_123	2	41	29	1.69	9.7	7	0.338658	62.6	12.52	0.334483	18.6	10.1	4.5	0.0744693	21.2	16	11.5	8.7	7	2	-	-	-
Wild barley IL	2020	HEB_19_123	3	40	31	1.88	11	7	0.335135	55.5	11.1	0.354839	16.6	10.8	5.25	0.0433749	18.6	14.6	12.2	9.4	7.5	3	-	-	-
Wild barley IL	2020	HEB_19_123	4	41	30	1.76	9.7	7	0.317073	61.5	12.3	0.323333	16.9	10.6	5.05	0.0538951	19.5	14.3	12.5	8.7	6.6	3.5	-	-	-
Wild barley IL	2020	HEB_19_123	5	41	30	1.78	11.5	7	0.289474	57	11.4	0.383333	16.65	11.45	5.05	0.129282	16.5	16.8	12.1	10.8	8.4	1.7	-	-	-
Wild barley IL	2020	HEB_19_133	1	39	26	1.63	8.2	7	0.197256	58.3	11.66	0.315385	14.7667	10.6	6.76667	0.126362	11.5	13.8	7.7	6.4	4.4	2.1	-	-	-
Wild barley IL	2020	HEB_19_133	2	41	26	1.65	8.2	7	0.2589	61.8	12.36	0.315385	12.65	7.05	3.25	0.138123	16	15.5	8.5	5.5	5	0.8	-	-	-
Wild barley IL	2020	HEB_19_133	3	38	28	1.7	10.5	7	0.229885	60.9	12.18	0.375	15.75	7	2.9	0.0907173	14	14.8	12.8	9.6	7.8	4.2	-	-	-
Wild barley IL	2020	HEB_19_133	4	39	28	1.7	9.5	7	0.255932	59	11.8	0.339286	14.4	11.2	6	0.102636	15.1	12.2	11	9.8	7	1.8	-	-	-
Wild barley IL	2020	HEB_19_133	5	38	29	2.01	10.4	6	0.330479	58.4	14.6	0.358621	13.65	10.4	4.4	0.0603636	19.3	15.4	9.6	6.8	3.9	-	-	-	-
Wild barley IL	2020	HEB_19_143	1	37	23	1.4	8.5	6	0.399645	56.3	14.075	0.369565	16.6333	12.1333	7.4	0.067423	22.5	17	10.4	9	2.8	-	-	-	-
Wild barley IL	2020	HEB_19_143	2	37	25	1.42	9.4	7	0.392491	58.6	11.72	0.376	16.5333	12.1667	8.46667	0.121747	23	16.6	9.5	8.5	6	1.5	-	-	-
Wild barley IL	2020	HEB_19_143	3	37	25	1.45	9.2	6	0.347626	65.3	16.325	0.368	15.3667	11.0667	7.73333	0.0956656	22.7	16.5	10.4	9.6	5.4	-	-	-	-
Wild barley IL	2020	HEB_19_143	4	31	24	1.55	9.3	6	0.431034	52.2	13.05	0.3875	19.8	9	3.75	0.147959	22.5	13.1	10.5	9.6	3.1	-	-	-	-
Wild barley IL	2020	HEB_19_143	5	39	24	1.42	9.2	7	0.340278	57.6	11.52	0.383333	17.45	9.2	5.5	0.135318	19.6	15.3	8.6	9.8	8.5	2.5	-	-	-
Wild barley IL	2020	HEB_19_152	1	41	26	1.85	11.2	8	0.336898	74.8	12.4667	0.430769	24.1	11.65	3	0.127815	25.2	19.6	11.3	13	10	3.9	2	-	-
Wild barley IL	2020	HEB_19_152	2	38	28	2.05	11.9	7	0.432191	67.1	13.42	0.425	18.7	11.4333	5.3	0.160959	29	19.2	11.9	11.4	4	2	-	-	-
Wild barley IL	2020	HEB_19_152	3	40	27	1.91	11.8	8	0.371391	76.2	12.7	0.437037	20.7667	10.8333	4.5	0.15734	28.3	22	12	11	9.5	3	1	-	-
Wild barley IL	2020	HEB_19_152	4	41	27	2.14	12.5	8	0.303226	77.5	12.9167	0.462963	19.4667	11.5333	5.53333	0.0827154	23.5	21.3	13.6	11.7	9.3	6.3	1	-	-
Wild barley IL	2020	HEB_19_152	5	40	27	1.91	11.4	8	0.206612	72.6	12.1	0.422222	15.7	12.0667	7.66667	0.111131	15	18.3	13.8	11.4	11	8	4	-	-
Wild barley IL	2020	HEB_19_153	1	36	23	1.44	8.3	7	0.316583	59.7	11.94	0.36087	16.7667	11.1667	7.66667	0.0657461	18.9	13.6	10.7	7.4	5.3	1	-	-	-
Wild barley IL	2020	HEB_19_153	2	38	26	1.46	9.8	7	0.275801	56.2	11.24	0.376923	16.25	9.05	3.15	0.103458	15.5	16.4	12	8.8	7.6	2.5	-	-	-
Wild barley IL	2020	HEB_19_153	3	36	25	1.51	8.8	6	0.445804	57.2	14.3	0.352	15.95	10.4	5.05	0.171024	25.5	15	9.8	8.7	4.5	-	-	-	-
Wild barley IL	2020	HEB_19_153	4	33	28	1.56	10.6	7	0.314103	62.4	12.48	0.378571	18.1	12	5.25	0.0309288	19.6	16.6	14.2	9.8	7.2	3.3	-	-	-
Wild barley IL	2020	HEB_19_153	5	36	24	1.5	9.1	7	0.323529	54.4	10.88	0.379167	15.05	10	3.15	0.0790274	17.6	12.5	12.2	7.8	5.3	1	-	-	-
Wild barley IL	2020	HEB_19_155	1	38	26	1.57	9.4	7	0.230047	42.6	8.52	0.361538	11.5	8.95	4.1	0.210455	9.8	13.2	9.7	8.2	6.8	1.4	-	-	-
Wild barley IL	2020	HEB_19_155	2	36	25	1.44	9.5	8	0.276259	69.5	11.5833	0.38	20.35	10.55	4	0.14117	19.2	20.5	11.7	9.6	8.7	5.7	0.8	-	-
Wild barley IL	2020	HEB_19_155	3	39	27	1.7	10.6	7	0.390244	61.5	12.3	0.392593	20.4	9.2	6.6	0.134125	24	16.7	10	11.1	6.5	1.5	-	-	-
Wild barley IL	2020	HEB_19_155	4	39	25	1.5	9.2	7	0.306991	65.8	13.16	0.368	20.4	8.85	3.3	0.164562	20.2	20.6	10.3	8.1	9	4.2	-	-	-
Wild barley IL	2020	HEB_19_155	5	37	27	1.47	10.6	7	0.425532	56.4	11.28	0.392593	17.1333	10	5.06667	0.143603	24	16.8	8.7	9	5.6	1	-	-	-
Wild barley IL	2020	HEB_19_156	1	37	24	1.41	8.4	8	0.282282	66.6	11.1	0.35	14.4	10.2	5.25	0.151566	18.8	19	10.2	9.5	9.6	5	5	-	-
Wild barley IL	2020	HEB_19_156	2	37	26	1.37	9.2	7	0.275093	53.8	10.76	0.353846	14	11.1	6.25	0.0927495	14.8	14	11.8	8.6	8	2.5	-	-	-
Wild barley IL	2020	HEB_19_156	3	38	28	1.44	9.8	7	0.258303	54.2	10.84	0.35	16	9.76667	6.53333	0.108453	14	14	12.6	9.6	9	3.5	-	-	-
Wild barley IL	2020	HEB_19_156	4	39	26	1.51	9.2	8	0.325549	72.8	12.1333	0.353846	17.8	11.3667	4.5	0.13683	23.7	18.1	11.6	12.5	10	2.5	1	-	-
Wild barley IL	2020	HEB_19_156	5	39	25	1.46	10.2	8	0.286496	54.8	9.13333	0.408	12.8333	9.9	4.7	0.112602	15.7	12.3	10.5	10.2	9	4.4	0.7	-	-
Wild barley IL	2020	HEB_19_159	1	41	29	1.65	11.6	8	0.341463	86.1	14.35	0.4	21.3333	12.0333	6.53333	0.137627	29.4	19.8	14.8	12	9.3	7.5	2.8	-	-
Wild barley IL	2020	HEB_19_159	2	40	29	1.68	10.4	8	0.284173	83.4	13.9	0.358621	16.7	9.9	6.06667	0.138444	23.7	16.7	9.7	11	9	5.5	3.7	-	-
Wild barley IL	2020	HEB_19_159	3	41	29	1.69	11.3	8	0.3601	79.7	13.2833	0.389655	19.2333	10.0667	6.43333	0.20794	28.7	18	11	10.8	8.4	8.2	2.7	-	-
Wild barley IL	2020	HEB_19_159	4	40	27	1.6	9.3	8	0.348675	71.7	11.95	0.344444	17.4	9.93333	5.36667	0.14963	25	17	10.2	10.8	8.8	5	2.3	-	-
Wild barley IL	2020	HEB_19_159	5	41	26	1.56	9	8	0.295754	68.3	11.3833	0.346154	15.0333	9.76667	7	0.121097	20.2	13.8	11.1	9.4	8.8	6.9	5.3	-	-
Wild barley IL	2020	HEB_19_161	1	41	27	1.85	9.3	8	0.341623	76.4	12.7333	0.344444	18.0333	10.1333	6.13333	0.169856	26.1	16.7	11.3	11.1	8	6.2	4.2	-	-
Wild barley IL	2020	HEB_19_161	2	41	26	1.63	8.7	8	0.336606	71.3	11.8833	0.334615	16.9	9.76667	5.63333	0.134769	24	16.7	10	11	8.3	5.6	3	-	-
Wild barley IL	2020	HEB_19_161	3	41	29	1.77	11	8	0.397351	75.5	12.5833	0.37931	19.4667	9.46667	5.26667	0.230795	30	18.1	10.3	10.6	7.5	5.5	2.8	-	-
Wild barley IL	2020	HEB_19_161	4	43	30	1.81	11.1	8	0.337176	69.4	11.5667	0.37	16.2	9.03333	6.73333	0.192301	23.4	15.4	9.8	9.5	7.8	8.2	4.2	-	-
Wild barley IL	2020	HEB_19_161	5	42	29	1.7	10.8	8	0.347767	73.9	12.3167	0.372414	18.7667	9.76667	5.53333	0.156934	25.7	18.2	12.4	9.3	7.6	6.4	2.6	-	-
Wild barley IL	2020	HEB_19_162	1	38	24	1.53	8.6	7	0.38959	63.4	12.68	0.358333	19.6333	13.5667	9.46667	0.154667	24.7	17.3	9.5	12.7	7.4	3.4	-	-	-
Wild barley IL	2020	HEB_19_162	2	37	26	1.7	9.8	7	0.384164	68.2	13.64	0.376923	21	11.1	5.4	0.180296	26.2	17	10.3	9.5	8.4	4	-	-	-
Wild barley IL	2020	HEB_19_162	3	37	28	1.55	10	7	0.360902	66.5	13.3	0.357143	21.6	9.9	6.2	0.152381	24	16	9.7	10.7	8.3	5.7	-	-	-
Wild barley IL	2020	HEB_19_162	4	38	24	1.47	8.8	7	0.369775	62.2	12.44	0.366667	20	10.2	7	0.173405	23	14.8	9.2	11.2	8.2	3	-	-	-
Wild barley IL	2020	HEB_19_162	5	39	29	1.58	10.7	6	0.401244	64.3	16.075	0.368966	18.9	10.2	5.6	0.131429	25.8	15.8	17.3	7.6	3.5	-	-	-	-
Wild barley IL	2020	HEB_19_165	1	38	28	1.95	10.5	7	0.447407	67.5	13.5	0.375	23.1	10.65	2.9	0.215916	30.2	16	10.8	10.5	4.8	1	-	-	-
Wild barley IL	2020	HEB_19_165	2	36	24	1.91	9.3	7	0.214493	69	13.8	0.3875	13.9	9.05	3.75	0.071054	14.8	13	10.6	7.5	6.3	1.2	-	-	-
Wild barley IL	2020	HEB_19_165	3	36	24	1.95	9.2	7	0.297965	68.8	13.76	0.383333	18.15	8.8	3.2	0.0829187	20.5	15.8	10.2	7.4	5.6	0.8	-	-	-
Wild barley IL	2020	HEB_19_165	4	36	26	2.06	9.8	7	0.240642	74.8	14.96	0.376923	15.4	9.4	3.7	0.0603509	18	12.8	10.4	8.4	5.1	2.3	-	-	-
Wild barley IL	2020	HEB_19_165	5	36	23	1.93	8.7	7	0.262794	72.3	14.46	0.378261	17.2	8.7	3.2	0.0805106	19	15.4	9.6	7.8	5.8	0.6	-	-	-
Wild barley IL	2020	HEB_19_166	1	33	24	1.27	7.6	7	0.324759	62.2	12.44	0.316667	18	12.4	7.5	0.0868571	20.2	17.3	11.8	11.5	6	0.7	-	-	-
Wild barley IL	2020	HEB_19_166	2	30	26	1.44	8.8	6	0.384494	63.2	15.8	0.338462	14	9.9	5.66667	0.0366771	24.3	17	12.7	7.5	2.3	-	-	-	-
Wild barley IL	2020	HEB_19_166	3	36	25	1.28	8.3	7	0.348637	69.7	13.94	0.332	18.75	11.65	3.35	0.103857	24.3	17.8	11	11.7	5.6	1.2	-	-	-
Wild barley IL	2020	HEB_19_166	4	29	24	1.25	8.1	7	0.267038	71.9	14.38	0.3375	21.05	11.35	3.4	0.0667872	19.2	15.5	12	10.8	5.2	0.5	-	-	-
Wild barley IL	2020	HEB_19_166	5	37	24	1.35	8.8	6	0.321306	58.2	14.55	0.366667	17.35	11.4	2.85	0.0394366	18.7	14	9.3	6.4	1.3	-	-	-	-
Wild barley IL	2020	HEB_19_170	1	38	24	1.76	8.2	6	0.382166	62.8	15.7	0.341667	19.7333	14	6.66667	0.136283	24	23.8	11.4	6.8	1.8	-	-	-	-
Wild barley IL	2020	HEB_19_170	2	39	23	2.27	8.9	8	0.378031	70.1	11.6833	0.386957	17.7	10.2	6.15	0.195964	26.5	15.3	10.5	12.5	8	3.3	0.7	-	-
Wild barley IL	2020	HEB_19_170	3	41	24	2.22	9.1	7	0.324149	61.7	12.34	0.379167	18.9	7.9	2.25	0.0789595	20	15.4	10.4	10	8.1	4.2	-	-	-
Wild barley IL	2020	HEB_19_170	4	41	23	1.94	7.9	7	0.482505	54.3	10.86	0.343478	19.3	7.85	1.85	0.28119	26.2	11.6	8.8	7	3.5	1	-	-	-
Wild barley IL	2020	HEB_19_170	5	39	27	2.01	10.1	7	0.356125	70.2	14.04	0.374074	17.4333	10.3333	4	0.230739	25	13.6	8.2	7.5	2.7	1	-	-	-
Wild barley IL	2020	HEB_19_172	1	44	29	1.86	9.6	8	0.330239	75.4	12.5667	0.331034	24.1	11.25	5.75	0.108222	24.9	20.3	11.5	12.3	9.2	3.8	0.7	-	-
Wild barley IL	2020	HEB_19_172	2	43	27	1.8	9.1	7	0.368351	75.2	15.04	0.337037	22.8	9.85	5.1	0.120612	27.7	20.5	12	10.5	8	3.5	-	-	-
Wild barley IL	2020	HEB_19_172	3	44	27	1.57	9.2	8	0.277045	75.8	12.6333	0.340741	18.9	11	4.56667	0.135235	21	20.8	11.6	9.5	10.1	6.6	3.8	-	-
Wild barley IL	2020	HEB_19_172	4	43	28	1.61	9.5	8	0.306343	74.1	12.35	0.339286	17.8	10.4	6.83333	0.102777	22.7	21.8	12.3	10.5	8.2	4.8	1.5	-	-
Wild barley IL	2020	HEB_19_172	5	43	32	1.98	11.3	7	0.38633	67.3	13.46	0.353125	18.9333	10.3333	4.83333	0.144812	26	19.6	10.4	9.3	6.3	3.9	-	-	-
Wild barley IL	2020	HEB_19_173	1	40	31	1.78	11.1	8	0.561497	37.4	6.23333	0.358065	17.0333	11.0667	7.66667	0.154361	21	18.3	11.8	9.1	12.3	7.7	3	-	-
Wild barley IL	2020	HEB_19_173	2	41	30	1.88	10	8	0.246377	69	11.5	0.333333	15.7667	11.0667	6.16667	0.107329	17	18	12.3	11	9.9	6.6	2	-	-
Wild barley IL	2020	HEB_19_173	3	41	30	1.82	10	8	0.269231	65	10.8333	0.333333	15.2	10.1	6.2	0.115998	17.5	16.5	11.6	9.2	9.5	7.3	1.8	-	-
Wild barley IL	2020	HEB_19_173	4	40	31	1.71	10.5	8	0.277519	64.5	10.75	0.33871	15.1667	9.7	5.9	0.0653061	17.9	16.8	10.8	10.3	8	6.1	3.6	-	-
Wild barley IL	2020	HEB_19_173	5	42	34	1.84	11.4	8	0.314394	52.8	8.8	0.335294	13.5667	8.06667	4.46667	0.131475	16.6	14.9	9.2	7.4	7.6	5	0.8	-	-
Wild barley IL	2020	HEB_19_175	1	43	26	1.89	8.8	8	0.301966	71.2	11.8667	0.338462	21.35	11.3	6.65	0.094014	21.5	17	11.6	10.8	10.3	5.2	1.4	-	-
Wild barley IL	2020	HEB_19_175	2	41	26	1.83	8.8	7	0.331967	73.2	14.64	0.338462	21	11.7	3.4	0.124173	24.3	18.4	10.4	12.2	9.5	3.8	-	-	-
Wild barley IL	2020	HEB_19_175	3	42	32	2.06	11.3	8	0.289355	66.7	11.1167	0.353125	19.85	10.75	3.1	0.0742224	19.3	16.3	12.9	13	8.9	4.5	1.8	-	-
Wild barley IL	2020	HEB_19_175	4	42	32	2.48	11.7	7	0.374251	66.8	13.36	0.365625	16.7	10.9	5.63333	0.0970321	25	17	12.5	10.9	5.3	1.5	-	-	-
Wild barley IL	2020	HEB_19_175	5	40	31	1.94	10.9	7	0.36772	60.1	12.02	0.351613	16.1667	11.6	5.06667	0.10219	22.1	17.6	10.8	10.7	4.2	2	-	-	-
Wild barley IL	2020	HEB_19_181	1	42	28	1.72	10	8	0.247368	76	12.6667	0.357143	16.3333	11.2	7.3	0.134632	18.8	19.2	11	11.6	11	8.2	2.7	-	-
Wild barley IL	2020	HEB_19_181	2	41	28	1.92	10.4	8	0.287433	74.8	12.4667	0.192857	16.3333	10.7333	7.46667	0.113801	21.5	16.5	11	11.2	10	8.6	3.8	-	-
Wild barley IL	2020	HEB_19_181	3	41	30	1.71	10.3	8	0.2571	66.9	11.15	0.343333	14.1	9.33333	6.06667	0.130716	17.2	16.6	8.5	10.1	9.4	6.3	2.5	-	-
Wild barley IL	2020	HEB_19_181	4	41	31	1.9	11.3	8	0.257802	73.7	12.2833	0.364516	16.5	10.4333	7.46667	0.106137	19	18.8	11.7	9.8	9.8	8.2	4.4	-	-
Wild barley IL	2020	HEB_19_181	5	41	31	1.81	10.7	9	0.229709	65.3	9.32857	0.345161	12.95	9.7	5.6	0.139263	15	16	11.8	9	9.8	8.2	2.6	1.8	-
Wild barley IL	2020	HEB_19_187	1	40	27	1.7	9.4	8	0.186391	67.6	11.2667	0.348148	12.9333	10.4	7.96667	0.133856	12.6	15.8	10.4	11.1	9.7	9.2	5	-	-
Wild barley IL	2020	HEB_19_187	2	41	28	1.74	8.5	8	0.203678	70.7	11.7833	0.303571	13.4333	10.4333	8.43333	0.110347	14.4	15.5	10.4	11.3	9.6	10.4	5.3	-	-
Wild barley IL	2020	HEB_19_187	3	39	30	1.62	10.3	8	0.268741	70.7	11.7833	0.343333	15.4	10.6333	7.06667	0.133442	19	17.2	10	11.5	10.4	8.3	2.5	-	-
Wild barley IL	2020	HEB_19_187	4	42	31	1.85	11.2	8	0.262739	62.8	10.4667	0.36129	14.7667	10.3333	5	0.127558	16.5	17	10.8	11.2	9	5	1	-	-
Wild barley IL	2020	HEB_19_187	5	41	31	1.5	10.1	8	0.23176	69.9	11.65	0.325806	14.4667	10.5	8.06667	0.0712426	16.2	15.2	12	9.2	10.3	8.3	5.6	-	-
Wild barley IL	2020	HEB_23_012	1	37	28	1.85	11.4	7	0.311307	68.1	13.62	0.407143	19.9333	12.7	7.86667	0.0110305	21.2	17.4	13.7	9.4	5.7	1.5	-	-	-
Wild barley IL	2020	HEB_23_012	2	36	31	2	13.7	7	0.41507	78.3	15.66	0.441935	19.3	11.55	3.6	0.158329	32.5	19.3	14	13.5	7.6	3.4	-	-	-
Wild barley IL	2020	HEB_23_012	3	36	29	2.14	12.5	6	0.361963	81.5	20.375	0.431034	25.9	13.75	5.5	0.126761	29.5	17.9	12.4	7.8	3.4	-	-	-	-
Wild barley IL	2020	HEB_23_012	4	36	24	1.61	10.3	7	0.24698	74.5	14.9	0.429167	19.05	13.9	6.75	0.102435	18.4	19.7	15.5	12.3	9.5	4	-	-	-
Wild barley IL	2020	HEB_23_012	5	37	24	1.96	11.3	7	0.265122	77.7	15.54	0.470833	18.4	12.2	7.35	0.0669302	20.6	16.2	12.8	11.6	9.7	5	-	-	-
Wild barley IL	2020	HEB_23_013	1	23	14	1.03	6.8	6	0.324786	58.5	14.625	0.485714	22.7	14.05	6.85	0.195062	19	19.2	21	9.5	4.2	-	-	-	-
Wild barley IL	2020	HEB_23_013	2	22	14	1.13	6.5	5	0.488496	56.5	18.8333	0.464286	25.95	16.85	10.3	0.0490694	27.6	17.8	10.3	3.4	-	-	-	-	-
Wild barley IL	2020	HEB_23_013	3	25	13	1.04	6	6	0.371186	59	14.75	0.461538	19.7333	16.5667	11.5667	0.119176	21.9	21	10.9	8	1.3	-	-	-	-
Wild barley IL	2020	HEB_23_013	4	25	16	1.19	7.5	6	0.364228	61.5	15.375	0.46875	17.9333	13.3	6.73333	0.079056	22.4	20.8	13	7.6	4	-	-	-	-
Wild barley IL	2020	HEB_23_013	5	22	18	1.2	8.4	5	0.477134	65.6	21.8667	0.466667	18.7333	13.8	8.2	0.0703448	31.3	20.6	13.1	7.5	-	-	-	-	-
Wild barley IL	2020	HEB_23_017	1	27	21	1.5	8.3	6	0.356698	64.2	16.05	0.395238	18.1333	14.2333	10.0333	0.0464589	22.9	17.6	13.9	11.2	5	-	-	-	-
Wild barley IL	2020	HEB_23_017	2	27	20	1.44	8.4	6	0.344156	61.6	15.4	0.42	17.0667	13.6667	10.1667	0.0343523	21.2	17	13	11	6.5	-	-	-	-
Wild barley IL	2020	HEB_23_017	3	31	23	1.62	9	6	0.387611	56.5	14.125	0.391304	15.9	10.8667	6.96667	0.0816467	21.9	15.5	10.3	6.8	3.8	-	-	-	-
Wild barley IL	2020	HEB_23_017	4	27	20	1.62	7.6	6	0.334008	49.4	12.35	0.38	12.6	9.43333	6.73333	0.057085	16.5	12.7	8.6	7	4.6	-	-	-	-
Wild barley IL	2020	HEB_23_017	5	28	20	1.55	7.8	6	0.426045	62.2	15.55	0.39	17.3	10.6333	6.46667	0.177564	26.5	16.5	8.9	6.5	4	-	-	-	-
Wild barley IL	2020	HEB_23_018	1	25	20	1.45	9	6	0.384266	66.1	16.525	0.45	17.8667	12.6333	9.5	0.129379	25.4	16.9	11.3	9.7	7.5	-	-	-	-
Wild barley IL	2020	HEB_23_018	2	25	19	1.28	9.3	6	0.369099	69.9	17.475	0.489474	19.0333	14.6333	11.5	0.0976804	25.8	17.3	14	12.6	7.9	-	-	-	-
Wild barley IL	2020	HEB_23_018	3	28	19	1.48	8.6	6	0.451895	68.6	17.15	0.452632	20.1	13.4333	8.93333	0.185224	31	18	11.3	11	4.5	-	-	-	-
Wild barley IL	2020	HEB_23_018	4	26	22	1.71	10.1	6	0.376506	66.4	16.6	0.459091	18.3333	13.7667	10.6333	0.100404	25	17.4	12.6	11.3	8	-	-	-	-
Wild barley IL	2020	HEB_23_018	5	26	21	1.43	10	6	0.523529	68	17	0.47619	22.2	12.6667	7.4	0.210417	35.6	19	12	7	3.2	-	-	-	-
Wild barley IL	2020	HEB_23_020	1	28	21	1.54	8.9	6	0.52822	69.1	17.275	0.42381	25.6	11.85	9.4	0.321046	36.5	15.5	10	12.3	2.2	-	-	-	-
Wild barley IL	2020	HEB_23_020	2	30	18	1.48	8.3	5	0.594976	63.7	21.2333	0.461111	20.6667	12.6	8.16667	0.322857	37.9	13.3	10.4	8.4	-	-	-	-	-
Wild barley IL	2020	HEB_23_020	3	27	20	1.5	8	7	0.465753	73	14.6	0.4	19.9667	12.0667	9.3	0.264131	34	13.5	16.4	10.5	11.5	6.5	-	-	-
Wild barley IL	2020	HEB_23_020	4	29	22	1.52	9.3	6	0.480905	70.7	17.675	0.422727	23.75	13.45	9	0.285934	34	16.3	9.6	10.3	8	-	-	-	-
Wild barley IL	2020	HEB_23_020	5	23	23	1.5	9.2	7	0.42777	71.3	14.26	0.4	23.95	8.6	6.1	0.286084	30.5	17.4	9	8.2	9.5	2.7	-	-	-
Wild barley IL	2020	HEB_23_034	1	32	23	1.87	9.1	7	0.397574	74.2	14.84	0.395652	23	10.45	6.65	0.227645	29.5	16.5	11.2	9.7	9	4.3	-	-	-
Wild barley IL	2020	HEB_23_034	2	33	21	1.93	8.8	9	0.334467	88.2	12.6	0.419048	21.5	12.6	6.6	0.198649	29.5	18.4	11.3	12.3	11.5	6	4.4	0.7	-
Wild barley IL	2020	HEB_23_034	3	34	22	1.83	9.2	8	0.374365	78.8	13.1333	0.418182	19.6333	11.1667	5.33333	0.193984	29.5	17.7	11.7	11.3	10.5	4.5	1	-	-
Wild barley IL	2020	HEB_23_034	4	33	24	1.87	9.6	8	0.34689	83.6	13.9333	0.4	20.1667	10.8667	3.86667	0.142518	29	18.3	13.2	12.2	7.2	3.7	0.7	-	-
Wild barley IL	2020	HEB_23_034	5	35	25	1.88	10.2	7	0.35989	72.8	14.56	0.408	17.875	10.275	5.65	0.167217	26.2	16.8	11.6	13.6	9.6	3.6	-	-	-
Wild barley IL	2020	HEB_23_036	1	39	28	1.89	10.8	8	0.199336	60.2	10.0333	0.385714	15.2	11.6	4.25	0.182048	12	16.5	11.8	10.6	9.5	6.2	1.2	-	-
Wild barley IL	2020	HEB_23_036	2	39	27	1.88	10.2	8	0.352243	75.8	12.6333	0.377778	17.75	10.6	6.3	0.169437	26.7	18.4	9.8	11	8.6	7	1	-	-
Wild barley IL	2020	HEB_23_036	3	39	26	1.84	8.7	7	0.277087	56.3	11.26	0.334615	13.4333	10.6333	5.63333	0.0966184	15.6	14.8	12.2	11	6.4	2.1	-	-	-
Wild barley IL	2020	HEB_23_036	4	38	26	1.78	9.5	7	0.279675	61.5	12.3	0.365385	18.3	9.8	5.53333	0.148835	17.2	18.3	9.2	12	8.2	4.4	-	-	-
Wild barley IL	2020	HEB_23_036	5	38	30	2.03	11.7	8	0.353242	58.6	9.76667	0.39	15.5	8.86667	4.06667	0.0924061	20.7	15.8	10	9.4	7.2	4	1	-	-
Wild barley IL	2020	HEB_23_037	1	19	13	0.27	6.9	6	0.340122	49.1	12.275	0.530769	13.5667	10.8333	8.06667	0.0270567	16.7	13.8	10.2	8.5	5.5	-	-	-	-
Wild barley IL	2020	HEB_23_037	2	18	15	1.15	6.3	6	0.331942	47.9	11.975	0.42	12.2667	9.16667	6.2	0.0624473	15.9	12.9	8	6.6	4	-	-	-	-
Wild barley IL	2020	HEB_23_037	3	21	18	1.19	7.2	6	0.348135	56.3	14.075	0.4	15.5667	12.7333	8.63333	0.0849271	19.6	16.2	10.9	11.1	3.9	-	-	-	-
Wild barley IL	2020	HEB_23_037	4	23	17	1.2	6.6	6	0.444822	58.9	14.725	0.388235	18.6	12.2	6.43333	0.0655172	26.2	18.3	11.3	7	1	-	-	-	-
Wild barley IL	2020	HEB_23_037	5	22	20	1.3	8.3	6	0.423636	55	13.75	0.415	16.1	11.6	7.96667	0.135588	23.3	14.9	10.1	9.8	4	-	-	-	-
Wild barley IL	2020	HEB_23_038	1	34	24	1.74	8.7	7	0.210379	71.3	14.26	0.3625	17.4333	13.0667	9.86667	0.158576	15	18	11	7.3	7.5	3	-	-	-
Wild barley IL	2020	HEB_23_038	2	35	25	1.68	8.7	7	0.264931	65.3	13.06	0.348	16.5	9.15	5.25	0.0527791	17.3	13.9	10.8	8.4	7	2.4	-	-	-
Wild barley IL	2020	HEB_23_038	3	30	22	1.68	8.4	6	0.386252	61.1	15.275	0.381818	15.6	9.6	4.7	0.113778	23.6	14.3	14.4	10.5	4.7	-	-	-	-
Wild barley IL	2020	HEB_23_038	4	30	24	1.8	8.8	8	0.244681	75.2	12.5333	0.366667	17.85	12.05	7.05	0.0861714	18.4	14.8	9.8	8.3	7	3.2	1	-	-
Wild barley IL	2020	HEB_23_038	5	30	25	1.68	9.7	7	0.32235	69.8	13.96	0.388	14.3333	8.36667	3.73333	0.145061	22.5	13.2	13.1	11	10.3	3.8	-	-	-
Wild barley IL	2020	HEB_23_042	1	34	27	1.33	11.5	7	0.459459	92.5	18.5	0.425926	31.35	14	5.6	0.257115	42.5	20.2	18	10	8.2	3	-	-	-
Wild barley IL	2020	HEB_23_042	2	33	25	1.18	10.2	7	0.377863	104.8	20.96	0.408	31.3	16.55	8.5	0.186538	39.6	23	16.5	16.6	9.2	7.8	-	-	-
Wild barley IL	2020	HEB_23_042	3	34	23	1.26	9.1	7	0.369487	83.9	16.78	0.395652	23.75	14.05	5.7	0.187718	31	16.5	18.8	9.3	8.4	3	-	-	-
Wild barley IL	2020	HEB_23_042	4	31	24	1.3	10.2	7	0.318134	94.3	18.86	0.425	25.1	11.35	6	0.163958	30	20.2	13	9.7	9.5	2.5	-	-	-
Wild barley IL	2020	HEB_23_042	5	32	26	1.28	10.8	7	0.387543	86.7	17.34	0.415385	27.3	14.25	6	0.133393	33.6	21	17.5	11	8	4	-	-	-
Wild barley IL	2020	HEB_23_043	1	30	26	1.3	11.2	8	0.215148	91.1	15.1833	0.430769	17.8	10.4	8.2	0.161544	19.6	20.8	16.2	15.5	16.9	8	2	-	-
Wild barley IL	2020	HEB_23_043	2	33	27	1.24	11.6	8	0.377834	79.4	13.2333	0.42963	24.25	11.7	3.5	0.202287	30	17	11.4	12.3	8.6	7.6	1.8	-	-
Wild barley IL	2020	HEB_23_043	3	30	26	1.27	9.4	7	0.256983	71.6	14.32	0.361538	27.5	11.8	4.6	0.143642	18.4	17.2	10.6	10.2	12.2	4.2	-	-	-
Wild barley IL	2020	HEB_23_043	4	33	26	1.22	10.1	7	0.355886	73.9	14.78	0.388462	18.8667	16.2	8.96667	0.12725	26.3	22.2	10.6	12.8	6	1	-	-	-
Wild barley IL	2020	HEB_23_043	5	32	27	1.22	10.5	7	0.437736	79.5	15.9	0.388889	19.4667	10.7667	6	0.210739	34.8	20.2	11.3	12.3	6	3.2	-	-	-
Wild barley IL	2020	HEB_23_046	1	40	27	1.74	9.5	8	0.364706	85	14.1667	0.351852	21.75	14.7	6.75	0.225218	31	18	14.4	8	9.6	4.7	1.2	-	-
Wild barley IL	2020	HEB_23_046	2	35	26	1.6	9	7	0.315657	79.2	15.84	0.346154	24.1	13.5	6.7	0.0979497	25	18.5	15.3	14.1	7	6.5	-	-	-
Wild barley IL	2020	HEB_23_046	3	41	26	1.51	10.2	7	0.345079	82.3	16.46	0.392308	26.15	13.1	6.25	0.100871	28.4	19.8	14	13	8.2	5.2	-	-	-
Wild barley IL	2020	HEB_23_046	4	36	26	1.69	10.8	7	0.392814	83.5	16.7	0.415385	25.4	13.15	7.5	0.176934	32.8	19.5	13	13.2	9.5	3	-	-	-
Wild barley IL	2020	HEB_23_046	5	35	31	1.78	12.4	7	0.436954	80.1	16.02	0.4	21.1333	10.6667	5.16667	0.283791	35	15.8	11.3	15	11	4	-	-	-
Wild barley IL	2020	HEB_23_047	1	42	29	1.9	11.2	7	0.423913	82.8	16.56	0.386207	26.9	12.75	6.35	0.216335	35.1	18.7	15.1	10.4	8.7	4	-	-	-
Wild barley IL	2020	HEB_23_047	2	42	24	2.2	9.5	7	0.39645	84.5	16.9	0.395833	25.2	12.9	7.25	0.219562	33.5	16.9	15.6	10.2	9.7	4.8	-	-	-
Wild barley IL	2020	HEB_23_047	3	41	23	1.9	9	7	0.35461	70.5	14.1	0.391304	19	12.05	7.35	0.161756	25	13	14.1	10	10	4.7	-	-	-
Wild barley IL	2020	HEB_23_047	4	42	22	2.01	8.8	7	0.353607	70.7	14.14	0.4	19.1	12.05	7.55	0.162422	25	13.2	14.3	9.8	10.2	4.9	-	-	-
Wild barley IL	2020	HEB_23_047	5	42	24	1.89	9.2	8	0.283935	80.3	13.3833	0.383333	18	15.0667	9.66667	0.185862	22.8	19.4	11.8	14	19.4	7.8	1.8	-	-
Wild barley IL	2020	HEB_23_052	1	31	26	1.39	9.6	6	0.451515	66	16.5	0.369231	19.8	13.2333	8.73333	0.161074	29.8	18.5	11.1	10.1	5	-	-	-	-
Wild barley IL	2020	HEB_23_052	2	31	24	1.46	9.2	6	0.45937	60.3	15.075	0.383333	17.4	10.5	7.16667	0.203165	27.7	14	10.5	7	4	-	-	-	-
Wild barley IL	2020	HEB_23_052	3	31	23	1.52	9.1	6	0.527728	55.9	13.975	0.395652	18.3333	10.6667	5.66667	0.2	29.5	16.5	9	6.5	1.5	-	-	-	-
Wild barley IL	2020	HEB_23_052	4	30	27	1.5	11	6	0.457413	63.4	15.85	0.407407	19.5	12.6667	8.5	0.144444	29	17.5	12	8.5	5	-	-	-	-
Wild barley IL	2020	HEB_23_052	5	29	20	1.34	8	6	0.396552	58	14.5	0.4	15.5667	9.83333	5.36667	0.12922	23	16	7.7	5.8	2.6	-	-	-	-
Wild barley IL	2020	HEB_23_054	1	23	19	1.37	10.6	6	0.541009	63.4	15.85	0.557895	22.3333	13.0667	8.56667	0.269145	34.3	18.5	12.2	9.2	1	-	-	-	-
Wild barley IL	2020	HEB_23_054	2	23	20	1.25	9.7	6	0.357558	68.8	17.2	0.485	21.6667	13.3	7.46667	0.185372	24.6	17.2	13.5	14.2	7.5	-	-	-	-
Wild barley IL	2020	HEB_23_054	3	24	20	1.18	10.2	6	0.315407	68.8	17.2	0.51	18.4333	14.9667	11.7333	0.111169	21.7	16.7	16.2	13.8	9.3	-	-	-	-
Wild barley IL	2020	HEB_23_054	4	24	18	1.21	9.5	6	0.483871	77.5	19.375	0.527778	18.2	15.5667	13.1	0.0594595	37.5	21.9	13.4	8.5	4	-	-	-	-
Wild barley IL	2020	HEB_23_054	5	26	19	1.32	10.2	6	0.521978	72.8	18.2	0.536842	24.2667	14.6	8.63333	0.173036	38	17	12	10.2	3.5	-	-	-	-
Wild barley IL	2020	HEB_23_056	1	32	26	1.9	10.6	9	0.30253	90.9	12.9857	0.407692	21.25	12.25	5.9	0.19963	27.5	16.5	12.8	12.3	13.3	10.1	5.6	1	-
Wild barley IL	2020	HEB_23_056	2	34	28	1.82	11.8	8	0.257225	69.2	11.5333	0.421429	14.4333	12.7667	6.8	0.175824	17.8	14.1	11.4	14.3	12.6	5.8	2	-	-
Wild barley IL	2020	HEB_23_056	3	34	26	1.71	10.5	8	0.356463	73.5	12.25	0.403846	16.2	10.5333	7.4	0.288156	26.2	13.4	9	11.1	11.5	9.2	1.5	-	-
Wild barley IL	2020	HEB_23_056	4	36	28	1.78	11.4	8	0.376168	85.6	14.2667	0.407143	20.6333	12.6	6.13333	0.233862	32.2	18.7	11	14.2	12.6	4	1.8	-	-
Wild barley IL	2020	HEB_23_056	5	33	24	1.7	10.5	7	0.36478	79.5	15.9	0.4375	17.275	12.125	7.5	0.196519	29	13.5	14	10.5	9	2.8	-	-	-
Wild barley IL	2020	HEB_23_057	1	38	27	1.59	10.2	9	0.283893	86.3	12.3286	0.377778	20.8333	11.0667	4.06667	0.14326	24.5	20.8	11.8	11	10.3	8.6	6	1.6	-
Wild barley IL	2020	HEB_23_057	2	40	29	1.91	11.5	8	0.379874	79.5	13.25	0.396552	16.8	10.6667	6	0.14627	30.2	20.3	12	13.2	8	3.5	0.7	-	-
Wild barley IL	2020	HEB_23_057	3	38	28	1.6	11	8	0.333333	70.5	11.75	0.392857	19.0667	11.1	5.53333	0.126546	23.5	15.9	11	11.3	9.7	6	2.3	-	-
Wild barley IL	2020	HEB_23_057	4	38	27	1.68	10.4	8	0.35248	76.6	12.7667	0.385185	16.3333	11.5667	6.03333	0.135153	27	17.4	12.8	11.5	9	5	2.6	-	-
Wild barley IL	2020	HEB_23_057	5	41	27	1.59	10.1	8	0.288984	69.9	11.65	0.374074	17.025	10.425	6.625	0.0874036	20.2	15.8	13	10.7	11	5.1	2	-	-
Wild barley IL	2020	HEB_23_058	1	39	25	1.7	9.8	8	0.303191	75.2	12.5333	0.392	16.9667	10.4	6.6	0.1064	22.8	17	11.1	11	9.1	6.4	4.3	-	-
Wild barley IL	2020	HEB_23_058	2	40	29	1.74	11.3	9	0.234795	70.7	10.1	0.389655	14.8667	11.2667	7.16667	0.114954	16.6	16.5	10.6	10.1	9.5	9.2	4.6	2	-
Wild barley IL	2020	HEB_23_058	3	37	28	1.85	10.6	9	0.241935	62	8.85714	0.378571	13.45	9.85	6.325	0.0577701	15	14.2	10	9.3	8.8	6.3	4.5	2.5	-
Wild barley IL	2020	HEB_23_058	4	39	30	1.93	11.7	8	0.278184	68.3	11.3833	0.39	12.125	8.6	5.525	0.148677	19	14.8	10.8	10	13	5.5	3	-	-
Wild barley IL	2020	HEB_23_058	5	39	29	2.26	12.6	9	0.214626	62.9	8.98571	0.434483	12.175	9.1	5.7	0.0991342	13.5	15	10.8	9.4	8.2	8	4.4	2.2	-
Wild barley IL	2020	HEB_23_059	1	29	20	1.67	9.9	8	0.129222	68.1	11.35	0.495	15.75	14.6	6.3	0.290008	8.8	12.8	13.7	14.5	13.6	8.3	1.5	-	-
Wild barley IL	2020	HEB_23_059	2	30	24	1.59	10	7	0.257353	68	13.6	0.416667	11.7667	13.9333	7.8	0.130059	17.5	14	14.8	14.4	8.6	4	-	-	-
Wild barley IL	2020	HEB_23_059	3	25	21	1.4	9	8	0.250382	65.5	10.9167	0.428571	14.3333	10.4333	6.66667	0.0835269	16.4	15.4	11.2	10.8	9.3	7.7	3	-	-
Wild barley IL	2020	HEB_23_059	4	31	21	1.9	9.8	8	0.283636	82.5	13.75	0.466667	17.6667	12.2	7.6	0.16664	23.4	17.8	11.8	12.5	12.3	9.5	1	-	-
Wild barley IL	2020	HEB_23_060	1	32	26	1.19	10.5	7	0.405405	74	14.8	0.403846	18.1	14.2667	8.96667	0.175713	30	19	10.6	11.3	7.4	3.5	-	-	-
Wild barley IL	2020	HEB_23_060	2	33	25	1.18	10.3	7	0.412771	87.7	17.54	0.412	24.5	10.95	5.45	0.216201	36.2	20.5	12.2	14.3	9.1	4.4	-	-	-
Wild barley IL	2020	HEB_23_060	3	33	23	1.32	8.6	6	0.27	80	20	0.373913	28.35	13.25	6.75	0.0853411	21.6	20.4	12.3	10.1	4.5	-	-	-	-
Wild barley IL	2020	HEB_23_060	4	33	25	1.49	10.8	7	0.400232	86.2	17.24	0.432	26.45	15.55	5.4	0.231525	34.5	18.4	14.3	16.8	9.8	1	-	-	-
Wild barley IL	2020	HEB_23_060	5	34	22	1.01	8.3	7	0.372596	83.2	16.64	0.377273	25.65	13.2	4.95	0.114612	31	20.3	15.3	11.1	7.1	2.8	-	-	-
Wild barley IL	2020	HEB_23_061	1	33	32	2.06	13.8	8	0.332966	90.7	15.1167	0.43125	19.5	11.45	5.85	0.134829	30.2	18.6	14.7	15.3	11.4	9.3	4.6	-	-
Wild barley IL	2020	HEB_23_061	2	33	32	2.03	14.7	9	0.168303	71.3	10.1857	0.459375	15.6	12.5	6.15	0.229551	12	13.2	13.5	12.5	11.2	9.4	3	1	-
Wild barley IL	2020	HEB_23_061	3	36	26	2.84	13.5	7	0.353383	66.5	13.3	0.519231	21.1667	13.8	8.43333	0.100983	23.5	15.5	12.3	10.6	7.5	4.2	-	-	-
Wild barley IL	2020	HEB_23_061	4	34	27	2.53	14.7	9	0.199005	60.3	8.61429	0.544444	12.8	11.65	6.15	0.105634	12	12.3	11.2	10	9.8	8.1	5.6	2	-
Wild barley IL	2020	HEB_23_061	5	33	29	2.06	12.4	7	0.228933	71.2	14.24	0.427586	11.375	9.775	6.375	0.107445	16.3	14.9	11.4	13.6	8.3	4	-	-	-
Wild barley IL	2020	HEB_23_062	1	37	25	1.68	10	7	0.242857	70	14	0.4	16.5	12.5	9.1	0.0795651	17	16	11.5	13.5	9.2	9	-	-	-
Wild barley IL	2020	HEB_23_062	2	37	26	1.88	10.4	8	0.213333	75	12.5	0.4	14.4	15.4	8.85	0.0905047	16	17.2	13.3	11.1	10.8	9.8	5.3	-	-
Wild barley IL	2020	HEB_23_062	3	36	26	1.66	9.6	8	0.176282	62.4	10.4	0.369231	15.5	11.7333	8.63333	0.115764	11	13.7	11.5	9.8	9.6	9	5	-	-
Wild barley IL	2020	HEB_23_062	4	40	30	1.92	12	8	0.259843	76.2	12.7	0.4	12.0667	10.3	7.86667	0.117305	19.8	17.6	14.5	13.2	13.5	6.7	0.8	-	-
Wild barley IL	2020	HEB_23_062	5	36	27	1.61	10.5	7	0.204724	63.5	12.7	0.388889	17.3	13.7333	7	0.221647	13	15.8	16	14.8	13.5	4.2	-	-	-
Wild barley IL	2020	HEB_23_063	1	38	30	1.64	11.9	8	0.298851	78.3	13.05	0.396667	16.25	11.9	10.05	0.139315	23.4	18.1	11.8	12.7	12	6.2	0.5	-	-
Wild barley IL	2020	HEB_23_063	2	38	24	1.73	9.7	9	0.272011	76.1	10.8714	0.404167	17.7667	12.1667	6.23333	0.134826	20.7	16.8	11	10	10.2	6.7	6.8	1.4	-
Wild barley IL	2020	HEB_23_063	3	40	31	1.65	12.3	8	0.321945	76.1	12.6833	0.396774	17.1667	11.0667	7.16667	0.200845	24.5	16.5	10.5	11.5	11.2	9	1.3	-	-
Wild barley IL	2020	HEB_23_063	4	38	31	1.76	12.5	7	0.278195	66.5	13.3	0.403226	14.8667	11.3667	7.9	0.144552	18.5	14	12.3	11.5	14.3	5.8	-	-	-
Wild barley IL	2020	HEB_23_063	5	40	31	2	13.7	8	0.248869	66.3	11.05	0.441935	14.625	9.475	6.275	0.0878562	16.5	15.6	12.5	10.4	11.2	5.7	6.8	-	-
Wild barley IL	2020	HEB_23_064	1	35	22	2.04	10	8	0.221477	74.5	12.4167	0.454545	17.0667	12.5667	6.1	0.132404	16.5	20	14.7	12.5	10.5	6.3	1.5	-	-
Wild barley IL	2020	HEB_23_064	2	37	24	2.23	10.6	8	0.189385	82.9	13.8167	0.441667	17.2667	13.0333	9.9	0.130573	15.7	21.9	14.2	12.7	12.2	10.6	6.9	-	-
Wild barley IL	2020	HEB_23_064	3	39	23	2.5	10.3	9	0.157274	76.3	10.9	0.447826	14.2667	11.8333	6.83333	0.20702	12	20	14.5	11.5	10.6	9.3	6.7	0.6	-
Wild barley IL	2020	HEB_23_064	4	36	29	1.93	12.3	8	0.216383	64.7	10.7833	0.424138	17.1333	12.3667	5.66667	0.142472	14	16.1	12.7	10.8	12	6.3	2.2	-	-
Wild barley IL	2020	HEB_23_064	5	37	25	2.1	10.3	8	0.20082	73.2	12.2	0.412	14.5	11.475	6.8	0.20528	14.7	22.7	14	12.5	10.6	5.4	1	-	-
Wild barley IL	2020	HEB_23_065	1	39	32	1.73	13.4	7	0.364896	86.6	17.32	0.73125	25.85	15.8	6.85	0.178262	31.6	20.1	15.2	16.4	11.6	2.1	-	-	-
Wild barley IL	2020	HEB_23_065	2	37	29	1.97	12.2	8	0.25	82.8	13.8	0.42069	25.55	14.5	8.15	0.106058	20.7	19	13.5	13.9	11.7	10.4	3	-	-
Wild barley IL	2020	HEB_23_065	3	41	28	1.85	12.4	7	0.362369	86.1	17.22	0.442857	17.7333	13.0333	8.36667	0.12703	31.2	19.9	16.5	12.5	10.5	5.8	-	-	-
Wild barley IL	2020	HEB_23_065	4	40	31	2.11	13.4	8	0.292634	99.1	16.5167	0.432258	22.3667	14.1667	9.06667	0.101408	29	23.3	14.8	15.3	12.4	10.8	4	-	-
Wild barley IL	2020	HEB_23_065	5	37	30	1.91	11.8	8	0.297052	88.2	14.7	0.393333	19.4	14.5	8.16667	0.152946	26.2	17	15	15	13.5	8.6	2.4	-	-
Wild barley IL	2020	HEB_23_068	1	26	26	1.73	11.5	8	0.36	92.5	15.4167	0.442308	27	13.3	2.85	0.204082	33.3	17.3	15.2	13.6	8.9	6.8	5	-	-
Wild barley IL	2020	HEB_23_068	2	30	20	1.71	10.2	7	0.435115	78.6	15.72	0.51	27.4	16	5.55	0.149092	34.2	19.8	15.6	11	4.7	1	-	-	-
Wild barley IL	2020	HEB_23_068	3	24	26	1.5	11.5	7	0.34715	96.5	19.3	0.442308	24.85	14.45	5.1	0.0925726	33.5	21.3	19.2	12.8	7.5	3.6	-	-	-
Wild barley IL	2020	HEB_23_068	4	25	23	1.66	11.1	8	0.360424	84.9	14.15	0.482609	21.9333	12.5667	6.9	0.236693	30.6	16.5	12.3	10.9	12.4	7.5	3.2	-	-
Wild barley IL	2020	HEB_23_068	5	30	24	1.42	10.2	7	0.375	87.2	17.44	0.425	19.8	11.8667	7.7	0.147555	32.7	17	17.6	11.3	7	3.2	-	-	-
Wild barley IL	2020	HEB_23_069	1	29	27	2.26	11.2	8	0.33584	79.8	13.3	0.414815	19.25	14.8	7.6	0.154561	26.8	15.4	13.9	13.5	10.3	7.2	2	-	-
Wild barley IL	2020	HEB_23_069	2	35	27	1.85	10.6	7	0.293725	74.9	14.98	0.392593	24.25	13.25	6.85	0.105436	22	16.5	14.1	15.5	10	5.2	-	-	-
Wild barley IL	2020	HEB_23_069	3	37	26	1.93	11	7	0.408861	79	15.8	0.423077	16.1	13.8	8.95	0.224534	32.3	16.2	12.5	14	9.5	4.2	-	-	-
Wild barley IL	2020	HEB_23_069	4	36	29	1.63	12	7	0.282353	68	13.6	0.413793	18.7	12.5667	6.5	0.116492	19.2	13	14.1	13.5	11.5	6.4	-	-	-
Wild barley IL	2020	HEB_23_069	5	36	24	1.76	10.4	8	0.208333	69.6	11.6	0.433333	15	12.4	6.33333	0.164878	14.5	17.5	13	13.2	11	6.5	1.5	-	-
Wild barley IL	2020	HEB_23_071	1	32	21	1.28	8.2	8	0.215252	81.3	13.55	0.390476	15.6667	13.4333	9.13333	0.0934319	17.5	15.3	14.2	12.6	13.5	9.7	4.2	-	-
Wild barley IL	2020	HEB_23_071	2	32	21	1.23	8.3	8	0.251519	82.3	13.7167	0.395238	17.6333	14.3333	7.33333	0.129731	20.7	17.4	14.8	13.8	14.4	6.6	1	-	-
Wild barley IL	2020	HEB_23_071	3	33	20	1.13	8	8	0.185606	79.2	13.2	0.4	13.6	12.3667	10.3	0.142344	14.7	13.8	12.3	11.8	13	13.5	4.4	-	-
Wild barley IL	2020	HEB_23_071	4	32	21	1.24	8.2	8	0.211599	63.8	10.6333	0.390476	11.4333	10.7667	8.4	0.167459	13.5	10.6	10.2	9.6	12.5	9.4	3.3	-	-
Wild barley IL	2020	HEB_23_071	5	33	23	1.38	9.4	8	0.278552	71.8	11.9667	0.408696	16.1	11.9333	5.96667	0.119319	20	16.7	11.6	12.7	11.5	5.2	1.2	-	-
Wild barley IL	2020	HEB_23_073	1	34	24	1.58	12.2	7	0.422551	87.8	17.56	0.508333	22.9333	15.1667	9.86667	0.227846	37.1	19.7	14.4	9.2	5.7	0.5	-	-	-
Wild barley IL	2020	HEB_23_073	2	38	26	1.64	11.7	8	0.319415	95.8	15.9667	0.45	28.4	11.8	3.1	0.215097	30.6	16.3	15.1	16.5	15.8	8.8	2.5	-	-
Wild barley IL	2020	HEB_23_073	3	37	27	1.44	11.5	7	0.287047	96.5	19.3	0.425926	22.15	14.25	9.9	0.239	27.7	16.6	12	16.5	14.8	5	-	-	-
Wild barley IL	2020	HEB_23_073	4	39	28	1.87	13.6	6	0.342629	100.4	25.1	0.485714	20.6667	15.8	9.03333	0.154386	34.4	21.5	12.9	11.1	5.6	-	-	-	-
Wild barley IL	2020	HEB_23_073	5	37	31	1.81	14.6	8	0.359121	104.7	17.45	0.470968	24.8333	15.6333	9.13333	0.209297	37.6	21	15.9	15.5	15.5	9.5	2.4	-	-
Wild barley IL	2020	HEB_23_074	1	35	23	1.36	10	8	0.332857	70	11.6667	0.434783	16.7667	9.66667	6	0.141943	23.3	16	11	9.8	8.2	7.5	2.3	-	-
Wild barley IL	2020	HEB_23_074	2	33	22	1.2	10	9	0.223394	104.3	14.9	0.454545	19.5333	13.3333	9.06667	0.168558	23.3	21.5	14.3	15	17	14.9	6.7	0.6	-
Wild barley IL	2020	HEB_23_074	3	32	22	1.19	10	9	0.237223	103.7	14.8143	0.454545	18.525	15.3	9.8	0.175058	24.6	19.7	14.4	15.6	16.5	14.6	5.7	0.7	-
Wild barley IL	2020	HEB_23_074	4	33	23	1.18	10.3	9	0.185061	89.7	12.8143	0.447826	18.575	15.275	9.375	0.21094	16.6	16.3	14.2	14.3	16.2	13.8	6	0.8	-
Wild barley IL	2020	HEB_23_074	5	32	23	1.31	10.6	8	0.271812	89.4	14.9	0.46087	15.35	14.625	9.2	0.124494	24.3	21.3	13	13	14	9	4.2	-	-
Wild barley IL	2020	HEB_23_075	1	37	29	1.66	10.6	7	0.25	86.4	17.28	0.365517	20.9	16.15	9	0.116954	21.6	20.2	16.6	15.7	14	4	-	-	-
Wild barley IL	2020	HEB_23_075	2	39	23	2.06	9.2	8	0.25	80.8	13.4667	0.4	21.05	14.05	7.85	0.0638996	20.2	17	13.2	9	8.5	5.1	1	-	-
Wild barley IL	2020	HEB_23_075	3	37	26	1.68	9.4	8	0.255981	83.6	13.9333	0.361538	16.8	10.2333	4.86667	0.11391	21.4	20.7	14	14.8	12	6.4	2	-	-
Wild barley IL	2020	HEB_23_075	4	38	27	1.82	10.5	8	0.232697	83.8	13.9667	0.388889	18.7	13.6	6.8	0.180752	19.5	18.9	19.8	14.6	14.9	5.2	2.1	-	-
Wild barley IL	2020	HEB_23_075	5	39	25	1.7	9.7	7	0.276753	81.3	16.26	0.388	19.4	16.4333	7.4	0.0585398	22.5	19.6	14.9	13.2	11	4.7	-	-	-
Wild barley IL	2020	HEB_23_077	1	31	26	1.63	10.8	7	0.358314	85.4	17.08	0.415385	24.9	12.9	3.9	0.115108	30.6	19.2	14.8	11	6.8	1	-	-	-
Wild barley IL	2020	HEB_23_077	2	32	26	1.94	11	8	0.272727	77	12.8333	0.423077	21.8	15.35	6.35	0.103352	21	18.7	13.1	14.3	10.8	5.9	1	-	-
Wild barley IL	2020	HEB_23_077	3	31	23	1.54	9.6	7	0.301587	81.9	16.38	0.417391	21.8	14.75	4.7	0.116322	24.7	18.9	14.9	15.8	10	2.7	-	-	-
Wild barley IL	2020	HEB_23_077	4	31	23	1.5	8.8	7	0.290404	79.2	15.84	0.382609	18.15	16.4	8.6	0.0712727	23	20.6	15.5	14	7.5	1.9	-	-	-
Wild barley IL	2020	HEB_23_077	5	32	25	1.39	8.8	7	0.244389	80.2	16.04	0.352	17.6	12.7333	5.9	0.115411	19.6	16.7	16	16.8	11.7	5.5	-	-	-
Wild barley IL	2020	HEB_23_078	1	32	24	1.14	10.3	8	0.177096	84.7	14.1167	0.429167	23.75	18.45	8.8	0.231438	15	19.8	20.3	18.7	10.3	7	2.6	-	-
Wild barley IL	2020	HEB_23_078	2	35	19	1.1	8.5	8	0.202614	76.5	12.75	0.447368	18.3667	16.4333	6.63333	0.13568	15.5	18	15	15	9.2	6.7	3.2	-	-
Wild barley IL	2020	HEB_23_078	3	32	21	1.27	9.2	8	0.23262	74.8	12.4667	0.438095	16.1667	13.0667	6.36667	0.136188	17.4	19.3	14.8	14.3	9.6	5.2	0.8	-	-
Wild barley IL	2020	HEB_23_078	4	34	22	1.29	10.2	7	0.265675	94.1	18.82	0.463636	17.1667	12.9	5.2	0.0918768	25	22.5	20.7	16.2	13	4.6	-	-	-
Wild barley IL	2020	HEB_23_078	5	33	23	1.34	10.2	8	0.219973	74.1	12.35	0.443478	14.4333	14.9667	7.13333	0.251499	16.3	10.5	16.5	16.3	12.1	7.3	2	-	-
Wild barley IL	2020	HEB_23_080	1	30	24	1.43	10.5	7	0.281163	72.2	14.44	0.4375	16.85	12	7.45	0.128768	20.3	13.4	11.7	12.3	9.6	5.3	-	-	-
Wild barley IL	2020	HEB_23_080	2	30	24	1.42	9.8	7	0.307506	82.6	16.52	0.408333	21.35	13.6	4.95	0.0849982	25.4	17.3	17	10.2	7	2.9	-	-	-
Wild barley IL	2020	HEB_23_080	3	29	24	1.52	9.7	7	0.322132	86.3	17.26	0.404167	21.65	12.45	4.4	0.128757	27.8	15.5	14.7	10.2	7	1.8	-	-	-
Wild barley IL	2020	HEB_23_080	4	31	27	1.31	10.6	8	0.263689	69.4	11.5667	0.392593	22.7	12.6	7.75	0.164884	18.3	11	11	9	9.5	7	2.3	-	-
Wild barley IL	2020	HEB_23_080	5	30	23	1.31	10.1	7	0.342929	79.9	15.98	0.43913	13.4333	9.83333	6.26667	0.154173	27.4	18	11.6	13.6	10.2	5.3	-	-	-
Wild barley IL	2020	HEB_23_082	1	39	28	1.92	12.3	8	0.348233	96.2	16.0333	0.439286	21.4667	13.5333	8.6	0.217968	33.5	19.4	11.5	16.5	12.6	10	3.2	-	-
Wild barley IL	2020	HEB_23_082	2	39	28	1.88	11.7	8	0.403067	91.3	15.2167	0.417857	22.8333	12.8667	5.53333	0.249189	36.8	19.9	11.8	16.2	10.6	4	2	-	-
Wild barley IL	2020	HEB_23_082	3	40	28	1.8	11.3	8	0.305402	90.7	15.1167	0.403571	20.2	14	5.66667	0.184537	27.7	19.2	13.7	15.8	12.5	2.5	2	-	-
Wild barley IL	2020	HEB_23_082	4	41	26	1.84	10.2	8	0.306931	80.8	13.4667	0.392308	18.8667	12.7333	5.9	0.135544	24.8	19.4	12.4	13.6	12.2	3.5	2	-	-
Wild barley IL	2020	HEB_23_082	5	38	25	1.66	10.5	8	0.4	97	16.1667	0.42	23.8667	11.9333	6.83333	0.261702	38.8	22	10.8	13.5	11.5	6	3	-	-
Wild barley IL	2020	HEB_23_083	1	34	29	1.77	12.5	7	0.365217	92	18.4	0.431034	25.2	17.5	7.9	0.146057	33.6	16.8	19.8	15.2	11	4.8	-	-	-
Wild barley IL	2020	HEB_23_083	2	34	27	1.83	11.9	7	0.306972	96.1	19.22	0.440741	23.1	16.7	10.5	0.126101	29.5	16.7	18.2	15.2	13.7	7.3	-	-	-
Wild barley IL	2020	HEB_23_083	3	33	25	1.71	10.6	8	0.322654	87.4	14.5667	0.424	24.05	16.4	4.5	0.193878	28.2	12.8	17.9	16.4	10.6	5.6	1.6	-	-
Wild barley IL	2020	HEB_23_083	4	31	24	1.88	10.3	8	0.257297	92.5	15.4167	0.429167	19.6333	14.9667	5.93333	0.193803	23.8	15.2	18.3	18.1	13.4	5.6	0.8	-	-
Wild barley IL	2020	HEB_23_083	5	33	25	1.9	11.8	7	0.306941	92.2	18.44	0.472	19.1	16.6	6.6	0.0835849	28.3	19.8	18.2	14.6	7	2	-	-	-
Wild barley IL	2020	HEB_23_084	1	40	25	1.9	11.3	7	0.266667	61.5	12.3	0.452	14.45	10.55	6.75	0.0700112	16.4	12.5	11.5	9.6	9	4.5	-	-	-
Wild barley IL	2020	HEB_23_084	2	31	27	1.75	12.4	7	0.417755	76.6	15.32	0.459259	24.4	12.3	7	0.243391	32	16.8	10.6	14	9.4	4.6	-	-	-
Wild barley IL	2020	HEB_23_084	3	40	29	1.82	13.1	8	0.39924	78.9	13.15	0.451724	21.25	11.95	7.55	0.221672	31.5	17.5	11.2	12.9	9.6	3.5	1.8	-	-
Wild barley IL	2020	HEB_23_084	4	39	26	1.88	10.5	7	0.35443	79	15.8	0.403846	21.65	12.1	7.15	0.197441	28	14.5	13.8	10.1	10.6	4.5	-	-	-
Wild barley IL	2020	HEB_23_084	5	30	27	2.01	11.2	7	0.373434	79.8	15.96	0.414815	20.0667	11.2333	4.96667	0.223053	29.8	13.5	12.7	11.5	9.5	4.8	-	-	-
Wild barley IL	2020	HEB_23_086	1	26	21	1.65	8.6	9	0.260586	61.4	8.77143	0.409524	14.1333	11.6667	5.33333	0.134286	16	13	9.6	10.2	6.7	9	4.5	1	-
Wild barley IL	2020	HEB_23_086	2	26	22	1.63	9.5	9	0.222222	58.5	8.35714	0.431818	10.9333	10.9	5.13333	0.145551	13	13	8.7	10.5	9	6.6	3.1	1.5	-
Wild barley IL	2020	HEB_23_086	3	28	24	1.74	9.8	8	0.272285	61.7	10.2833	0.408333	12.2	8.875	5.3	0.144288	16.8	12.6	13	11.5	10.5	4.5	1	-	-
Wild barley IL	2020	HEB_23_086	4	28	23	1.69	9.2	8	0.249071	53.8	8.96667	0.4	11.3	8.7	5.05	0.250237	13.4	9.7	9.7	12	11	3.4	1	-	-
Wild barley IL	2020	HEB_23_086	5	25	22	1.8	9.4	9	0.232639	57.6	8.22857	0.427273	11.1	9.675	5.825	0.152564	13.4	10.2	10.3	10.5	8.5	9.4	4.4	1	-
Wild barley IL	2020	HEB_23_103	1	27	17	1.16	6.4	7	0.38484	68.6	13.72	0.376471	18.6667	15.2667	10.1	0.111066	26.4	19.5	10.6	9.2	4.3	1	-	-	-
Wild barley IL	2020	HEB_23_103	2	27	19	1.02	7.3	6	0.320532	67.7	16.925	0.384211	22.95	9.9	2.65	0.075766	21.7	19.8	14.5	11.5	4.3	-	-	-	-
Wild barley IL	2020	HEB_23_103	3	30	18	1.08	7.4	7	0.342988	65.6	13.12	0.411111	20.9	9.35	5.15	0.138418	22.5	19.3	11	7.7	6.8	3.5	-	-	-
Wild barley IL	2020	HEB_23_103	4	29	21	1.16	8.4	7	0.418605	73.1	14.62	0.4	23.8	11.35	4.5	0.194319	30.6	17	11.7	11	7.4	1.6	-	-	-
Wild barley IL	2020	HEB_23_103	5	27	19	1.05	7.8	7	0.375415	60.2	12.04	0.410526	20.05	9.75	3.6	0.0828343	22.6	17.5	11.5	8	5.4	1.8	-	-	-
Wild barley IL	2020	HEB_23_105	1	27	31	1.65	11.8	8	0.347432	66.2	11.0333	0.380645	16.1333	10.5667	5.6	0.158049	23	14	11.4	10.5	9.8	4.3	2.7	-	-
Wild barley IL	2020	HEB_23_105	2	26	26	1.44	10	8	0.272727	66	11	0.384615	15.2333	11.2	6.33333	0.109007	18	15.3	12.4	10	11.2	6.8	1	-	-
Wild barley IL	2020	HEB_23_105	3	27	25	1.47	9.2	8	0.247649	63.8	10.6333	0.368	13.4	10.8	7.1	0.120591	15.8	11.6	12.8	11	8.6	9.5	3.2	-	-
Wild barley IL	2020	HEB_23_105	4	26	25	1.3	9.4	8	0.173661	69.1	11.5167	0.376	12.2667	10.8	6.83333	0.125605	12	12	12.8	10.6	9	8	3.5	-	-
Wild barley IL	2020	HEB_23_105	5	29	23	2.08	10.8	8	0.240413	67.8	11.3	0.469565	15	10.9333	7	0.123741	16.3	17.2	11.5	10.6	10.7	7.5	2.8	-	-
Wild barley IL	2020	HEB_23_108	1	32	27	1.64	10.8	8	0.332103	54.2	9.03333	0.4	13.4333	7.2	5.56667	0.188412	18	14.5	7.8	7.6	6.2	6.5	4	-	-
Wild barley IL	2020	HEB_23_108	2	38	28	1.55	10.9	8	0.237522	58.1	9.68333	0.389286	12.9	9.36667	6.06667	0.102256	13.8	13.8	11.1	9.6	7.4	8.5	2.3	-	-
Wild barley IL	2020	HEB_23_108	3	32	25	1.73	9.6	9	0.25	72	10.2857	0.384	14.9	9.63333	5.66667	0.106419	18	14.4	10.6	9.5	8.8	9.2	4.8	2	-
Wild barley IL	2020	HEB_23_108	4	30	23	1.71	9.5	8	0.314961	63.5	10.5833	0.413043	14.8667	9	6.43333	0.113568	20	14.8	9.9	10	9	5.8	2.2	-	-
Wild barley IL	2020	HEB_23_108	5	34	24	2.06	10.2	8	0.28858	64.8	10.8	0.425	13.125	9.525	6.2	0.114838	18.7	15.6	10.3	8.5	8.2	7.5	3.6	-	-
Wild barley IL	2020	HEB_23_109	1	35	30	1.6	10.5	7	0.29697	82.5	16.5	0.35	20.1	13.25	6.95	0.231336	24.5	15.7	12.5	14	12.9	1	-	-	-
Wild barley IL	2020	HEB_23_109	2	34	31	1.61	11.5	8	0.246377	69	11.5	0.370968	22.65	14	3.65	0.127465	17	20.4	12.6	11	9.5	5	2	-	-
Wild barley IL	2020	HEB_23_109	3	37	31	1.59	10.9	8	0.27745	84.7	14.1167	0.351613	22.65	15.6	10.65	0.154533	23.5	21.8	13.4	12.3	15.6	5	2	-	-
Wild barley IL	2020	HEB_23_109	4	34	31	1.52	10.8	7	0.309824	79.4	15.88	0.348387	16.6667	11.0333	5.5	0.0945055	24.6	20.7	13.7	14.3	6.8	0.5	-	-	-
Wild barley IL	2020	HEB_23_109	5	34	30	1.69	10.4	7	0.272727	89.1	17.82	0.346667	19.5667	13.7667	7.53333	0.11078	24.3	21	15.8	15.4	16.2	5.1	-	-	-
Wild barley IL	2020	HEB_24_053	1	24	16	1.25	6.8	6	0.425982	66.2	16.55	0.425	19.5	12.3667	7.86667	0.129293	28.2	17.5	12.8	6.8	4	-	-	-	-
Wild barley IL	2020	HEB_24_053	2	18	23	1.15	5.8	7	0.401786	67.2	13.44	0.252174	18.7667	14.8	9.16667	0.161439	27	17.4	12.3	7.5	6.5	0.8	-	-	-
Wild barley IL	2020	HEB_24_053	3	24	17	1.08	6.8	6	0.367347	63.7	15.925	0.4	16.6667	15.1	10.8	0.119186	23.4	17.9	15	11.5	1	-	-	-	-
Wild barley IL	2020	HEB_24_053	4	22	20	1.3	8.3	6	0.297386	61.2	15.3	0.415	18.2333	13.5333	8.66667	0.122628	18.2	17.9	13.9	13.5	5	-	-	-	-
Wild barley IL	2020	HEB_24_053	5	24	19	1.32	8.1	6	0.369458	60.9	15.225	0.426316	22.2	9.9	3.65	0.0196721	22.5	18.6	13.6	8.4	4	-	-	-	-
Wild barley IL	2020	HEB_24_054	1	39	28	2.95	11	10	0.216	75	9.375	0.392857	13.675	10.15	6.1	0.176099	16.2	10	10.8	10.5	9	10.5	9.7	5.2	1.5
Wild barley IL	2020	HEB_24_054	2	42	27	2.35	9.3	9	0.281729	71.7	10.2429	0.344444	12.1	9.875	6.65	0.172055	20.2	13.2	11.3	10	10	9.3	2.6	2.5	-
Wild barley IL	2020	HEB_24_054	3	41	31	2.11	10.2	9	0.233631	67.2	9.6	0.329032	11.1	9.675	6.65	0.148698	15.7	11.2	10.5	11	9	9	7	1.6	-
Wild barley IL	2020	HEB_24_054	4	39	30	2.64	10.2	9	0.190994	64.4	9.2	0.34	12.3333	10	5.46667	0.102113	12.3	10.6	11.7	9.8	7.9	9.3	5	4.4	-
Wild barley IL	2020	HEB_24_054	5	40	30	2.3	9.9	10	0.298119	69.1	8.6375	0.33	13.4	8.6	3.46667	0.235748	20.6	10.3	9.3	8.4	8.8	8.6	6.5	3.4	0.5
Wild barley IL	2020	HEB_24_071	1	40	30	1.7	10.1	8	0.29421	63.9	10.65	0.336667	15.7	12	4.5	0.115666	18.8	13.1	12.3	11	8.9	5.6	0.7	-	-
Wild barley IL	2020	HEB_24_071	2	42	31	1.64	11.6	8	0.306202	77.4	12.9	0.374194	14.7333	10.7333	5.06667	0.132139	23.7	18.8	12.2	10.4	10	8.2	2	-	-
Wild barley IL	2020	HEB_24_071	3	40	33	1.91	12.9	8	0.316294	62.6	10.4333	0.390909	18.2333	10.8667	6.73333	0.107404	19.8	12.7	11	10.2	8.1	4.5	2	-	-
Wild barley IL	2020	HEB_24_071	4	42	32	2.12	14	8	0.414286	56	9.33333	0.4375	14.5	9.76667	4.86667	0.210973	23.2	13.5	11.4	7.5	5.8	5.3	2.3	-	-
Wild barley IL	2020	HEB_24_071	5	40	32	1.67	12.2	7	0.306338	56.8	11.36	0.38125	16.0333	8.23333	4.46667	0.111091	17.4	14	12.4	11.6	7.5	1.5	-	-	-
Wild barley IL	2020	HEB_24_072	1	26	24	1.6	9.7	7	0.272727	72.6	14.52	0.404167	20.4333	14.6667	10.3667	0.103808	19.8	18.3	13.2	11.8	10.8	3	-	-	-
Wild barley IL	2020	HEB_24_072	2	26	24	1.54	9.7	6	0.413745	71.3	17.825	0.404167	18.3667	16.0333	12.6667	0.135678	29.5	19	12.8	12.2	6.1	-	-	-	-
Wild barley IL	2020	HEB_24_072	3	30	30	1.74	12.2	7	0.357605	61.8	12.36	0.406667	16.8333	13.1333	8.86667	0.0943651	22.1	17.4	11.2	10.3	8.8	2.2	-	-	-
Wild barley IL	2020	HEB_24_072	4	31	24	1.41	9.3	6	0.295615	70.7	17.675	0.3875	19.05	12.5	6.9	0.0549618	20.9	19.7	14.5	13.9	9.6	-	-	-	-
Wild barley IL	2020	HEB_24_072	5	29	23	1.79	9.1	6	0.292287	73.9	18.475	0.395652	19.75	10.75	5.5	0.0589862	21.6	16.9	12	10.5	4.1	-	-	-	-
Wild barley IL	2020	HEB_24_087	1	31	18	1.39	7.2	7	0.334266	71.5	14.3	0.4	21.95	17.2	3.75	0.135198	23.9	20	21.6	12.8	6.5	1	-	-	-
Wild barley IL	2020	HEB_24_087	2	33	20	1.46	8.2	7	0.349188	86.2	17.24	0.41	25.6	12.65	8	0.140644	30.1	21.1	12	13.3	10.5	5.5	-	-	-
Wild barley IL	2020	HEB_24_087	3	32	23	1.62	9.7	7	0.351902	73.6	14.72	0.421739	22.9	12.9	5.05	0.0869616	25.9	19.9	14.8	11	9.5	0.6	-	-	-
Wild barley IL	2020	HEB_24_087	4	27	16	1.49	7.6	7	0.316537	77.4	15.48	0.475	23.6	12.35	4.95	0.118337	24.5	22.7	11.2	13.5	6.9	3	-	-	-
Wild barley IL	2020	HEB_24_087	5	34	18	1.41	7.2	7	0.354167	76.8	15.36	0.4	24.1	11.8	4.2	0.0922931	27.2	21	12.1	11.5	6.4	2	-	-	-
Wild barley IL	2020	HEB_24_106	1	40	33	1.96	10.9	8	0.278878	60.6	10.1	0.330303	14.4333	9.26667	5.76667	0.1154	16.9	16	10.4	8.6	8.8	6.5	2	-	-
Wild barley IL	2020	HEB_24_106	2	39	34	1.68	11.7	8	0.277281	55.9	9.31667	0.344118	12.4667	9.66667	6.5	0.176496	15.5	12.5	9.4	8.5	11.1	7.2	1.2	-	-
Wild barley IL	2020	HEB_24_106	3	40	37	1.82	12.9	8	0.284178	65.1	10.85	0.348649	14.7	9.5	7.36667	0.101933	18.5	15.1	10.5	9.2	8.8	8.5	4.8	-	-
Wild barley IL	2020	HEB_24_106	4	42	32	1.9	10.9	8	0.275862	55.1	9.18333	0.340625	13.0667	8.6	5.46667	0.106359	15.2	14.3	9.7	8.2	7.9	6.5	2	-	-
Wild barley IL	2020	HEB_24_106	5	41	32	1.73	10.8	8	0.298913	55.2	9.2	0.3375	12.8333	8.9	5.33333	0.128009	16.5	13.5	8.5	9	9.2	5.5	1.3	-	-
Wild barley IL	2020	HEB_24_110	1	40	31	1.7	11.9	7	0.415254	82.6	16.52	0.383871	24.2	11.65	10.6	0.317453	34.3	14.1	11	12.3	13.2	8	-	-	-
Wild barley IL	2020	HEB_24_110	2	40	29	1.96	12.2	7	0.471597	93.3	18.66	0.42069	32.2	13.15	6.5	0.295633	44	20.4	14.2	12.1	9.6	3.4	-	-	-
Wild barley IL	2020	HEB_24_110	3	38	33	2.03	13.7	7	0.363431	88.6	17.72	0.415152	25	13.45	9.65	0.198456	32.2	17.8	13.2	13.7	13	6.3	-	-	-
Wild barley IL	2020	HEB_24_110	4	39	33	1.8	13	8	0.341463	61.5	10.25	0.393939	14.0333	10.7333	6.66667	0.220725	21	11.1	10	10	12.2	5.4	2.4	-	-
Wild barley IL	2020	HEB_24_110	5	39	26	1.93	10	8	0.333333	84	14	0.384615	18.3333	10.8333	5.03333	0.188725	28	15.3	11.7	11.5	9.3	5.2	0.6	-	-
Wild barley IL	2020	HEB_24_163	1	33	24	1.68	8.5	6	0.358209	67	16.75	0.354167	18.0333	13.8667	11.0333	0.0826087	24	16.5	13.6	11.5	8	-	-	-	-
Wild barley IL	2020	HEB_24_163	2	33	22	1.89	9.7	7	0.375	64.8	12.96	0.440909	20.5667	16	11.9333	0.176317	24.3	16	11.5	7.5	9	3	-	-	-
Wild barley IL	2020	HEB_24_163	3	33	22	1.8	10	6	0.351351	74	18.5	0.454545	18.9	12.9	8.33333	0.0363415	26	20.2	15.5	12.3	8	-	-	-	-
Wild barley IL	2020	HEB_24_163	4	33	23	1.72	9.4	6	0.417957	64.6	16.15	0.408696	20.15	9.5	6	0.104735	27	17.7	12	9	4	-	-	-	-
Wild barley IL	2020	HEB_24_163	5	31	25	1.69	11.1	7	0.45241	80.9	16.18	0.444	28.8	12.9	3.35	0.17739	36.6	21	14.8	11	5.5	1.2	-	-	-
Wild barley IL	2020	HEB_24_181	1	27	25	1.54	9.2	8	0.307933	95.8	15.9667	0.368	25.35	12	9.2	0.137708	29.5	21.6	13.5	12.5	12.5	6.3	1.2	-	-
Wild barley IL	2020	HEB_24_181	2	28	23	1.53	8.5	8	0.339891	91.5	15.25	0.369565	19.05	11.45	5.2	0.142493	31.1	23.3	12.6	13	11.8	5.6	0.8	-	-
Wild barley IL	2020	HEB_24_181	3	29	25	1.47	9.1	7	0.336066	85.4	17.08	0.364	25.05	13.05	8.65	0.153445	28.7	22	11.5	12.5	13.2	5.2	-	-	-
Wild barley IL	2020	HEB_24_181	4	27	22	1.67	8.3	7	0.297688	69.2	13.84	0.377273	21.5333	12.8333	6.66667	0.0403361	20.6	17.5	14.1	8.8	7.2	3.2	-	-	-
Wild barley IL	2020	HEB_24_181	5	29	25	1.47	8.9	7	0.337543	87.1	17.42	0.356	22.3333	12.4667	6.06667	0.172468	29.4	20.7	11.7	14.4	13.1	4.2	-	-	-
Wild barley IL	2020	HEB_24_182	1	25	20	1.27	8.4	6	0.376344	74.4	18.6	0.42	19.9	14.5	11.1667	0.118742	28	18	13.7	11.8	8	-	-	-	-
Wild barley IL	2020	HEB_24_182	2	27	21	1.24	9.5	7	0.314488	84.9	16.98	0.452381	20.3667	16.1333	10.3667	0.129042	26.7	19.4	14.3	15.3	12.9	5.5	-	-	-
Wild barley IL	2020	HEB_24_182	3	27	22	1.3	9.4	6	0.365607	69.2	17.3	0.427273	22.2	14.5	8.83333	0.065285	25.3	20.8	15	12.6	3.5	-	-	-	-
Wild barley IL	2020	HEB_24_182	4	24	21	1.43	8.7	6	0.418342	79.6	19.9	0.414286	23.05	14.8	9.2	0.136041	33.3	19	14.3	10.2	2	-	-	-	-
Wild barley IL	2020	HEB_24_182	5	27	21	1.38	9.8	7	0.355505	87.2	17.44	0.466667	24.2	13.8	4.35	0.134908	31	17.4	15.4	12.2	6.5	2.2	-	-	-
Wild barley IL	2020	HEB_24_184	1	30	26	2.09	10.6	7	0.376963	76.4	15.28	0.407692	25.8	10.95	2.1	0.138996	28.8	22.8	12	9.9	3	1.2	-	-	-
Wild barley IL	2020	HEB_24_184	2	38	25	1.6	9.6	8	0.286006	97.9	16.3167	0.384	21.7	11.6	5.25	0.132798	28	23.9	13.2	14.3	10.9	4.4	4	-	-
Wild barley IL	2020	HEB_24_184	3	39	24	1.57	8.9	8	0.304118	94.7	15.7833	0.370833	21.7	12.8	6.43333	0.130248	28.8	21.5	14	13	12.6	4.4	2	-	-
Wild barley IL	2020	HEB_24_184	4	39	25	1.61	9.5	8	0.299401	83.5	13.9167	0.38	21.4333	13.2	6.33333	0.184332	25	20.8	14.6	14.5	1.6	5.4	1.8	-	-
Wild barley IL	2020	HEB_24_184	5	39	26	1.56	9.1	7	0.288889	76.5	15.3	0.35	20.1333	10.2333	2.93333	0.0859737	22.1	21.3	14.1	9.1	7	3.5	-	-	-
Wild barley IL	2020	HEB_24_187	1	25	16	0.97	6.5	8	0.252222	90	15	0.40625	24.7	14.95	6.55	0.0964436	22.7	20.8	14.5	12.8	13.3	8	2.7	-	-
Wild barley IL	2020	HEB_24_187	2	22	17	1.15	6.2	8	0.281443	97	16.1667	0.364706	19.3333	13.5333	8	0.140255	27.3	24.2	15.2	12.2	11.3	11.5	2.6	-	-
Wild barley IL	2020	HEB_24_187	3	26	19	1.19	6.9	8	0.313496	94.1	15.6833	0.363158	22.2333	12.9	8.46667	0.118256	29.5	23.5	14.2	12.6	11.2	6.8	1.5	-	-
Wild barley IL	2020	HEB_24_187	4	25	17	1.1	6.5	8	0.300552	90.5	15.0833	0.382353	22.4	12.6667	6.5	0.117726	27.2	20.1	14	12	11.5	4.1	1.2	-	-
Wild barley IL	2020	HEB_24_187	5	23	17	1.14	6.2	7	0.281633	98	24.5	0.364706	20.4333	12.5	5.6	0.105813	27.6	21.8	15.5	14.4	11.4	1.7	-	-	-
Wild barley IL	2020	HEB_24_188	1	25	30	1.95	11.3	7	0.332046	77.7	15.54	0.376667	21.85	14.6	7.45	0.120794	25.8	17.9	18.8	10.4	10.5	4.4	-	-	-
Wild barley IL	2020	HEB_24_188	2	30	32	1.76	11.7	8	0.267229	71.1	11.85	0.365625	15.5667	8.5	7.26667	0.20741	19	17.5	10.2	6.3	9	9.6	3.2	-	-
Wild barley IL	2020	HEB_24_188	3	33	30	1.74	11	8	0.350993	75.5	12.5833	0.366667	16.5	11.3333	8.26667	0.258918	26.5	10.6	12.4	11	10.6	10.5	3.7	-	-
Wild barley IL	2020	HEB_24_188	4	30	30	1.98	11.2	9	0.258544	67.3	9.61429	0.373333	11.5667	7.26667	3.03333	0.114342	17.4	16	10.7	9.4	8.5	8.7	4.7	1	-
Wild barley IL	2020	HEB_24_188	5	28	30	2.04	12	8	0.197952	58.6	9.76667	0.4	13.375	9.325	5.725	0.131564	11.6	13.6	9.5	6.8	5.5	2	1.6	-	-
Wild barley IL	2020	HEB_24_201	1	32	28	1.27	9.4	6	0.339731	52.1	13.025	0.335714	13.5333	11.4333	9.66667	0.200353	17.7	9.9	13	11.4	4.6	-	-	-	-
Wild barley IL	2020	HEB_24_201	2	30	27	1.66	10.2	6	0.379786	65.3	16.325	0.377778	16.4667	10.4667	6.66667	0.144538	24.8	14.7	9.9	6.8	3.3	-	-	-	-
Wild barley IL	2020	HEB_24_201	3	29	28	1.74	10.3	6	0.307918	68.2	17.05	0.367857	15	11	8	0.103448	21	13	11	9	4	-	-	-	-
Wild barley IL	2020	HEB_24_201	4	29	30	1.71	11.5	7	0.293939	66	13.2	0.383333	17.6	10	5.25	0.060013	19.4	15.8	10.5	9.5	6.8	3.7	-	-	-
Wild barley IL	2020	HEB_24_201	5	36	33	1.56	11.3	7	0.372617	57.7	11.54	0.342424	17	10.75	2.5	0.209398	21.5	12.5	9.8	11.7	3.4	1.6	-	-	-
Wild barley IL	2020	HEB_24_202	1	35	27	1.36	10.8	7	0.376761	85.2	17.04	0.4	22.1	15.4	12.5333	0.198822	32.1	20.3	13.3	10.5	11.5	4.5	-	-	-
Wild barley IL	2020	HEB_24_202	2	35	28	1.58	11.4	6	0.389952	83.6	20.9	0.407143	21.9	15.0667	9.73333	0.194559	32.6	21.7	12	12.5	13.1	-	-	-	-
Wild barley IL	2020	HEB_24_202	3	35	27	1.42	11.1	7	0.37037	86.4	17.28	0.411111	26.2	11.9	8	0.198545	32	18	13.5	12.1	11.2	5.5	-	-	-
Wild barley IL	2020	HEB_24_202	4	34	27	1.57	10.9	7	0.370038	78.1	15.62	0.403704	25	12.8	8.35	0.166966	28.9	17	12.7	13	10.2	4	-	-	-
Wild barley IL	2020	HEB_24_202	5	35	29	1.57	11.6	6	0.389294	82.2	20.55	0.4	22.95	12.85	7.1	0.125898	32	19.5	14.2	11.5	3.5	-	-	-	-
Wild barley IL	2020	HEB_24_203	1	34	23	1.44	9.4	8	0.227862	92.6	15.4333	0.408696	15.8	11.3	6.13333	0.131952	21.1	15.2	11.1	12.8	10	6.2	2.2	-	-
Wild barley IL	2020	HEB_24_203	2	35	23	1.5	8.8	8	0.276498	86.8	14.4667	0.382609	17.9333	11.5	7.8	0.137169	24	17.7	12.1	10.7	11.7	8	3.7	-	-
Wild barley IL	2020	HEB_24_203	3	36	27	1.75	11.5	8	0.218705	69.5	11.5833	0.425926	15.6667	12	6.33333	0.120664	15.2	16.6	15.2	10.6	10.2	6.3	2.5	-	-
Wild barley IL	2020	HEB_24_203	4	36	24	1.3	8.7	8	0.262972	84.8	14.1333	0.3625	19.6	10.8333	6.6	0.127928	22.3	22	14.5	8	10	6.3	3.5	-	-
Wild barley IL	2020	HEB_24_203	5	36	25	1.44	9.7	8	0.359613	72.3	12.05	0.388	18.6333	10.0333	4.6	0.13583	26	18.7	11.2	10.6	8.3	3.7	1.8	-	-
Wild barley IL	2020	HEB_24_204	1	36	29	1.48	10.2	6	0.385396	49.3	12.325	0.351724	14.4333	10.8333	8.13333	0.086535	19	12.3	12	8.2	4.2	-	-	-	-
Wild barley IL	2020	HEB_24_204	2	34	29	1.37	9.7	7	0.377907	68.8	13.76	0.334483	17.5	11.1333	7.4	0.198224	26	14	11.5	11.7	10.3	3.7	-	-	-
Wild barley IL	2020	HEB_24_204	3	34	30	1.52	10.3	7	0.437299	62.2	12.44	0.343333	20	11.6	7	0.223097	27.2	27.7	9.9	9.8	6	5	-	-	-
Wild barley IL	2020	HEB_24_204	4	34	27	1.36	9.3	8	0.327245	65.7	10.95	0.344444	27.45	9.85	5.5	0.088333	21.5	15	11.9	11.2	7.8	4.5	1.2	-	-
Wild barley IL	2020	HEB_24_204	5	34	25	1.47	8.7	6	0.434992	62.3	15.575	0.348	16.1333	10.3	4.5	0.184427	27.1	16.2	9.2	8	5	-	-	-	-
Wild barley IL	2020	HEB_24_205	1	35	23	1.31	8.3	8	0.257206	90.2	15.0333	0.36087	19.8	12.3667	8.66667	0.0912247	23.2	21.4	14.8	11.3	11	9.5	5.5	-	-
Wild barley IL	2020	HEB_24_205	2	35	24	1.36	8.8	8	0.3093	95.7	15.95	0.366667	22.0333	13.1	8.16667	0.114835	29.6	21.6	14.9	13.4	11	8.8	4.7	-	-
Wild barley IL	2020	HEB_24_205	3	37	25	1.37	9	8	0.283	100	16.6667	0.36	22.9333	15.1	8.03333	0.0509351	28.3	22	18.5	14.8	12	8.6	3.5	-	-
Wild barley IL	2020	HEB_24_205	4	35	24	1.51	9.1	8	0.330413	79.9	13.3167	0.379167	19.7	10.2	5.9	0.159742	26.4	18.9	13.8	9.5	7.3	6.8	3.6	-	-
Wild barley IL	2020	HEB_24_205	5	35	25	1.5	9.6	8	0.362434	75.6	12.6	0.384	19.6333	11.5	7.96667	0.166615	27.4	17.4	14.1	10.1	10.3	8.9	4.7	-	-
Wild barley IL	2020	HEB_24_206	1	37	33	1.77	14.2	8	0.242457	92.8	15.4667	0.430303	19.6	14	6.65	0.115421	22.5	17.8	12.7	13.8	14.7	14.2	10	-	-
Wild barley IL	2020	HEB_24_206	2	38	29	1.82	11.3	9	0.226218	86.2	12.3143	0.389655	17.6667	13.7333	12.9667	0.156427	19.5	18.5	12.1	10	11.5	11.4	9.3	3.5	-
Wild barley IL	2020	HEB_24_206	3	38	31	1.72	12.1	8	0.313968	80.9	13.4833	0.390323	19.4333	10.9333	7.23333	0.136264	25.4	20.1	12.8	11	9	9.2	3.5	-	-
Wild barley IL	2020	HEB_24_206	4	37	35	1.71	14	7	0.397059	68	13.6	0.4	18.9333	11.9	8.43333	0.183212	27	12.2	14.6	13.4	9	4.3	-	-	-
Wild barley IL	2020	HEB_24_206	5	38	31	1.76	12.5	8	0.301796	83.5	13.9167	0.403226	15.025	11.25	8.925	0.139655	25.2	19.2	12.4	11.6	11.7	9.8	3.8	-	-
Wild barley IL	2020	HEB_24_207	1	31	28	1.34	9.8	7	0.274247	89.7	17.94	0.35	22.45	12.6	8.9	0.0932878	24.6	20.3	12.7	12.5	11.5	6.3	-	-	-
Wild barley IL	2020	HEB_24_207	2	34	26	1.33	9.2	8	0.320513	85.8	14.3	0.353846	19.3	12.6333	7.53333	0.201047	27.5	19.4	11	12.3	14.6	7	1	-	-
Wild barley IL	2020	HEB_24_207	3	32	25	1.42	9.7	8	0.308017	94.8	15.8	0.388	20.3	13.8333	7.46667	0.162158	29.2	18.2	13.5	14.4	13.6	6.2	2.6	-	-
Wild barley IL	2020	HEB_24_207	4	31	26	1.33	9.7	8	0.290252	91.3	15.2167	0.373077	20.5667	13.1333	7.43333	0.201299	26.5	24.4	10.8	12.8	15.8	4.5	2	-	-
Wild barley IL	2020	HEB_24_207	5	33	28	1.36	10.1	8	0.414073	73.9	12.3167	0.360714	18.8	9.73333	5.2	0.286418	30.6	15.5	10.3	9.2	9.7	4.7	1.2	-	-
Wild barley IL	2020	HEB_24_208	1	39	28	1.76	9.4	7	0.335509	76.6	15.32	0.335714	22.65	12.6	5.8	0.0883243	25.7	19.6	13.2	12	9.1	2.5	-	-	-
Wild barley IL	2020	HEB_24_208	2	38	27	1.81	9.7	8	0.261937	73.3	12.2167	0.359259	20.85	11.65	5.85	0.077628	19.2	17.5	13.3	12.2	10.3	5	2	-	-
Wild barley IL	2020	HEB_24_208	3	40	25	1.7	9.3	7	0.288575	84.9	16.98	0.372	20.75	12.05	6.35	0.102986	24.5	17.2	12	11.3	8.2	3.5	-	-	-
Wild barley IL	2020	HEB_24_208	4	39	28	1.67	9.9	7	0.29572	77.1	15.42	0.353571	22.4	11.3	7.95	0.0878672	22.8	18.7	12.1	12	9.3	3.4	-	-	-
Wild barley IL	2020	HEB_24_208	5	39	33	1.62	11.5	7	0.383562	73	14.6	0.348485	16.6667	11.9333	5.76667	0.190156	28	16.8	11.6	11	10.4	5.5	-	-	-
D6S	2020	HOR_10004	1	30	17	1.37	7	7	0.311111	54	7.71429	0.411765	13.25	8.1	8.2	0.19386	16.8	9.7	8.2	8	8.6	7.8	-	-	-
D6S	2020	HOR_10004	2	34	17	1.57	6.3	7	0.257802	73.7	10.5286	0.370588	16.2	12.4	10.5	0.107222	19	13.4	11.4	13.4	11.5	9.5	-	-	-
D6S	2020	HOR_10004	3	30	19	1.4	8.6	7	0.341071	56	8	0.452632	15.4	8.4	7.6	0.188444	19.1	11.7	8.8	8	7.5	7.7	-	-	-
D6S	2020	HOR_10004	4	30	17	1.47	7	8	0.211765	68	8.5	0.411765	11.7	10.9	8.93333	0.198741	14.4	11.1	9.6	10.7	12.4	11.2	3.2	-	-
D6S	2020	HOR_703	1	35	18	1.58	7.4	8	0.216931	75.6	9.45	0.411111	12.4333	11.9	11.4333	0.302562	16.4	11.4	9.5	9.8	16.4	14.4	3.5	-	-
D6S	2020	HOR_703	2	33	17	1.42	6.2	8	0.220464	94.8	11.85	0.364706	17.5	14.1333	10.8333	0.111414	20.9	18.2	13.4	14.5	14.5	12.5	5.5	-	-
D6S	2020	HOR_703	3	34	18	1.57	5.6	8	0.190238	79.9	9.9875	0.311111	13.5	12.2	9.83333	0.282717	15.2	18.5	6.8	13.4	16.4	9.6	3.5	-	-
D6S	2020	HOR_703	4	33	18	1.39	6	8	0.227064	87.2	10.9	0.333333	15.8333	13.2667	9.86667	0.155273	19.8	15.7	12	13.8	14	11.4	4.2	-	-
D6S	2020	HOR_10018	1	39	19	1.62	8.6	8	0.298165	65.4	8.175	0.452632	13.6333	8.13333	4.03333	0.211482	19.5	13.1	10.8	11.7	10.3	4.5	2	-	-
D6S	2020	HOR_10018	2	35	18	1.6	8.5	8	0.323427	57.2	7.15	0.472222	15.1667	11.9	8	0.132082	18.5	12.5	9.9	10.7	3.8	7.3	1	-	-
D6S	2020	HOR_10018	3	33	16	1.58	8	8	0.264124	70.8	8.85	0.5	14.8	10.75	8.6	0.106449	18.7	14.3	12.5	12.7	10.5	10.5	3	-	-
D6S	2020	HOR_10018	4	37	19	1.62	8.9	7	0.279221	61.6	8.8	0.468421	14.4667	10.9333	5.6	0.157759	17.2	12.4	9.8	11.7	9.2	8	-	-	-
D6S	2020	HOR_10157	1	25	14	1.27	5.5	7	0.23622	63.5	9.07143	0.392857	14.55	10.55	8.35	0.138714	15	14.1	9.6	11.5	11.7	5	-	-	-
D6S	2020	HOR_10157	2	27	12	1.17	4.5	6	0.339036	64.3	10.7167	0.375	16.2667	12.7333	10	0.0943284	21.8	15.2	11.8	11.2	7	-	-	-	-
D6S	2020	HOR_10157	3	25	13	1.25	5.3	7	0.218216	52.7	7.52857	0.407692	11.1	11.95	4.75	0.252415	11.5	10.7	10.6	13.3	8.5	1	-	-	-
D6S	2020	HOR_10157	4	26	13	1.28	5.6	6	0.388007	56.7	9.45	0.430769	14.1	9.6	8.26667	0.228668	22	12.5	7.8	8.5	8.5	-	-	-	-
D6S	2020	HOR_10606	1	40	23	1.66	7.8	7	0.275605	53.7	7.67143	0.33913	14.9	10.1	4.9	0.166269	14.8	15	8.8	11.4	7.3	2.5	-	-	-
D6S	2020	HOR_10606	2	38	23	1.66	7.4	7	0.251397	71.6	10.2286	0.321739	17.55	13.65	7.1	0.130399	18	17.1	13.1	14.2	10.7	3.5	-	-	-
D6S	2020	HOR_10606	3	36	22	1.6	7.5	6	0.363086	66.1	11.0167	0.340909	18.9	15.3667	10.8	0.180583	24	15.7	17	13.4	2	-	-	-	-
D6S	2020	HOR_10606	4	36	23	1.54	8.1	7	0.240506	71.1	10.1571	0.352174	16.8	14.5	7.45	0.169438	17.1	16.5	15	14	12.6	2.3	-	-	-
D6S	2020	HOR_10778	1	40	23	1.67	8.4	8	0.179367	85.3	10.6625	0.365217	13.4667	12.4333	13.4667	0.124479	15.3	13	12.1	11.7	13.5	16.6	10.3	-	-
D6S	2020	HOR_10778	2	42	23	1.6	8.8	9	0.192817	79.35	8.81667	0.382609	11.5	12.025	10	0.234662	15.3	7.8	11.2	11.7	11.2	14	11.3	3.5	-
D6S	2020	HOR_10778	3	42	22	1.67	8.2	8	0.17246	74.8	9.35	0.372727	11.3333	11.2667	12.9667	0.251583	12.9	12.5	8.6	8.3	16.9	14.6	7.4	-	-
D6S	2020	HOR_10778	4	41	25	1.69	9.2	9	0.174772	65.8	7.31111	0.368	8.7	8.5	9.425	0.163941	11.5	8.9	6.4	8	8.6	11	10.6	7.5	-
D6S	2020	HOR_10843	1	37	21	1.71	7.7	9	0.197121	90.3	10.0333	0.366667	13.675	13.2	10.5	0.221968	17.8	13.1	11.2	12.6	13.7	15.3	11	2	-
D6S	2020	HOR_10843	2	38	21	1.9	8.2	9	0.215789	95	10.5556	0.390476	16.525	14.15	8.875	0.189679	20.5	18.3	12.4	14.9	16.3	13	4.8	1.4	-
D6S	2020	HOR_10843	3	37	20	1.95	8.4	8	0.164122	78.6	9.825	0.42	12.3	11.5	11.9667	0.125657	12.9	14	10	11.5	13	14.1	8.8	-	-
D6S	2020	HOR_10843	4	36	21	1.66	7.3	9	0.137637	82.1	9.12222	0.347619	11.6	12.1	10.05	0.209392	11.3	13.7	10.8	10.6	12	15	10.2	3	-
D6S	2020	HOR_10844	1	36	24	1.91	8.6	8	0.28914	70.9	8.8625	0.358333	15.4	11.2667	6.3	0.173196	20.5	12.8	12.9	13.3	7.6	9	2.3	-	-
D6S	2020	HOR_10844	2	33	19	1.72	11.4	7	0.341625	60.3	8.61429	0.6	15.95	10.85	6.8	0.149915	20.6	11.3	11.5	10.2	9.1	4.5	-	-	-
D6S	2020	HOR_10844	3	36	20	1.78	8.2	8	0.336676	69.8	8.725	0.41	15.9333	10.4333	6.33333	0.197545	23.5	11.8	12.5	10	8.8	8.2	2	-	-
D6S	2020	HOR_10844	4	34	19	1.6	7.1	8	0.237971	76.9	9.6125	0.373684	14.6667	13.0667	8.13333	0.143201	18.3	12.7	13	14.8	11.4	9	4	-	-
D6S	2020	HOR_10845	1	30	18	1.61	5.4	7	0.169096	68.6	9.8	0.3	12.45	14.7	9.5	0.143442	11.6	13.3	13.5	15.9	9	10	-	-	-
D6S	2020	HOR_10845	2	30	18	1.55	6.1	7	0.262712	59	8.42857	0.338889	14.75	10.7	6.1	0.0681911	15.5	14	11.4	10	8.6	3.6	-	-	-
D6S	2020	HOR_10845	3	31	18	1.64	6	8	0.217647	68	8.5	0.333333	12.1667	11.0333	7.4	0.202035	14.8	12.2	9.5	13.6	10	10.2	2	-	-
D6S	2020	HOR_10845	4	31	18	1.51	6	8	0.217742	62	7.75	0.333333	11.8	9.43333	7.26667	0.127751	13.5	12.1	9.8	9	9.5	9.6	2.7	-	-
D6S	2020	HOR_10847	1	40	29	-	10.5	7	-	-	-	0.362069	16	11.5	2.05	0.279236	13.5	18.5	16.2	6.8	3.1	1	-	-	-
D6S	2020	HOR_10847	2	43	28	1.93	10.3	6	0.474747	49.5	8.25	0.367857	18.2667	11.9333	5.43333	0.0961603	23.5	20.1	11.2	4.5	0.6	-	-	-	-
D6S	2020	HOR_10847	3	40	27	1.93	9.5	6	0.421663	51.7	8.61667	0.351852	18.8667	13.3	5.7	0.160772	21.8	23.3	11.5	5.1	0.5	-	-	-	-
D6S	2020	HOR_10961	1	34	17	1.64	6.9	7	0.294118	56.1	8.01429	0.405882	12.7	10.2	7.55	0.32137	16.5	8.9	8	12.4	12.1	3	-	-	-
D6S	2020	HOR_10961	2	36	19	1.44	6	6	0.357877	58.4	9.73333	0.315789	17.4	13.8	9.46667	0.105666	20.9	16	15.3	10.1	3	-	-	-	-
D6S	2020	HOR_10961	3	34	19	1.5	5.5	7	0.188264	40.9	5.84286	0.289474	6.65	9.9	5.6	0.330216	7.7	5.6	9	10.8	9	2.2	-	-	-
D6S	2020	HOR_10961	4	32	17	1.44	6	6	0.356108	48.3	8.05	0.352941	12.8667	10.2	7.76667	0.0998095	17.2	12	9.4	9.2	4.7	-	-	-	-
D6S	2020	HOR_10983	1	30	14	1.37	5.1	7	0.239852	54.2	7.74286	0.364286	12.95	10.4	5.25	0.159674	13	12.9	10.6	10.2	9	1.5	-	-	-
D6S	2020	HOR_10983	2	31	13	1.45	5.5	6	0.271845	61.8	10.3	0.423077	14.8	13.5333	11.2667	0.0674699	16.8	15.8	11.8	13	9	-	-	-	-
D6S	2020	HOR_10983	3	29	15	1.47	6.3	7	0.318008	52.2	7.45714	0.42	13.9	9.8	4.7	0.203622	16.6	11.2	9.2	10.4	8.4	1	-	-	-
D6S	2020	HOR_10983	4	29	14	1.55	5.6	7	0.303136	57.4	8.2	0.4	16.2	10.85	4.15	0.138004	17.4	15	10.5	11.2	7.8	0.5	-	-	-
D6S	2020	HOR_10984	1	34	16	1.69	6.5	7	0.230769	70.2	10.0286	0.40625	16	12.65	7.5	0.130488	16.2	15.8	12.3	13	11	4	-	-	-
D6S	2020	HOR_10984	2	34	14	1.39	6.5	7	0.34375	64	9.14286	0.464286	16.5	9.25	9.15	0.247564	22	11	9.6	8.9	11.7	6.6	-	-	-
D6S	2020	HOR_10984	3	34	16	1.56	6	7	0.292414	72.5	10.3571	0.375	17.7	11.15	9.35	0.206358	21.2	14.2	9.5	12.8	13.2	5.5	-	-	-
D6S	2020	HOR_10984	4	34	15	1.5	5.9	7	0.263238	66.1	9.44286	0.393333	14.3	10.6	10.45	0.196484	17.4	11.2	8	13.2	12.2	8.7	-	-	-
D6S	2020	HOR_10985	1	36	19	1.7	7.6	7	0.236152	68.6	9.8	0.4	15	10.75	11.35	0.143602	16.2	13.8	8.5	13	13.6	9.1	-	-	-
D6S	2020	HOR_10985	2	36	18	1.6	7.4	7	0.237609	68.6	9.8	0.411111	14.2	10.15	12.75	0.189629	16.3	12.1	8.3	12	16	9.5	-	-	-
D6S	2020	HOR_10985	3	35	17	1.63	6.5	7	0.233094	69.5	9.92857	0.382353	14.6	9.75	12.9	0.193595	16.2	13	6.8	12.7	15.8	10	-	-	-
D6S	2020	HOR_10985	4	35	17	1.5	6.8	7	0.214993	70.7	10.1	0.4	13.35	10.5	14.25	0.154481	15.2	11.5	9	12	16	12.5	-	-	-
D6S	2020	HOR_11016	1	34	17	1.62	5.7	7	0.253294	68.3	9.75714	0.335294	16.15	14.25	6	0.17449	17.3	15	14.3	14.2	10.3	1.7	-	-	-
D6S	2020	HOR_11016	2	35	17	1.65	5.5	7	0.281385	69.3	9.9	0.323529	17.35	12.9	6.4	0.169246	19.5	15.2	12.5	13.3	11.5	1.3	-	-	-
D6S	2020	HOR_11016	3	35	15	1.5	5.7	7	0.1643	49.3	7.04286	0.38	6.2	12.2	8.15	0.360506	8.1	4.3	11	13.4	12	4.3	-	-	-
D6S	2020	HOR_11016	4	34	14	1.5	5.2	7	0.217105	60.8	8.68571	0.371429	12.45	12.85	6.25	0.243242	13.2	11.7	12	13.7	11	1.5	-	-	-
D6S	2020	HOR_11033	1	31	21	1.56	9.1	7	0.366022	72.4	10.3429	0.433333	23.35	13.65	3.1	0.0597791	26.5	20.2	15	12.3	5	1.2	-	-	-
D6S	2020	HOR_11033	2	28	20	1.63	9.7	7	0.381526	49.8	7.11429	0.485	16.05	8.4	3.8	0.112094	19	13.1	9.2	7.6	4.6	3	-	-	-
D6S	2020	HOR_11033	3	29	22	1.6	9.7	7	0.297578	57.8	8.25714	0.440909	16.25	11.25	5.45	0.0825493	17.2	15.3	12	10.5	8.5	2.4	-	-	-
D6S	2020	HOR_11033	4	30	19	1.57	8.2	7	0.395137	65.8	9.4	0.431579	21	11.4	3.4	0.107263	26	16	13.4	9.4	5.8	1	-	-	-
D6S	2020	HOR_11053	1	29	21	1.67	9	7	0.354369	82.4	11.7714	0.428571	23.55	15.8	5.8	0.130043	29.2	17.9	16.1	15.5	8.6	3	-	-	-
D6S	2020	HOR_11053	2	28	17	1.38	7.5	6	0.281818	55	9.16667	0.441176	13.9333	12.6	10.3667	0.057947	15.5	13.8	12.5	11.5	7.1	-	-	-	-
D6S	2020	HOR_11053	3	28	19	1.49	8.3	7	0.332847	68.5	9.78571	0.436842	18.75	10.9	7.85	0.161829	22.8	14.7	11.2	10.6	11.2	4.5	-	-	-
D6S	2020	HOR_11053	4	30	18	1.57	8	6	0.428767	73	12.1667	0.444444	21.3	14.5333	10.4	0.129308	31.3	17	15.6	11	4.6	-	-	-	-
D6S	2020	HOR_11065	1	33	21	1.69	5.6	7	0.285016	61.4	8.77143	0.266667	16.85	9.7	5.55	0.11838	17.5	16.2	10.7	8.7	9	2.1	-	-	-
D6S	2020	HOR_11065	2	28	19	1.54	5	7	0.309434	53	7.57143	0.263158	15.45	7.85	4.25	0.133264	16.4	14.5	8.5	7.2	7.4	1.1	-	-	-
D6S	2020	HOR_11065	3	32	23	1.97	6.4	6	0.389277	42.9	7.15	0.278261	12.7	9.33333	5.86667	0.0645702	16.7	13.4	8	6.6	3	-	-	-	-
D6S	2020	HOR_11065	4	29	20	1.57	5.2	7	0.315457	63.4	9.05714	0.26	16.9	10.2	5.85	0.11313	20	13.8	11	9.4	8.6	3.1	-	-	-
D6S	2020	HOR_11093	1	40	31	2.16	7.5	6	0.246914	40.5	6.75	0.241935	11.2	11	8.26667	0.225486	10	11.5	12.1	9.4	3.3	-	-	-	-
D6S	2020	HOR_11093	2	41	27	2.1	6	6	0.208333	36	6	0.222222	9.43333	9.66667	7.73333	0.232099	7.5	9.8	11	8.2	4	-	-	-	-
D6S	2020	HOR_11093	3	41	26	2.05	7.2	7	0.31094	52.1	7.44286	0.276923	14.45	12.5	1.9	0.199884	16.2	12.7	13.8	11.2	3	0.8	-	-	-
D6S	2020	HOR_11093	4	40	29	2.1	7.3	6	0.350185	40.55	6.75833	0.251724	11.6667	9.13333	6.63333	0.00921053	14.2	11.5	9.3	6.6	4	-	-	-	-
D6S	2020	HOR_11093	5	-	29	-	6.6	6	-	-	-	0.227586	11.7333	10.8333	7.26667	0.197849	12	12.7	10.5	9.3	2	-	-	-	-
D6S	2020	HOR_11111	1	30	21	1.5	7.5	7	0.320574	62.7	8.95714	0.357143	16.7	12.7	4.75	0.125525	20.1	13.3	14.4	11	7.5	2	-	-	-
D6S	2020	HOR_11111	2	25	22	1.55	8.3	7	0.29908	65.2	9.31429	0.377273	16.9	14.8	3.9	0.164794	19.5	14.3	15.1	14.5	6.6	1.2	-	-	-
D6S	2020	HOR_11111	3	33	18	1.73	6.5	6	0.26643	56.3	9.38333	0.361111	13.7667	13.5	11.4	0.221818	15	11.3	15	14.2	5	-	-	-	-
D6S	2020	HOR_11111	4	34	23	1.67	9.1	7	0.317003	69.4	9.91429	0.395652	17.1	13.3	7.1	0.222171	22	12.2	12.4	14.2	11	3.2	-	-	-
D6S	2020	HOR_11124	1	43	21	1.49	7.8	8	0.197785	63.2	7.9	0.371429	11.5	11.4667	8.2	0.16853	12.5	10.2	11.8	9.9	12.7	8.7	3.2	-	-
D6S	2020	HOR_11124	2	40	21	1.61	7.7	8	0.209408	65.9	8.2375	0.366667	12.2667	11.8667	7.63333	0.171448	13.8	11.5	11.5	12	12.1	8.5	2.3	-	-
D6S	2020	HOR_11124	3	42	20	1.57	7.7	7	0.277211	58.8	8.4	0.385	15.15	10.6	6.75	0.116425	16.3	14	9.7	11.5	9.5	4	-	-	-
D6S	2020	HOR_11124	4	44	23	1.74	9	8	0.215649	52.4	6.55	0.391304	10.4	9.93333	6.23333	0.21763	11.3	11.5	8.4	9.9	11.5	6.4	0.8	-	-
D6S	2020	HOR_11154	1	25	17	1.42	8.2	6	0.335413	64.1	10.6833	0.482353	19.4333	15.2	9.9	0.105485	21.5	19.9	16.9	8.8	4	-	-	-	-
D6S	2020	HOR_11154	2	24	15	1.36	7.5	7	0.424658	73	10.4286	0.5	25	10.65	3.4	0.180135	31	19	13.5	7.8	4.8	2	-	-	-
D6S	2020	HOR_11154	3	23	14	1.13	6.7	6	0.463836	63.6	10.6	0.478571	18.5	11.8667	7.36667	0.212335	29.5	16.5	9.5	9.6	3	-	-	-	-
D6S	2020	HOR_11154	4	24	16	1.38	8.2	7	0.440367	76.3	10.9	0.5125	26.3	10.8	3.85	0.224664	33.6	19	14.6	7	6.2	1.5	-	-	-
D6S	2020	HOR_11173	1	32	17	1.34	4.6	6	0.282534	58.4	9.73333	0.270588	13.7	12.4	11.3	0.138762	16.5	11	13.6	12.6	7.7	-	-	-	-
D6S	2020	HOR_11173	2	35	17	1.51	4.7	6	0.307692	58.5	9.75	0.276471	14.4333	12.6667	9.93333	0.126645	18	13	12.3	12.7	4.8	-	-	-	-
D6S	2020	HOR_11173	3	34	17	1.45	5	6	0.340385	52	8.66667	0.294118	14.0333	11.0333	7.86667	0.0424682	17.7	13.8	10.6	8.7	4.3	-	-	-	-
D6S	2020	HOR_11173	4	33	15	1.26	4.4	6	0.297683	56.1	9.35	0.293333	14.3667	12.9667	9.83333	0.192164	16.7	12.5	13.9	12.5	3.1	-	-	-	-
D6S	2020	HOR_11174	1	31	15	1.51	6.9	8	0.191608	71.5	8.9375	0.46	12.5667	11.9333	9.26667	0.129785	13.7	13.2	10.8	11	14	9.3	4.5	-	-
D6S	2020	HOR_11174	2	34	18	1.54	8.2	8	0.196182	94.3	11.7875	0.455556	16.9667	13.6667	11.8333	0.0739087	18.5	18.8	13.6	14.4	13	13.7	8.8	-	-
D6S	2020	HOR_11174	3	35	18	1.64	7.7	8	0.176198	64.7	8.0875	0.427778	11.2333	12.6667	7.76667	0.258638	11.4	10.5	11.8	13.7	12.5	9.3	1.5	-	-
D6S	2020	HOR_11174	4	35	20	1.87	8.8	8	0.299261	81.2	10.15	0.44	17.3	12	7.73333	0.214609	24.3	17.3	10.3	13.3	12.4	10	0.8	-	-
D6S	2020	HOR_11176	1	38	19	1.49	8	7	0.303448	72.5	10.3571	0.421053	10.6667	12.7	13.4	0.154184	22	14.2	16.8	15.2	8.5	2.5	-	-	-
D6S	2020	HOR_11176	2	41	18	1.36	8	8	0.246617	66.5	8.3125	0.444444	18.1	16	5.5	0.161111	16.4	10.3	11.6	12.2	12.5	6.5	3.4	-	-
D6S	2020	HOR_11176	3	39	18	1.4	7.4	9	0.191257	73.2	8.13333	0.411111	12.7667	12.1	7.46667	0.180874	14	10.2	9.5	9.6	10.3	13.7	9.8	1.8	-
D6S	2020	HOR_11176	4	40	19	1.44	8.1	8	0.157088	78.3	9.7875	0.426316	10.825	10.775	8.9	0.234021	12.3	9.5	10.2	12.3	15.6	14.6	10	-	-
D6S	2020	HOR_11258	1	35	27	2.02	12.1	8	0.25	72	9	0.448148	17.2333	10.4333	5.5	0.106236	18	19.7	14	10.6	6.7	7	2.8	-	-
D6S	2020	HOR_11258	2	39	24	1.63	9	8	0.28534	76.4	9.55	0.375	15.3333	11.8	8.4	0.199552	21.8	13.5	10.7	11.7	13	9	3.2	-	-
D6S	2020	HOR_11258	3	34	23	1.52	8.5	7	0.30972	60.7	8.67143	0.369565	14.65	10.6	8.5	0.258116	18.8	10.5	8.2	13	11.5	5.5	-	-	-
D6S	2020	HOR_11258	4	36	21	1.62	7.6	7	0.291525	59	8.42857	0.361905	15.3	12.2	6.05	0.0990987	17.2	13.4	11.4	13	7.4	4.7	-	-	-
D6S	2020	HOR_11267	1	47	31	2.38	5.4	10	0.130178	67.6	6.76	0.174194	8.5	9.66667	5.2	0.173879	8.8	7.4	9.3	9.7	8.8	10.5	6.6	5.5	3.5
D6S	2020	HOR_11267	2	45	27	2.15	5	9	0.096	62.5	6.94444	0.185185	6.375	8.95	7.9	0.333333	6	3.5	7.4	8.6	9.4	10.4	9.8	2	-
D6S	2020	HOR_11267	3	45	33	2.48	5.7	8	0.172956	63.6	7.95	0.172727	10.3333	8.46667	4.7	0.108742	11	9.5	10.5	8.5	6.4	5.4	2.3	-	-
D6S	2020	HOR_11268	1	40	26	1.53	9.3	8	0.299145	70.2	8.775	0.357692	14.9	10.5667	8.53333	0.150589	21	13.6	10.1	11	10.6	7.5	7.5	-	-
D6S	2020	HOR_11268	2	38	26	1.57	9	8	0.243396	53	6.625	0.346154	11.5667	9.33333	5.2	0.119607	12.9	11.7	10.1	9.3	8.6	6	1	-	-
D6S	2020	HOR_11268	3	39	23	1.61	8.5	8	0.2662	57.1	7.1375	0.369565	11.7667	9.23333	5.96667	0.147704	15.2	11	9.1	8.7	9.9	6	2	-	-
D6S	2020	HOR_11268	4	39	27	1.7	9.8	7	0.243902	49.2	7.02857	0.362963	11.9	8.8	7.5	0.070922	12	11.8	8.8	8.8	9	6	-	-	-
D6S	2020	HOR_11298	1	29	21	1.86	9	7	0.349351	77	11	0.428571	22.2	14.5	5.5	0.152742	26.9	17.5	14.5	14.5	9.4	1.6	-	-	-
D6S	2020	HOR_11298	2	29	19	1.71	7.8	7	0.403649	87.7	12.5286	0.410526	27.1	14.8	5	0.18942	35.4	18.8	15	14.6	8	2	-	-	-
D6S	2020	HOR_11298	3	29	21	1.97	8.4	6	0.323232	79.2	13.2	0.4	19.8	16.7	14.4667	0.125029	25.6	16.1	17.7	16.3	9.4	-	-	-	-
D6S	2020	HOR_11298	4	29	21	1.72	8.3	7	0.332922	81.1	11.5857	0.395238	21.25	13.9	8.9	0.155732	27	15.5	14.5	13.3	12.3	5.5	-	-	-
D6S	2020	HOR_11301	1	42	29	2.6	5.2	7	0.218884	23.3	3.32857	0.17931	4.95	6.2	2.4	0.29689	5.1	4.8	5.4	7	4.2	0.6	-	-	-
D6S	2020	HOR_11301	2	41	28	2.5	4.2	7	0.255591	31.3	4.47143	0.15	8.1	7.1	1.75	0.182217	8	8.2	8.1	6.1	3	0.5	-	-	-
D6S	2020	HOR_11301	3	43	28	2.8	4.7	7	0.289017	17.3	2.47143	0.167857	4	4.3	2.6	0.266317	5	3	5.4	3.2	4.2	1	-	-	-
D6S	2020	HOR_11301	4	42	30	2.85	4.6	7	0.204724	25.4	3.62857	0.153333	5.1	6.2	2.75	0.267819	5.2	5	5.6	6.8	4.5	1	-	-	-
D6S	2020	HOR_11306	1	27	23	1.43	9.5	7	0.302793	89.5	12.7857	0.413043	22.45	14.95	11.3	0.123418	27.1	17.8	15.5	14.4	14.4	8.2	-	-	-
D6S	2020	HOR_11306	2	26	16	1.43	7.8	7	0.351351	81.4	11.6286	0.4875	23.3	13.4	6.75	0.172744	28.6	18	13	13.8	10.7	2.8	-	-	-
D6S	2020	HOR_11306	3	29	20	1.38	9.2	7	0.367188	76.8	10.9714	0.46	23.25	12.9	6.15	0.146167	28.2	18.3	13.3	12.5	10	2.3	-	-	-
D6S	2020	HOR_11306	4	31	21	1.41	9.2	7	0.298532	61.3	8.75714	0.438095	14.15	12.85	7.25	0.198763	18.3	10	13.3	12.4	10.5	4	-	-	-
D6S	2020	HOR_11308	1	35	26	1.56	10	7	0.217949	78	11.1429	0.384615	18	14.95	10.25	0.136574	17	19	13.7	16.2	13	7.5	-	-	-
D6S	2020	HOR_11308	2	34	22	1.59	9.2	7	0.273492	71.3	10.1857	0.418182	19.1	14.1	6	0.143707	19.5	18.7	15.8	12.4	11	1	-	-	-
D6S	2020	HOR_11308	3	35	23	1.45	8.8	8	0.283465	76.2	9.525	0.382609	14.9	13.7667	7.43333	0.288468	21.6	10.5	12.6	16	12.7	9.1	0.5	-	-
D6S	2020	HOR_11308	4	34	24	1.67	9.2	7	0.269585	86.8	12.4	0.383333	19.7	14.75	12.6	0.156429	23.4	16	13.7	15.8	16.2	9	-	-	-
D6S	2020	HOR_11318	1	35	18	1.61	6.6	6	0.256259	67.9	11.3167	0.366667	14.2717	12.2383	9.43333	0.139017	17.4	12.415	13	11.3	4	-	-	-	-
D6S	2020	HOR_11318	2	32	14	1.52	5.5	7	0.215625	64	9.14286	0.392857	13.8	12.85	7.1	0.180571	13.8	13.8	12.5	13.2	11.5	2.7	-	-	-
D6S	2020	HOR_11318	3	31	16	1.55	6.6	7	0.191638	57.4	8.2	0.4125	9.75	11.25	10.15	0.133578	11	8.5	11.3	11.2	12.3	8	-	-	-
D6S	2020	HOR_11318	4	34	17	1.57	6.5	8	0.230543	68.1	8.5125	0.382353	12.2333	12.6333	7.7	0.266172	15.7	10.2	10.8	13.3	13.8	8.7	0.6	-	-
D6S	2020	HOR_11319	1	38	18	1.53	7.2	8	0.187042	81.8	10.225	0.4	12.3333	13.4667	11.9667	0.219628	15.3	10.5	11.2	14	15.2	14.7	6	-	-
D6S	2020	HOR_11319	2	37	20	1.77	7.4	7	0.186141	73.6	10.5143	0.37	13.25	14.35	12	0.130808	13.7	12.8	13.3	15.4	15.3	8.7	-	-	-
D6S	2020	HOR_11319	3	38	18	1.58	7.4	8	0.254186	65.7	8.2125	0.411111	12.4667	11.4667	6.7	0.235294	16.7	11	9.7	13.9	10.8	7.8	1.5	-	-
D6S	2020	HOR_11319	4	36	19	1.6	6.8	7	0.213264	76.9	10.9857	0.357895	15.3	12.4	13.2	0.134544	16.4	14.2	10.5	14.3	16	10.4	-	-	-
D6S	2020	HOR_11321	1	29	14	1.24	5.7	7	0.299383	64.8	9.25714	0.407143	16.7	10.3	7.35	0.184404	19.4	14	9.1	11.5	11	3.7	-	-	-
D6S	2020	HOR_11321	2	29	13	1.2	5.3	7	0.295	60	8.57143	0.407692	15.5	10.1	6.1	0.194863	17.7	13.3	9	11.2	10.2	2	-	-	-
D6S	2020	HOR_11321	3	27	16	1.26	7	7	0.405263	57	8.14286	0.4375	17.05	8.75	5.4	0.250824	23.1	11	8.3	9.2	8.3	2.5	-	-	-
D6S	2020	HOR_11321	4	29	14	1.12	4.9	7	0.256944	57.6	8.22857	0.35	14.75	9.9	4.95	0.168822	14.8	14.7	9.3	10.5	8.2	1.7	-	-	-
D6S	2020	HOR_11322	1	28	15	1.2	5.6	6	0.274476	57.2	9.53333	0.373333	14.5667	13.3333	10.3	0.0965964	15.7	15.1	12.9	12	6	-	-	-	-
D6S	2020	HOR_11322	2	30	15	1.14	5.5	7	0.300664	60.2	8.6	0.366667	16.05	9.1	6.8	0.125643	18.1	14	9	9.2	9.6	4	-	-	-
D6S	2020	HOR_11322	3	29	16	1.26	5.5	7	0.188235	59.5	8.5	0.34375	11.55	13.6	6.25	0.264604	11.2	11.9	13.2	14	10.4	2.1	-	-	-
D6S	2020	HOR_11322	4	29	14	1.18	5.2	6	0.305506	56.3	9.38333	0.371429	14.0667	12.0667	9.96667	0.065894	17.2	13.3	11.7	11.2	7	-	-	-	-
D6S	2020	HOR_11324	1	28	15	1.25	7	6	0.375828	60.4	10.0667	0.466667	15.0667	11.7667	9.86667	0.21	22.7	13.7	8.8	12.8	8	-	-	-	-
D6S	2020	HOR_11324	2	29	12	1.04	5.1	6	0.21028	64.2	10.7	0.425	13.0667	11.8333	8.4	0.165385	13.5	13.3	12.4	9.8	3	-	-	-	-
D6S	2020	HOR_11324	3	27	13	1.24	5.5	6	0.2912	62.5	10.4167	0.423077	14.2	12.7	11.6667	0.113554	18.2	13.2	11.2	13.7	10.1	-	-	-	-
D6S	2020	HOR_11324	4	30	13	1.09	5.6	7	0.210084	71.4	10.2	0.430769	13.25	10.95	13.25	0.138699	15	11.5	9.3	12.6	15.1	11.4	-	-	-
D6S	2020	HOR_11325	1	34	15	1.3	5.8	7	0.236111	72	10.2857	0.386667	13.25	12.5	12.1	0.186979	17	9.5	11.3	13.7	14.5	9.7	-	-	-
D6S	2020	HOR_11325	2	33	16	1.27	5.7	7	0.272476	72.3	10.3286	0.35625	16.3	10.45	11.9	0.17616	19.7	12.9	10.1	10.8	14.1	9.7	-	-	-
D6S	2020	HOR_11325	3	35	15	1.15	5.8	7	0.282187	56.7	8.1	0.386667	11.5	12.5	7.7	0.255611	16	7	11	14	10.4	5	-	-	-
D6S	2020	HOR_11325	4	33	13	1.3	5.7	7	0.243832	68.9	9.84286	0.438462	13.9	11.15	11.6	0.152641	16.8	11	9.8	12.5	13.3	9.9	-	-	-
D6S	2020	HOR_11326	1	37	18	1.35	6.5	7	0.261635	79.5	11.3571	0.361111	14.4	14.5	13.25	0.261854	20.8	8	12	17	15.7	10.8	-	-	-
D6S	2020	HOR_11326	2	37	18	1.32	7	7	0.243537	73.5	10.5	0.388889	14.6	11.55	13.35	0.161495	17.9	11.3	9.5	13.6	14.5	12.2	-	-	-
D6S	2020	HOR_11326	3	36	22	1.7	7.8	5	0.276896	56.7	11.34	0.354545	15.3	14.2	11	0.0798479	15.7	14.9	13.5	8.5	-	-	-	-	-
D6S	2020	HOR_11326	4	33	18	1.47	7	7	0.284123	71.8	10.2571	0.388889	16.1	9.55	12.5	0.230144	20.4	11.8	8.3	10.8	12.9	12.1	-	-	-
D6S	2020	HOR_11329	1	32	15	1.2	6	8	0.284053	60.2	7.525	0.4	12.0667	9	6.3	0.219372	17.1	10	9.1	9.5	8.4	9	1.5	-	-
D6S	2020	HOR_11329	2	32	15	1.39	5.7	7	0.224907	53.8	7.68571	0.38	12.9	9.75	6.2	0.159148	12.1	13.7	10	9.5	9.4	3	-	-	-
D6S	2020	HOR_11329	3	34	15	1.31	6	7	0.262366	46.5	6.64286	0.4	9.1	7.7	8	0.192857	12.2	6	6.8	8.6	9	7	-	-	-
D6S	2020	HOR_11329	4	33	15	1.36	6	7	0.289231	65	9.28571	0.4	14.65	10.15	9.65	0.197719	18.8	10.5	9.3	11	12.2	7.1	-	-	-
D6S	2020	HOR_1133	1	40	24	1.55	10.3	9	0.169385	79.7	8.85556	0.429167	13.475	13.1	8.55	0.189557	13.5	13.3	13.8	13.3	13	12.3	6.9	2	-
D6S	2020	HOR_1133	2	40	24	1.74	10.2	9	0.169554	80.8	8.97778	0.425	13.125	12.625	9.125	0.151097	13.7	13.5	12.3	13	12	13.2	8.3	3	-
D6S	2020	HOR_1133	3	41	24	1.6	11.3	9	0.147392	88.2	9.8	0.470833	12.75	13.275	11.625	0.101465	13	12.7	13.1	12.2	12.3	15.5	11.4	7.3	-
D6S	2020	HOR_1133	4	39	26	1.74	11.3	9	0.202658	60.2	6.68889	0.434615	10.075	8.725	7.075	0.141885	12.2	10.7	9.4	8	8.6	8.9	8.5	2.3	-
D6S	2020	HOR_11331	1	27	12	1.31	6	6	0.308824	68	11.3333	0.5	15.2333	12.9333	12.4333	0.160446	21	13.5	11.2	14.1	12	-	-	-	-
D6S	2020	HOR_11331	2	28	14	1.32	6	7	0.352577	48.5	6.92857	0.428571	13.45	7.35	5.6	0.280844	17.1	9.8	6.4	8.3	9.5	1.7	-	-	-
D6S	2020	HOR_11331	3	27	13	1.23	6	7	0.266	50	7.14286	0.461538	10.8	9.35	6.95	0.196626	13.3	8.3	8.7	10	9.7	4.2	-	-	-
D6S	2020	HOR_11331	4	27	14	1.35	6.6	6	0.327586	69.6	11.6	0.471429	16.5333	14.1	12.7667	0.160858	22.8	13.5	13.3	15.5	9.5	-	-	-	-
D6S	2020	HOR_11332	1	30	13	1.17	5.2	7	0.222789	58.8	8.4	0.4	13.25	10.6	7.3	0.154185	13.1	13.4	10	11.2	10.6	4	-	-	-
D6S	2020	HOR_11332	2	29	14	1.21	5.4	7	0.250391	63.9	9.12857	0.385714	16.15	11.6	6.1	0.15134	16	16.3	12	11.2	10.2	2	-	-	-
D6S	2020	HOR_11332	3	30	13	1.11	5.1	6	0.381513	59.5	9.91667	0.392308	15.7333	11.8333	9.66667	0.164241	22.7	11.5	13	11	5	-	-	-	-
D6S	2020	HOR_11332	4	30	13	1.11	5.3	7	0.155	60	8.57143	0.407692	9.05	12.35	10.5	0.153515	9.3	8.8	11.2	13.5	12.5	8.5	-	-	-
D6S	2020	HOR_11333	1	29	13	1.17	5.4	7	0.252595	57.8	8.25714	0.415385	13.05	11.35	6.2	0.182353	14.6	11.5	10.6	12.1	10.2	2.2	-	-	-
D6S	2020	HOR_11333	2	26	14	1.27	6.1	7	0.322702	53.3	7.61429	0.435714	14.2	9.5	5.25	0.261633	17.2	11.2	7.8	11.2	9.3	1.2	-	-	-
D6S	2020	HOR_11333	3	28	14	1.2	6.1	7	0.26601	60.9	8.7	0.435714	14.95	10.95	6.9	0.138734	16.2	13.7	10.5	11.4	10.8	3	-	-	-
D6S	2020	HOR_11333	4	27	15	1.3	6	6	0.277247	52.3	8.71667	0.4	11.2667	10.3	9.03333	0.169231	14.5	13	6.3	11.6	9.2	-	-	-	-
D6S	2020	HOR_11334	1	27	16	1.49	5.5	6	0.269815	59.3	9.88333	0.34375	13.3333	12.6667	11.4667	0.11465	16	12.4	11.6	14	8.8	-	-	-	-
D6S	2020	HOR_11334	2	29	15	1.36	5.6	7	0.235294	54.4	7.77143	0.373333	11.45	9.65	7.75	0.182223	12.8	10.1	9.7	9.6	12.3	3.2	-	-	-
D6S	2020	HOR_11334	3	30	16	1.5	6.1	6	0.284926	54.4	9.06667	0.38125	13.1333	11.6667	10.7	0.0769492	15.5	11.4	12.5	11.1	8.5	-	-	-	-
D6S	2020	HOR_11334	4	28	14	1.35	5.1	6	0.27686	48.4	8.06667	0.364286	12	10.8	9.13333	0.0880309	13.4	11	11.6	9.8	6	-	-	-	-
D6S	2020	HOR_11346	1	31	20	1.37	4.7	6	0.289026	64.7	10.7833	0.235	15.9333	14.0333	11.3667	0.0852071	18.7	14.8	14.3	13	6.8	-	-	-	-
D6S	2020	HOR_11346	2	37	19	1.35	4.6	6	0.207254	57.9	9.65	0.242105	12.4	13.2333	12.8	0.164204	12	10.5	14.7	14.5	9.2	-	-	-	-
D6S	2020	HOR_11346	3	35	24	1.55	5.3	6	0.243902	41	6.83333	0.220833	9.86667	9.63333	8.3	0.108315	10	9.6	10	9.3	5.6	-	-	-	-
D6S	2020	HOR_11346	4	31	18	1.39	4.4	6	0.253493	50.1	8.35	0.244444	10.6667	10.1667	10.5	0.102846	12.7	8.5	10.8	11.2	9.5	-	-	-	-
D6S	2020	HOR_11349	1	32	20	1.48	5.7	8	0.232704	63.6	7.95	0.285	11.5333	10.2	7.76667	0.172619	14.8	9.8	10	9.3	11.3	8.5	3.5	-	-
D6S	2020	HOR_11349	2	33	19	1.45	5.4	8	0.225989	70.8	8.85	0.284211	11.6333	11.1667	9.56667	0.187392	16	9.1	9.8	10.5	13.2	9.5	6	-	-
D6S	2020	HOR_11349	3	33	21	1.59	5.9	7	0.276252	61.9	8.84286	0.280952	14	10.9	7.75	0.189455	17.1	10.9	8.3	13.5	9	6.5	-	-	-
D6S	2020	HOR_11349	4	33	20	1.54	5.7	8	0.247539	71.1	8.8875	0.285	12.8	12.6333	7.43333	0.272465	17.6	8.4	12.4	13.7	11.8	9.5	1	-	-
D6S	2020	HOR_11351	1	32	17	1.53	7.1	8	0.25602	78.9	9.8625	0.417647	14.3667	12.4333	9.66667	0.218188	20.2	11.5	11.4	12.1	13.8	11.2	4	-	-
D6S	2020	HOR_11351	2	35	18	1.65	7	7	0.28589	81.5	11.6429	0.388889	19.9	9.65	13.75	0.229825	23.3	16.5	7.5	11.8	16.5	11	-	-	-
D6S	2020	HOR_11351	3	32	17	1.51	6.9	8	0.261137	65.1	8.1375	0.405882	12.5	9.83333	7.7	0.234548	17	12.5	8	9.2	12.3	8.8	2	-	-
D6S	2020	HOR_11351	4	34	18	1.59	7.8	7	0.253478	64.7	9.24286	0.433333	13.8	11.25	10.3	0.169085	16.4	11.2	9.3	13.2	12.2	8.4	-	-	-
D6S	2020	HOR_11381	1	33	16	1.58	7.1	8	0.245902	54.9	6.8625	0.44375	10.7667	9.8	5.86667	0.200577	13.5	10.2	8.6	9.5	11.3	5.6	0.7	-	-
D6S	2020	HOR_11381	2	33	15	1.54	6.2	7	0.35283	53	7.57143	0.413333	15.35	8.05	5.45	0.192061	18.7	12	7.8	8.3	8.7	2.2	-	-	-
D6S	2020	HOR_11381	3	31	18	1.63	7.3	6	0.32882	51.7	8.61667	0.405556	13.4667	11.4	8.76667	0.0866667	17	13.7	9.7	10.8	5.8	-	-	-	-
D6S	2020	HOR_11381	4	32	16	1.42	6.7	6	0.31677	48.3	8.05	0.41875	11.9	10.4	9.13333	0.131048	15.3	9.8	10.6	10.8	6	-	-	-	-
D6S	2020	HOR_11388	1	35	24	1.81	9.3	7	0.338358	59.7	8.52857	0.3875	16.1	9.95	7.45	0.197783	20.2	12	9.3	10.6	10.5	4.4	-	-	-
D6S	2020	HOR_11388	2	35	20	1.73	8	8	0.281775	83.4	10.425	0.4	15.8	11.0667	10.5667	0.225079	23.5	14.4	9.5	10.9	12.8	12.4	6.5	-	-
D6S	2020	HOR_11388	3	36	21	1.84	8.4	8	0.241514	76.6	9.575	0.4	13.7667	10.2	11.8333	0.239401	18.5	12.8	10	7.1	13.5	14	8	-	-
D6S	2020	HOR_11388	4	38	20	1.66	8.4	8	0.201799	77.8	9.725	0.42	12.2333	11	12.6	0.168801	15.7	11	10	10.3	12.7	15.1	10	-	-
D6S	2020	HOR_11400	1	28	20	1.62	7	8	0.304183	52.6	6.575	0.35	12.7333	8.96667	3.86667	0.124256	16	10.6	11.6	7.8	7.5	2.8	1.3	-	-
D6S	2020	HOR_11400	2	33	19	1.4	6.6	8	0.308989	53.4	6.675	0.347368	11.2667	8.93333	4.93333	0.21132	16.5	8.7	8.6	9.2	9	4.4	1.4	-	-
D6S	2020	HOR_11400	3	34	17	1.41	5.5	8	0.178689	61	7.625	0.323529	10.7667	12.2667	6.5	0.27866	10.9	9.4	12	13	11.8	5.7	2	-	-
D6S	2020	HOR_11400	4	31	20	1.69	6	7	0.304918	61	8.71429	0.3	16.05	11.8	4.7	0.105596	18.6	13.5	12.8	10.8	7.6	1.8	-	-	-
D6S	2020	HOR_11419	1	37	21	1.66	9.1	7	0.371058	53.9	7.7	0.433333	16.35	11.35	3.05	0.105459	20	12.7	13.6	9.1	4.9	1.2	-	-	-
D6S	2020	HOR_11419	2	36	25	1.53	9.5	7	0.26975	51.9	7.41429	0.38	13.6	9.7	6.45	0.132725	14	13.2	9.2	10.2	9.4	3.5	-	-	-
D6S	2020	HOR_11419	3	37	25	1.88	10.7	7	0.290493	56.8	8.11429	0.428	15.8	11.7	4.95	0.0842322	16.5	15.1	12.4	11	7.5	2.4	-	-	-
D6S	2020	HOR_11419	4	36	24	1.62	9.7	7	0.286678	59.3	8.47143	0.404167	16.7	11.45	5.35	0.133817	17	16.4	11.1	11.8	8.4	2.3	-	-	-
D6S	2020	HOR_11430	1	41	24	1.95	9.5	9	0.155556	81	9	0.395833	12.025	11.4	9.8	0.133693	12.6	12.6	11.5	11.4	12.2	10.5	12.4	4.1	-
D6S	2020	HOR_11430	2	39	22	1.96	9.2	9	0.190808	71.8	7.97778	0.418182	11.55	11.1	8.275	0.208251	13.7	12.3	10.2	10	10.4	13.8	8.4	0.5	-
D6S	2020	HOR_11430	3	40	23	1.9	8.8	9	0.209016	73.2	8.13333	0.382609	11.85	10.325	8.1	0.164727	15.3	12	9.6	10.5	9.3	11.9	8.7	2.5	-
D6S	2020	HOR_11430	4	41	24	2.12	11.5	8	0.222222	58.5	7.3125	0.479167	10.4	8.53333	9.43333	0.13011	13	10	8.2	8.3	9.1	11.2	8	-	-
D6S	2020	HOR_11448	1	42	24	1.82	7.4	9	0.208683	71.4	7.93333	0.308333	11.1	9.725	8.1	0.183253	14.9	11	10.8	7.7	9	11.4	9	3	-
D6S	2020	HOR_11448	2	42	24	1.95	8	8	0.213793	72.5	9.0625	0.333333	13.3333	10.6667	9.96667	0.147933	15.5	13.2	11.3	8.9	11.8	12.3	5.8	-	-
D6S	2020	HOR_11448	3	42	25	2.04	8.7	8	0.244866	63.3	7.9125	0.348	12.2	9	8.46667	0.142245	15.5	12.7	8.4	8	10.6	8.6	6.2	-	-
D6S	2020	HOR_11448	4	39	23	1.94	7.7	7	0.273504	58.5	8.35714	0.334783	14.25	13.1	7.5	0.0959486	16	12.5	15.7	10.5	9	6	-	-	-
D6S	2020	HOR_11454	1	29	22	1.86	9.4	7	0.346467	73.6	10.5143	0.427273	19.8	13.75	6.85	0.183239	25.5	14.1	13	14.5	9.5	4.2	-	-	-
D6S	2020	HOR_11454	2	29	23	1.71	10	7	0.433121	62.8	8.97143	0.434783	20.75	10.5	4.25	0.189135	27.2	14.3	11.5	9.5	6.8	1.7	-	-	-
D6S	2020	HOR_11454	3	29	19	1.79	7.6	7	0.365554	56.9	8.12857	0.4	16.9	8.75	5.05	0.169226	20.8	13	12	5.5	7	3.1	-	-	-
D6S	2020	HOR_11454	4	27	22	1.62	9.5	7	0.363368	67.7	9.67143	0.431818	18.55	12.5	6.6	0.21347	24.6	12.5	12	13	9.7	3.5	-	-	-
D6S	2020	HOR_11480	1	33	17	1.5	6.7	7	0.274889	67.3	9.61429	0.394118	15.2	11.7	9.25	0.194191	18.5	11.9	10.4	13	12.5	6	-	-	-
D6S	2020	HOR_11480	2	33	15	1.3	5.7	8	0.233227	62.6	7.825	0.38	12.0333	9.46667	7	0.206361	14.6	14.2	7.3	9.6	11.5	8	1.5	-	-
D6S	2020	HOR_11480	3	33	14	1.43	6	7	0.284298	60.5	8.64286	0.428571	15.2	10.15	6.85	0.133185	17.2	13.2	8.5	11.8	8.5	5.2	-	-	-
D6S	2020	HOR_11480	4	33	16	1.42	6.4	7	0.276498	65.1	9.3	0.4	15.7	12.15	7.4	0.157893	18	13.4	11.2	13.1	10.8	4	-	-	-
D6S	2020	HOR_11489	1	35	19	1.64	7.7	7	0.243902	69.7	9.95714	0.405263	15.6	14.25	8.25	0.11976	17	14.2	12.2	16.3	8.7	7.8	-	-	-
D6S	2020	HOR_11489	2	34	18	1.37	6.8	7	0.235714	70	10	0.377778	15.95	14.4	7.35	0.168801	16.5	15.4	13	15.8	11.4	3.3	-	-	-
D6S	2020	HOR_11489	3	36	18	1.53	6.8	8	0.194704	64.2	8.025	0.377778	10.6667	10.7667	8.83333	0.224224	12.5	11.2	8.3	10.5	13.5	10.5	2.5	-	-
D6S	2020	HOR_11489	4	36	21	1.63	8.4	7	0.215577	71.9	10.2714	0.4	14.6	10.3	14.25	0.140485	15.5	13.7	10.3	10.3	14.2	14.3	-	-	-
D6S	2020	HOR_11490	1	33	17	1.51	7.5	8	0.293809	95.3	11.9125	0.441176	18.0333	12.8333	11.3667	0.247127	28	16.4	9.7	12.5	16.3	11.3	6.5	-	-
D6S	2020	HOR_11490	2	34	16	1.45	7.1	8	0.256152	89.4	11.175	0.44375	14.8333	12.9	12.0667	0.262434	22.9	12.4	9.2	13.8	15.7	14	6.5	-	-
D6S	2020	HOR_11490	3	32	16	1.53	6.7	7	0.25	70.8	10.1143	0.41875	13.85	12.35	11.55	0.249461	17.7	10	10.4	14.3	15.6	7.5	-	-	-
D6S	2020	HOR_11490	4	34	17	1.42	7.4	8	0.231738	79.4	9.925	0.435294	13.0667	12.6667	10.7	0.26752	18.4	11.4	9.4	13.5	15.1	12.8	4.2	-	-
D6S	2020	HOR_11491	1	34	17	1.32	7.3	8	0.233838	72.7	9.0875	0.429412	13.6	12.8	7.9	0.223682	17	12.2	11.6	13.8	13	9.7	1	-	-
D6S	2020	HOR_11491	2	33	17	1.52	7.2	6	0.341808	70.8	11.8	0.423529	17.3	14.4	13.1	0.161508	24.2	13.4	14.3	15.5	9.5	-	-	-	-
D6S	2020	HOR_11491	3	31	18	1.5	6.8	7	0.246046	56.9	8.12857	0.377778	11.9	11.9	7.6	0.173309	14	9.8	12	11.8	10.8	4.4	-	-	-
D6S	2020	HOR_11491	4	30	17	1.5	7.3	6	0.380282	63.9	10.65	0.429412	15.6333	11.8	11.3667	0.233475	24.3	12.1	10.5	12.8	10.8	-	-	-	-
D6S	2020	HOR_11492	1	36	17	1.56	5.7	7	0.309593	68.8	9.82857	0.335294	17.3	12.55	6.75	0.227557	21.3	13.3	10.6	14.5	10.5	3	-	-	-
D6S	2020	HOR_11492	2	33	17	1.5	6.6	8	0.262387	88.8	11.1	0.388235	16.8667	13.2	10	0.20696	23.3	15.7	11.6	13	15	11.5	3.5	-	-
D6S	2020	HOR_11492	3	38	16	1.54	5.6	8	0.226608	68.4	8.55	0.35	11.0333	10.5333	9.43333	0.313339	15.5	13	4.6	11	16	10	2.3	-	-
D6S	2020	HOR_11492	4	33	18	1.55	6.2	7	0.306763	82.8	11.8286	0.344444	20.2	13.2	10.3	0.165414	25.4	15	13.1	13.3	13.6	7	-	-	-
D6S	2020	HOR_11494	1	35	20	1.66	7.1	8	0.264151	95.4	11.925	0.355	19.8	14.5667	8.26667	0.170714	25.2	22.1	12.1	15.8	15.8	8	1	-	-
D6S	2020	HOR_11494	2	35	18	1.52	6.5	8	0.241667	96	12	0.361111	18.3	14.9333	10.3	0.199717	23.2	17.5	14.2	15.2	15.4	14	1.5	-	-
D6S	2020	HOR_11494	3	34	17	1.39	6.1	7	0.25602	78.9	11.2714	0.358824	14.75	15.15	11.5	0.159489	20.2	9.3	15	15.3	12.4	10.6	-	-	-
D6S	2020	HOR_11494	4	35	19	1.58	7.5	8	0.188235	85	10.625	0.394737	14.4667	14.4333	10.9	0.15426	16	14.4	13	14.1	16.2	11.5	5	-	-
D6S	2020	HOR_11496	1	34	22	1.68	8.5	7	0.213135	80.7	11.5286	0.386364	16.1	13.3	14.45	0.0978878	17.2	15	13.2	13.4	16.9	12	-	-	-
D6S	2020	HOR_11496	2	36	25	1.68	10.1	7	0.29511	59.3	8.47143	0.404	16.65	11.25	5.75	0.143834	17.5	15.8	11.2	11.3	10	1.5	-	-	-
D6S	2020	HOR_11496	3	38	20	1.64	7.5	8	0.153285	68.5	8.5625	0.375	10.5667	11.7333	11.2667	0.302138	10.5	11	10.2	8	17	14	2.8	-	-
D6S	2020	HOR_11496	4	35	20	1.58	7.9	8	0.236623	84.1	10.5125	0.395	14.8333	13.4	10.7333	0.219462	19.9	13.1	11.5	13	15.7	12.5	4	-	-
D6S	2020	HOR_11498	1	37	19	1.6	7.2	7	0.197817	73.3	10.4714	0.378947	13.45	12.25	13.2	0.0553801	14.5	12.4	11.8	12.7	13.4	13	-	-	-
D6S	2020	HOR_11498	2	36	18	1.49	5.9	7	0.220386	72.6	10.3714	0.327778	16.4	13.95	8	0.211809	16	16.8	12.8	15.1	13.5	2.5	-	-	-
D6S	2020	HOR_11498	3	37	18	1.51	6.7	7	0.209726	65.8	9.4	0.372222	13.35	13.75	5.85	0.17244	13.8	12.9	11.8	15.7	8.4	3.3	-	-	-
D6S	2020	HOR_11498	4	37	20	1.58	6.8	7	0.243671	63.2	9.02857	0.34	14.3	13.2	6.75	0.13617	15.4	13.2	11.8	14.6	9.2	4.3	-	-	-
D6S	2020	HOR_11503	1	34	15	1.44	6.4	8	0.236077	82.6	10.325	0.426667	14.3	11.7667	10.8333	0.238748	19.5	13.5	9.9	12.2	13.2	15.3	4	-	-
D6S	2020	HOR_11503	2	31	16	1.49	7.3	7	0.296852	66.7	9.52857	0.45625	17.2	12.1	6.5	0.181484	19.8	14.6	11.3	12.9	11	2	-	-	-
D6S	2020	HOR_11503	3	31	16	1.51	6.8	7	0.265546	59.5	8.5	0.425	10.7	13.65	7.15	0.352653	15.8	5.6	12.8	14.5	11.3	3	-	-	-
D6S	2020	HOR_11503	4	33	14	1.41	6.2	7	0.318373	71.3	10.1857	0.442857	17.85	10.9	9	0.240454	22.7	13	10.3	11.5	13.9	4.1	-	-	-
D6S	2020	HOR_11504	1	35	20	1.7	8	7	0.230556	72	10.2857	0.4	13.8	13.2	12.35	0.143837	16.6	11	12.4	14	14.7	10	-	-	-
D6S	2020	HOR_11504	2	36	17	1.53	6.4	8	0.18693	65.8	8.225	0.376471	10.6667	11.6	8.9	0.230147	12.3	10	9.7	11.1	14	10.2	2.5	-	-
D6S	2020	HOR_11504	3	37	17	1.63	7.5	8	0.257746	71	8.875	0.441176	13.7333	11.9	9.03333	0.296199	18.3	11.7	11.2	8	16.5	9.2	1.4	-	-
D6S	2020	HOR_11504	4	36	18	1.72	7	7	0.166667	60	8.57143	0.388889	10.45	12.05	7.75	0.200992	10	10.9	12.8	11.3	11	4.5	-	-	-
D6S	2020	HOR_11517	1	34	21	2.27	8.9	7	0.240066	60.4	8.62857	0.42381	16.35	13.1	4.15	0.200255	14.5	18.2	12.5	13.7	6.3	2	-	-	-
D6S	2020	HOR_11517	2	34	21	1.95	8.5	6	0.293548	62	10.3333	0.404762	17.1667	14.8	10.2	0.10407	18.2	20	13.3	11.1	6.2	-	-	-	-
D6S	2020	HOR_11517	3	35	17	1.91	7.2	6	0.245989	37.4	6.23333	0.423529	10.5667	9.53333	7.43333	0.197163	9.2	10.8	11.7	6.1	4.5	-	-	-	-
D6S	2020	HOR_11517	4	32	21	2.46	9.1	6	0.224956	56.9	9.48333	0.433333	14.6667	14.9	11.8	0.171166	12.8	17	14.2	13.5	7.7	-	-	-	-
D6S	2020	HOR_1175	1	32	17	1.42	6.5	7	0.247863	58.5	8.35714	0.382353	13.25	12.75	5.55	0.241521	14.5	12	14	11.5	10.4	0.7	-	-	-
D6S	2020	HOR_1175	2	33	19	1.52	7.4	7	0.302372	50.6	7.22857	0.389474	14.8	8.25	5.25	0.148107	15.3	14.3	8	8.5	8.5	2	-	-	-
D6S	2020	HOR_1175	3	30	15	1.48	6.4	7	0.178058	55.6	7.94286	0.426667	11.15	12.55	6.15	0.268007	9.9	12.4	12	13.1	10.3	2	-	-	-
D6S	2020	HOR_1175	4	28	14	1.55	6.1	7	0.241002	63.9	9.12857	0.435714	13.6	14.1	7	0.161548	15.4	11.8	13.8	14.4	9.5	4.5	-	-	-
D6S	2020	HOR_1176	1	32	20	1.58	6.5	7	0.237241	72.5	10.3571	0.325	16.1	13.9	8.7	0.116722	17.2	15	14.7	13.1	12.4	5	-	-	-
D6S	2020	HOR_1176	2	32	17	1.75	6.5	8	0.227353	56.3	7.0375	0.382353	12.2	9.56667	5.13333	0.12406	12.8	12.9	10.9	8.8	9	5.6	0.8	-	-
D6S	2020	HOR_1176	3	29	18	1.76	6.7	7	0.148342	57.3	8.18571	0.372222	9.25	12.4	9.1	0.184065	8.5	10	12.7	12.1	11.4	6.8	-	-	-
D6S	2020	HOR_1176	4	32	18	1.76	6.1	7	0.191388	62.7	8.95714	0.338889	12.85	11.6	8.85	0.114028	12	13.7	11.5	11.7	11.2	6.5	-	-	-
D6S	2020	HOR_1191	1	32	20	1.65	7.7	7	0.227324	89.3	12.7571	0.385	18.15	14.3	15.1	0.147274	20.3	16	12.3	16.3	18.4	11.8	-	-	-
D6S	2020	HOR_1191	2	34	21	1.47	8.5	8	0.227473	91	11.375	0.404762	17	15.7333	10.2333	0.19652	20.7	17	13.3	16.4	17.5	11	2.2	-	-
D6S	2020	HOR_1191	3	36	23	1.58	9.2	7	0.30988	66.8	9.54286	0.4	15.6	13.55	8.25	0.217036	20.7	10.5	13.2	13.9	12	4.5	-	-	-
D6S	2020	HOR_1191	4	35	22	1.55	8.3	7	0.286245	80.7	11.5286	0.377273	19.8	16	7.65	0.196285	23.1	16.5	15	17	13.5	1.8	-	-	-
D6S	2020	HOR_11933	1	36	22	1.92	8.8	7	0.372272	77.9	11.1286	0.4	21.95	13.8	6.65	0.203504	29	14.9	14.1	13.5	10.6	2.7	-	-	-
D6S	2020	HOR_11933	2	35	24	1.9	9.1	7	0.281831	69.9	9.98571	0.379167	18.45	11.85	8.5	0.114089	19.7	17.2	11.4	12.3	12	5	-	-	-
D6S	2020	HOR_11933	3	34	23	1.82	8.8	8	0.299861	71.7	8.9625	0.382609	15.9667	12.5667	5.26667	0.172333	21.5	13.7	12.7	15.3	9.7	5.1	1	-	-
D6S	2020	HOR_11933	4	34	21	1.87	8.2	7	0.289644	61.8	8.82857	0.390476	15.55	12	6.55	0.133864	17.9	13.2	12.8	11.2	10.6	2.5	-	-	-
D6S	2020	HOR_1205	1	38	21	1.74	8	7	0.324476	71.5	10.2143	0.380952	18	12.4	9	0.187527	23.2	12.8	11.3	13.5	11.3	6.7	-	-	-
D6S	2020	HOR_1205	2	38	19	1.44	7.4	8	0.244747	80.9	10.1125	0.389474	13.4667	11.9333	10.6667	0.255043	19.8	11.4	9.2	13.3	13.3	13.5	5.2	-	-
D6S	2020	HOR_1205	3	37	20	1.57	7.7	7	0.287611	67.8	9.68571	0.385	15.1	13.65	8.4	0.25795	19.5	10.7	11.9	15.4	12.8	4	-	-	-
D6S	2020	HOR_1205	4	35	20	1.58	7.4	7	0.261682	74.9	10.7	0.37	16.85	14.45	8.85	0.186871	19.6	14.1	12.5	16.4	12.7	5	-	-	-
D6S	2020	HOR_12058	1	25	15	1.45	7.1	6	0.403877	61.9	10.3167	0.473333	17.6667	13	9.6	0.154963	25	13.7	14.3	11	3.5	-	-	-	-
D6S	2020	HOR_12058	2	24	16	1.6	7.6	5	0.480519	61.6	12.32	0.475	23	15.55	11.15	0.118887	29.6	16.4	14.7	7.6	-	-	-	-	-
D6S	2020	HOR_12058	3	28	14	1.25	6.8	6	0.413174	66.8	11.1333	0.485714	19	13.0333	10.0333	0.142142	27.6	14.2	15.2	9.7	5.2	-	-	-	-
D6S	2020	HOR_12058	4	28	13	1.38	6.3	6	0.403537	62.2	10.3667	0.484615	17.1333	12.8667	9.26667	0.178571	25.1	14.3	12	12.3	3.5	-	-	-	-
D6S	2020	HOR_1234	1	36	17	1.51	6.5	8	0.212598	63.5	7.9375	0.382353	10.7667	10.7	8.26667	0.250902	13.5	9.5	9.3	10.2	12.6	10.6	1.6	-	-
D6S	2020	HOR_1234	2	35	17	1.5	6.2	8	0.207463	67	8.375	0.364706	12.0667	11.5333	7.93333	0.230587	13.9	12	10.3	12.3	12	10.8	1	-	-
D6S	2020	HOR_1234	3	35	21	1.74	7.5	7	0.213333	52.5	7.5	0.357143	10.5	9.3	9.5	0.0471315	11.2	9.8	9.1	9.5	10	9	-	-	-
D6S	2020	HOR_1234	4	34	17	1.63	6.3	8	0.207299	68.5	8.5625	0.370588	12.5	11.8333	7.8	0.218378	14.2	12.6	10.7	12.4	12.4	10	1	-	-
D6S	2020	HOR_12423	1	34	17	1.49	7.8	8	0.245283	74.2	9.275	0.458824	12.8	11.0333	9.56667	0.198851	18.2	11	9.2	12.5	11.4	11.3	6	-	-
D6S	2020	HOR_12423	2	34	17	1.54	7.4	7	0.266768	65.6	9.37143	0.435294	14.1	11.25	10.2	0.134619	17.5	10.7	11.5	11	12.2	8.2	-	-	-
D6S	2020	HOR_12423	3	34	18	1.42	8	8	0.198246	57	7.125	0.444444	10.2667	9.86667	7.76667	0.182776	11.3	10.3	9.2	9.6	10.8	10	2.5	-	-
D6S	2020	HOR_12423	4	34	19	1.51	8.1	7	0.322684	62.6	8.94286	0.426316	16.75	10.6	7.3	0.127231	20.2	13.3	10.6	10.6	9.5	5.1	-	-	-
D6S	2020	HOR_1251	1	41	28	2.24	5.8	8	0.134199	46.2	5.775	0.207143	7.5	10	6.03333	0.384968	6.2	6	10.3	9.2	10.5	7	0.6	-	-
D6S	2020	HOR_1251	2	41	25	2.26	5	7	0.107368	47.5	6.78571	0.2	5.2	11.55	8.35	0.253652	5.1	5.3	11.6	11.5	8.7	8	-	-	-
D6S	2020	HOR_1251	3	41	25	2.18	4.6	7	0.104575	45.9	6.55714	0.184	6.8	13.3	3.75	0.448637	4.8	8.8	14.6	12	6.5	1	-	-	-
D6S	2020	HOR_1251	4	40	27	2.2	6	7	0.144737	38	5.42857	0.222222	6.95	7.55	6.25	0.152289	5.5	8.4	8.6	6.5	7	5.5	-	-	-
D6S	2020	HOR_12522	1	31	20	1.38	4.5	6	0.277228	50.5	8.41667	0.225	12.8	11.7333	9.6	0.129541	14	11.7	12.7	10.8	5.3	-	-	-	-
D6S	2020	HOR_12522	2	31	17	1.65	7	7	0.234783	57.5	8.21429	0.411765	12.05	10.85	8.7	0.0991863	13.5	10.6	10.5	11.2	10.5	6.9	-	-	-
D6S	2020	HOR_12522	3	31	17	1.49	7	6	0.21875	51.2	8.53333	0.411765	12.0667	12.1333	10.9667	0.0862191	11.2	12.5	12.5	11.4	9	-	-	-	-
D6S	2020	HOR_12522	4	31	16	1.5	6.2	6	0.280899	53.4	8.9	0.3875	12.9	11.9	10.4667	0.0644182	15	12.9	10.8	12	8.6	-	-	-	-
D6S	2020	HOR_1267	1	37	19	1.55	7.5	9	0.154386	85.5	9.5	0.394737	11.125	12.45	11.525	0.208346	13.2	11.3	10	10	14.4	15.4	11.3	5	-
D6S	2020	HOR_1267	2	37	19	1.65	7.6	7	0.194313	84.4	12.0571	0.4	14.9	13.9	11.7	0.111464	16.4	13.4	11.8	16	13	10.4	-	-	-
D6S	2020	HOR_1267	3	39	19	1.7	7.7	8	0.153203	71.8	8.975	0.405263	11.2	10.9333	11.9333	0.226864	11	12.7	9.9	8.4	14.5	14.8	6.5	-	-
D6S	2020	HOR_1267	4	38	18	1.6	7.4	8	0.21608	79.6	9.95	0.411111	13.5333	13.9	10.3	0.214704	17.2	11.7	11.7	13.8	16.2	10.7	4	-	-
D6S	2020	HOR_12711	1	36	17	1.6	6.8	6	0.320707	79.2	13.2	0.4	20.4	17.4333	13.6667	0.0941315	25.4	18.8	17	16.5	7.5	-	-	-	-
D6S	2020	HOR_12711	2	36	17	1.57	6.9	7	0.25107	70.1	10.0143	0.405882	16.7	11.5	9.5	0.0844007	17.6	15.8	10.5	12.5	11	8	-	-	-
D6S	2020	HOR_12711	3	35	16	1.56	6.8	7	0.253835	71.7	10.2429	0.425	13.75	14.25	10.65	0.228424	18.2	9.3	12.5	16	13.8	7.5	-	-	-
D6S	2020	HOR_12711	4	38	17	1.49	7.2	7	0.259887	70.8	10.1143	0.423529	15.95	12.05	10.1	0.109111	18.4	13.5	10.9	13.2	11.4	8.8	-	-	-
D6S	2020	HOR_12745	1	45	35	1.99	7.5	7	0.263345	56.2	8.02857	0.214286	14.8	12.05	3.75	0.140149	14.8	14.8	13.2	10.9	5.2	2.3	-	-	-
D6S	2020	HOR_12745	2	43	32	1.97	6.4	7	0.315436	59.6	8.51429	0.2	18.25	11.9	2	0.108331	18.8	17.7	13.3	10.5	3.5	0.5	-	-	-
D6S	2020	HOR_12745	3	42	31	1.9	6.3	7	0.135977	52.95	7.56429	0.203226	8.9	12.85	2.25	0.422143	7.2	10.6	12.5	13.2	3	1.5	-	-	-
D6S	2020	HOR_12745	4	46	30	1.75	6	7	0.231729	56.1	8.01429	0.2	12.25	11.8	4.25	0.175669	13	11.5	13.8	9.8	6.5	2	-	-	-
D6S	2020	HOR_12745	5	-	28	-	5.4	7	-	-	-	0.192857	10.25	11.4	8.4	0.173584	12.5	8	12	10.8	10.7	6.1	-	-	-
D6S	2020	HOR_12777	1	35	22	1.58	9.5	6	0.289738	49.7	8.28333	0.431818	13.3333	12.9667	9.36667	0.180803	14.4	14.8	10.8	13.3	4	-	-	-	-
D6S	2020	HOR_12777	2	36	21	1.81	8	6	0.323529	34	5.66667	0.380952	9.86667	8.2	5.93333	0.0793017	11	11.3	7.3	6	4.5	-	-	-	-
D6S	2020	HOR_12777	3	37	17	1.51	7.2	6	0.248227	42.3	7.05	0.423529	10.2667	10.5333	8.7	0.148025	10.5	11.5	8.8	11.3	6	-	-	-	-
D6S	2020	HOR_12777	4	31	17	1.47	7.3	7	0.202559	46.9	6.7	0.429412	9.9	9.95	6.1	0.157996	9.5	10.3	10.9	9	8.5	3.7	-	-	-
D6S	2020	HOR_12783	1	34	21	1.86	6.8	7	0.294574	64.5	9.21429	0.32381	15	10.1	8.75	0.225617	19	11	9.3	10.9	12.5	5	-	-	-
D6S	2020	HOR_12783	2	35	17	1.55	5	8	0.229333	75	9.375	0.294118	12.1333	10.9	10.2333	0.213465	17.2	11.2	8	11.2	13.5	11.2	6	-	-
D6S	2020	HOR_12783	3	33	18	1.54	5.8	8	0.246106	64.2	8.025	0.322222	11.4	10.0667	7.23333	0.210259	15.8	11	7.4	11.5	11.3	7	3.4	-	-
D6S	2020	HOR_12783	4	31	18	1.46	5.8	8	0.256011	70.7	8.8375	0.322222	11.6333	11.6667	9.16667	0.288385	18.1	7.5	9.3	12.5	13.2	9.8	4.5	-	-
D6S	2020	HOR_12788	1	39	20	1.87	8.7	8	0.247853	81.5	10.1875	0.435	18.1	14.1667	7.23333	0.106538	20.2	17.1	17	12.5	13	5.5	3.2	-	-
D6S	2020	HOR_12788	2	39	23	1.79	9.5	7	0.301015	88.7	12.6714	0.413043	21.2	14.05	12.5	0.179845	26.7	15.7	12.1	16	14	11	-	-	-
D6S	2020	HOR_12788	3	38	23	1.76	10	8	0.270667	75	9.375	0.434783	15.8	13.3667	11.1333	0.274973	20.3	13.4	13.7	12.3	14.1	18.3	1	-	-
D6S	2020	HOR_12788	4	35	28	2.29	9.1	8	0.3125	70.4	8.8	0.325	15.7	10.6	6.26667	0.165335	22	13.9	11.2	11	9.6	7.7	1.5	-	-
D6S	2020	HOR_12789	1	25	13	1.22	6	6	0.383987	61.2	10.2	0.461538	15.9	11.4667	9.6	0.171256	23.5	13.8	10.4	10.2	8.2	-	-	-	-
D6S	2020	HOR_12789	2	27	13	1.18	5.9	7	0.332268	62.6	8.94286	0.453846	15.75	10	7.5	0.216971	20.8	10.7	9.2	10.8	10	5	-	-	-
D6S	2020	HOR_12789	3	26	13	1.23	5.8	7	0.296131	67.2	9.6	0.446154	17	11.9	6.75	0.164857	19.9	14.1	11.8	12	11	2.5	-	-	-
D6S	2020	HOR_12789	4	32	12	1.15	5.3	6	0.326055	68.7	11.45	0.441667	17.2333	13.8667	11.2667	0.0787293	22.4	16.2	13.1	12.3	8.4	-	-	-	-
D6S	2020	HOR_12790	1	31	18	1.34	6.8	7	0.297177	67.3	9.61429	0.377778	16.9	12.5	6.75	0.179648	20	13.8	12	13	11	2.5	-	-	-
D6S	2020	HOR_12790	2	31	16	1.24	5.8	7	0.276896	56.7	8.1	0.3625	13.45	10.6	6.25	0.177841	15.7	11.2	10.7	10.5	10.5	2	-	-	-
D6S	2020	HOR_12790	3	32	16	1.36	6.6	6	0.40991	44.4	7.4	0.4125	12.4667	9.4	6.8	0.177143	18.2	10.4	8.8	9	2.6	-	-	-	-
D6S	2020	HOR_12790	4	31	17	1.3	6.4	7	0.255613	57.9	8.27143	0.376471	12.25	11.25	7.65	0.230956	14.8	9.7	9.6	12.9	11.3	4	-	-	-
D6S	2020	HOR_12791	1	37	21	1.6	5	8	0.144231	52	6.5	0.238095	9.1	9.5	6.36667	0.281047	7.5	9.5	10.3	8.7	9.5	9.1	0.5	-	-
D6S	2020	HOR_12791	2	39	20	1.92	5.2	8	0.148699	53.8	6.725	0.26	9.76667	9.86667	5.56667	0.266598	8	10	11.3	9.3	9	7.2	0.5	-	-
D6S	2020	HOR_12791	3	37	23	1.93	5.6	7	0.230347	54.7	7.81429	0.243478	12.55	11.55	4.9	0.166305	12.6	12.5	12.1	11	7.8	2	-	-	-
D6S	2020	HOR_12791	4	38	21	1.85	5	8	0.181677	64.4	8.05	0.238095	10.1333	11.3	8.63333	0.234388	11.7	8.3	10.4	10.5	13	10.6	2.3	-	-
D6S	2020	HOR_12796	1	44	28	1.53	8.2	8	0.194986	71.8	8.975	0.292857	10.8333	12.8333	10.2667	0.258433	14	8.9	9.6	14.2	14.7	11.4	4.7	-	-
D6S	2020	HOR_12796	2	45	29	1.55	8.5	8	0.246411	83.6	10.45	0.293103	17.0333	13.0667	9.26667	0.111952	20.6	16.5	14	11.7	13.5	9.8	4.5	-	-
D6S	2020	HOR_12796	3	48	29	1.67	8.7	8	0.240109	73.3	9.1625	0.3	16.5333	13.9667	6.46667	0.152496	17.6	16	16	14	11.9	5.5	2	-	-
D6S	2020	HOR_12796	4	47	29	1.64	8	9	0.178788	66	7.33333	0.275862	11.025	10.025	7	0.112344	11.8	11	10.8	10.5	9.5	9.3	6.2	3	-
D6S	2020	HOR_12822	1	43	24	1.9	9.5	8	0.24	62.5	7.8125	0.395833	13.8	11.5667	4.73333	0.161947	15	13.2	13.2	12.5	9	3.2	2	-	-
D6S	2020	HOR_12822	2	42	26	2.1	9.8	8	0.252336	64.2	8.025	0.376923	14.6667	11.6667	4.8	0.126003	16.2	13.8	14	12.8	8.2	4.2	2	-	-
D6S	2020	HOR_12822	3	44	23	-	8.8	8	-	-	NA	0.382609	13.8667	10	3.36667	0.132461	16.3	14.8	10.5	12.2	7.3	1.8	1	-	-
D6S	2020	HOR_12828	1	31	13	1.34	5	6	0.333333	55.5	9.25	0.384615	15.6	11.7667	7.36667	0.143339	18.5	18.7	9.6	7	5.5	-	-	-	-
D6S	2020	HOR_12828	2	29	15	1.45	5.8	7	0.356164	65.7	9.38571	0.386667	21	9	5.1	0.186406	23.4	18.6	8.8	9.2	9.7	0.5	-	-	-
D6S	2020	HOR_12828	3	30	16	1.44	6.2	7	0.338645	75.3	10.7571	0.3875	22	12.9	5.2	0.128393	25.5	18.5	13.3	12.5	9.4	1	-	-	-
D6S	2020	HOR_12828	4	32	14	1.34	5.4	7	0.307463	67	9.57143	0.385714	18.8	11.7	5	0.104762	20.6	17	12.4	11	9.3	0.7	-	-	-
D6S	2020	HOR_1284	1	36	22	1.58	9.6	8	0.215402	89.6	11.2	0.436364	18.3667	17.1333	9.4	0.182641	19.3	19.6	16.2	18.5	16.7	10	1.5	-	-
D6S	2020	HOR_1284	2	37	25	1.56	9.4	7	0.289093	76.1	10.8714	0.376	19.5	15.5	6.65	0.0802607	22	17	16.5	14.5	7.8	5.5	-	-	-
D6S	2020	HOR_1284	3	35	25	1.61	9.2	8	0.177803	88.3	11.0375	0.368	17.6333	17.6333	8.1	0.250711	15.7	16.8	20.4	18.3	14.2	8.4	1.7	-	-
D6S	2020	HOR_1284	4	31	23	1.7	9.5	8	0.276829	82	10.25	0.413043	18.5667	15.4333	5.8	0.174038	22.7	15.5	17.5	16.7	12.1	3.8	1.5	-	-
D6S	2020	HOR_13153	1	34	15	1.54	6.7	7	0.335085	76.1	10.8714	0.446667	18.95	13.35	8.4	0.200421	25.5	12.4	12.7	14	10.8	6	-	-	-
D6S	2020	HOR_13153	2	32	15	1.5	7	8	0.213415	82	10.25	0.466667	14.1667	12.7667	10.4333	0.177419	17.5	14.5	10.5	13	14.8	12	4.5	-	-
D6S	2020	HOR_13153	3	33	17	1.53	7.8	7	0.289141	79.2	11.3143	0.458824	19.65	11.05	11.65	0.175589	22.9	16.4	8.3	13.8	13.3	10	-	-	-
D6S	2020	HOR_13153	4	31	15	1.47	6.8	7	0.299094	66.2	9.45714	0.453333	16.9	9.75	9.15	0.210748	19.8	14	9.5	10	13.8	4.5	-	-	-
D6S	2020	HOR_13160	1	31	16	1.78	7.2	7	0.303371	71.2	10.1714	0.45	17.15	11.35	9.7	0.154076	21.6	12.7	11	11.7	11.8	7.6	-	-	-
D6S	2020	HOR_13160	2	30	16	1.66	7.2	7	0.259516	57.8	8.25714	0.45	12.6	10.05	9.05	0.276791	15	10.2	7.5	12.6	13.4	4.7	-	-	-
D6S	2020	HOR_13160	3	33	16	1.55	6.6	8	0.140549	61.9	7.7375	0.4125	9.5	12.8333	8.33333	0.315823	8.7	9.2	10.6	13.4	14.5	9	1.5	-	-
D6S	2020	HOR_13160	4	31	16	1.67	6.8	7	0.255906	76.2	10.8857	0.425	16.25	13.2	11	0.152075	19.5	13	13.2	13.2	14.7	7.3	-	-	-
D6S	2020	HOR_133	1	32	20	2.1	8.4	7	0.341108	68.6	9.8	0.42	20.6	14.2	7.65	0.175803	23.4	17.8	10.1	18.3	9.1	6.2	-	-	-
D6S	2020	HOR_133	2	34	22	1.96	9.4	7	0.419598	79.6	11.3714	0.427273	24.35	12.75	6.5	0.229554	33.4	15.3	13.4	12.1	9.5	3.5	-	-	-
D6S	2020	HOR_133	3	34	21	1.85	7.9	8	0.356562	86.1	10.7625	0.37619	18.7333	11.4333	8.36667	0.316249	30.7	13	12.5	10.4	11.4	11.7	2	-	-
D6S	2020	HOR_133	4	30	17	1.83	7.3	7	0.255319	70.5	10.0714	0.429412	15.5	11.35	11	0.159124	18	13	10	12.7	13.8	8.2	-	-	-
D6S	2020	HOR_13412	1	32	16	1.74	7.2	8	0.325289	95.3	11.9125	0.45	19.7333	14.7	8.33333	0.270662	31	15.5	12.7	16.4	15	8.7	1.3	-	-
D6S	2020	HOR_13412	2	34	19	1.85	8.9	7	0.374558	56.6	8.08571	0.468421	16.7	9.1	5.75	0.178371	21.2	12.2	8.8	9.4	6.7	4.8	-	-	-
D6S	2020	HOR_13412	3	32	17	1.92	8.1	7	0.379045	64.9	9.27143	0.476471	19.85	10.5	5.2	0.179867	24.6	15.1	11.3	9.7	9.4	1	-	-	-
D6S	2020	HOR_13412	4	34	17	1.66	7.4	8	0.287141	80.1	10.0125	0.435294	15.8	12.6667	8.26667	0.192791	23	12.6	11.8	14.2	12	8.5	4.3	-	-
D6S	2020	HOR_13420	1	33	16	1.45	6.7	8	0.236167	74.1	9.2625	0.41875	13.0333	12.6	8.46667	0.259675	17.5	10.7	10.9	14.5	12.4	11	2	-	-
D6S	2020	HOR_13420	2	33	15	1.38	6.1	8	0.240658	66.9	8.3625	0.406667	12.8333	11.4667	7.1	0.201681	16.1	11.4	11	11.6	11.8	8.5	1	-	-
D6S	2020	HOR_13420	3	33	16	1.56	6.5	7	0.314476	60.1	8.58571	0.40625	14.95	10.1	7.4	0.18446	18.9	11	10.1	10.1	10.5	4.3	-	-	-
D6S	2020	HOR_13420	4	34	17	1.54	7.3	7	0.317919	69.2	9.88571	0.429412	17.45	13.4	6.85	0.234634	22	12.9	12.5	14.3	11.7	2	-	-	-
D6S	2020	HOR_13421	1	30	17	1.62	7	8	0.203681	81.5	10.1875	0.411765	12.7667	11.8667	11.7333	0.164835	16.6	12	9.7	12.3	13.6	13.6	8	-	-
D6S	2020	HOR_13421	2	30	17	1.6	6.8	7	0.237781	75.7	10.8143	0.4	15.5	13.15	11.8	0.220943	18	13	10	16.3	15.6	8	-	-	-
D6S	2020	HOR_13421	3	30	17	1.54	7.2	8	0.190397	60.4	7.55	0.423529	10.5667	10.1333	8.1	0.226623	11.5	11.6	8.6	10	11.8	10.8	1.7	-	-
D6S	2020	HOR_13421	4	32	15	1.63	6.2	7	0.252101	71.4	10.2	0.413333	14.25	11.15	12.2	0.222568	18	10.5	8.5	13.8	14.5	9.9	-	-	-
D6S	2020	HOR_13422	1	29	14	1.32	6.2	7	0.234957	69.8	9.97143	0.442857	15.4	13.25	8.4	0.115365	16.4	14.4	13	13.5	11.8	5	-	-	-
D6S	2020	HOR_13422	2	28	16	1.28	6.5	7	0.284495	70.3	10.0429	0.40625	16.75	10.75	10.3	0.173696	20	13.5	10.5	11	13.6	7	-	-	-
D6S	2020	HOR_13422	3	29	18	1.51	7.7	7	0.345104	62.3	8.9	0.427778	17.85	11.15	5.05	0.202391	21.5	14.2	10.3	12	9.1	1	-	-	-
D6S	2020	HOR_13422	4	29	17	1.41	7.1	7	0.353175	75.6	10.8	0.417647	20.25	12.35	7.8	0.219873	26.7	13.8	12.2	12.5	11.8	3.8	-	-	-
D6S	2020	HOR_13423	1	38	21	1.8	7.7	8	0.238095	73.5	9.1875	0.366667	12.6333	10.1333	10.8333	0.216089	17.5	11	9.4	8.8	12.2	12.8	7.5	-	-
D6S	2020	HOR_13423	2	39	19	1.72	7	8	0.206667	75	9.375	0.368421	11.8333	12.9	10.5333	0.303373	15.5	12.8	7.2	13.8	17.7	11.5	2.4	-	-
D6S	2020	HOR_13423	3	38	19	1.7	7	7	0.282051	78	11.1429	0.368421	16	16.25	9.1	0.227282	22	10	17.5	15	12.2	6	-	-	-
D6S	2020	HOR_13423	4	38	20	1.8	7.9	7	0.303329	81.1	11.5857	0.395	19.4	11.9	12.4	0.198104	24.6	14.2	11.2	12.6	14.4	10.4	-	-	-
D6S	2020	HOR_13424	1	33	17	1.72	6.8	7	0.281421	73.2	10.4571	0.4	16.4	11.2	11.8	0.18627	20.6	12.2	10.4	12	14.4	9.2	-	-	-
D6S	2020	HOR_13424	2	35	18	1.67	7.5	7	0.217573	71.7	10.2429	0.416667	14.65	12	11.9	0.183583	15.6	13.7	9.3	14.7	15.7	8.1	-	-	-
D6S	2020	HOR_13424	3	32	15	1.74	6.5	7	0.308197	61	8.71429	0.433333	14.5	13	5.35	0.2591	18.8	10.2	14.3	11.7	10.2	0.5	-	-	-
D6S	2020	HOR_13424	4	30	17	1.92	7.1	6	0.332382	70.1	11.6833	0.417647	16.6667	13.2667	12.6333	0.15305	23.3	14.2	12.5	13.1	12.3	-	-	-	-
D6S	2020	HOR_13425	1	27	14	1.48	6.3	7	0.256598	68.2	9.74286	0.45	14.7	11.05	10.75	0.122218	17.5	11.9	11.8	10.3	12.5	9	-	-	-
D6S	2020	HOR_13425	2	28	16	1.48	7.1	7	0.332665	49.9	7.12857	0.44375	13.35	7.3	6.5	0.189529	16.6	10.1	7.1	7.5	7.5	5.5	-	-	-
D6S	2020	HOR_13425	3	27	17	1.63	7.8	7	0.489209	55.6	7.94286	0.458824	18.75	7.5	5	0.373486	27.2	10.3	6.8	8.2	9	1	-	-	-
D6S	2020	HOR_13425	4	28	16	1.5	7.4	7	0.484805	69.1	9.87143	0.4625	23.6	8.85	5.3	0.365639	33.5	13.7	8	9.7	10	0.6	-	-	-
D6S	2020	HOR_13428	1	34	18	1.66	8.5	8	0.284663	81.5	10.1875	0.472222	15.7667	13.2333	8.6	0.298151	23.2	15.6	8.5	14.2	17	8.5	0.3	-	-
D6S	2020	HOR_13428	2	34	18	1.63	8.5	7	0.296689	75.5	10.7857	0.472222	18.2	12.6	10.4	0.146764	22.4	14	11.5	13.7	11.8	9	-	-	-
D6S	2020	HOR_13428	3	31	17	1.55	8.1	7	0.41958	57.2	8.17143	0.476471	16.15	11.3	4.4	0.290917	24	8.3	11.8	10.8	8	0.8	-	-	-
D6S	2020	HOR_13428	4	31	18	1.7	8.6	7	0.282815	73.9	10.5571	0.477778	17.65	12.25	10.45	0.131421	20.9	14.4	12.3	12.2	13.3	7.6	-	-	-
D6S	2020	HOR_13430	1	34	17	1.52	7.6	8	0.257015	89.1	11.1375	0.447059	14.9	13.2333	12.0667	0.272397	22.9	12.6	9.2	13.5	17	13.4	5.8	-	-
D6S	2020	HOR_13430	2	35	17	1.6	7.7	8	0.332237	60.8	7.6	0.452941	13.0333	9.83333	5.7	0.237313	20.2	10.4	8.5	10.8	10.2	4.5	2.4	-	-
D6S	2020	HOR_13430	3	33	17	1.47	7.7	6	0.304833	53.8	8.96667	0.452941	14.2333	12.9333	10.7333	0.165894	16.4	11.8	14.5	12.5	5.2	-	-	-	-
D6S	2020	HOR_13430	4	34	18	1.37	7.7	7	0.298153	75.8	10.8286	0.427778	17.15	12.9	10.9	0.224036	22.6	11.7	10.7	15.1	13.3	8.5	-	-	-
D6S	2020	HOR_13431	1	33	18	1.61	5.3	8	0.21732	61.2	7.65	0.294444	9.63333	10.9667	8.03333	0.324218	13.3	9.3	6.3	12.3	14.3	8	1.8	-	-
D6S	2020	HOR_13431	2	32	18	1.57	5.2	8	0.187291	59.8	7.475	0.288889	9.73333	10.6	7.46667	0.241257	11.2	8.2	9.8	10.9	11.1	9.7	1.6	-	-
D6S	2020	HOR_13431	3	32	20	1.66	6	6	0.278846	52	8.66667	0.3	12.5	11.2333	9.8	0.0409171	14.5	12.8	10.2	10.7	8.5	-	-	-	-
D6S	2020	HOR_13431	4	33	19	1.55	5.4	8	0.26738	56.1	7.0125	0.284211	10.5333	8.86667	5.93333	0.218773	15	8.3	8.3	9.5	8.8	6.8	2.2	-	-
D6S	2020	HOR_13436	1	30	16	1.61	6.8	8	0.282552	76.8	9.6	0.425	15.4333	12.8333	6.83333	0.25013	21.7	14	10.6	15.9	12	8	0.5	-	-
D6S	2020	HOR_13436	2	30	17	1.85	7.8	7	0.35316	80.7	11.5286	0.458824	22.25	15	6	0.222956	28.5	16	13.5	16.5	10	2	-	-	-
D6S	2020	HOR_13436	3	34	16	1.67	7.2	7	0.361842	60.8	8.68571	0.45	15.25	13.75	4.35	0.287199	22	8.5	11.9	15.6	6.5	2.2	-	-	-
D6S	2020	HOR_13436	4	30	16	1.52	7.3	7	0.271941	80.9	11.5571	0.45625	18.35	15.1	9.85	0.198746	22	14.7	12.4	17.8	13.2	6.5	-	-	-
D6S	2020	HOR_13439	1	29	17	1.63	6.5	8	0.235036	68.5	8.5625	0.382353	12.9667	10.4333	7.9	0.168992	16.1	12	10.8	10.1	10.4	10.8	2.5	-	-
D6S	2020	HOR_13439	2	30	18	1.61	7.5	7	0.3568	62.5	8.92857	0.416667	15.5	9.15	9.55	0.285965	22.3	8.7	8.5	9.8	9.7	9.4	-	-	-
D6S	2020	HOR_13439	3	32	16	1.66	7.6	8	0.230624	52.9	6.6125	0.475	10.0667	9.33333	6.46667	0.222331	12.2	9.5	8.5	9	10.5	8.3	0.6	-	-
D6S	2020	HOR_13439	4	31	16	1.65	6.5	7	0.246827	70.9	10.1286	0.40625	15.4	11.65	10.95	0.0903258	17.5	13.3	11.8	11.5	12.5	9.4	-	-	-
D6S	2020	HOR_13441	1	36	19	1.55	7.8	8	0.218868	79.5	9.9375	0.410526	12.9667	13.2	11.3	0.227903	17.4	12.1	9.4	12.7	17.5	11	5.4	-	-
D6S	2020	HOR_13441	2	36	18	1.39	7	7	0.2575	80	11.4286	0.388889	16.8	16.75	9.15	0.191837	20.6	13	14.5	19	12.3	6	-	-	-
D6S	2020	HOR_13441	3	37	19	1.49	8.5	7	0.3	55	7.85714	0.447368	12.05	11	8	0.203451	16.5	7.6	10.5	11.5	10	6	-	-	-
D6S	2020	HOR_13441	4	36	18	1.45	7.4	7	0.257937	75.6	10.8	0.411111	16.1	12.55	11.9	0.18855	19.5	12.7	10.6	14.5	14.8	9	-	-	-
D6S	2020	HOR_13442	1	38	20	1.5	6.8	8	0.209657	78.7	9.8375	0.34	11.6667	10.6	13.2	0.217947	16.5	9	9.5	9.3	13	15.6	11	-	-
D6S	2020	HOR_13442	2	36	19	1.55	6.5	7	0.212	75	10.7143	0.342105	11.95	9.5	13.5	0.27852	15.9	8	6.3	12.7	16	11	-	-	-
D6S	2020	HOR_13442	3	37	19	1.57	6.6	8	0.202899	75.9	9.4875	0.347368	11.1333	9.13333	13.5667	0.294587	15.4	11.7	6.3	6.4	14.7	16	10	-	-
D6S	2020	HOR_13442	4	36	19	1.75	7.4	8	0.201038	77.1	9.6375	0.389474	11.5667	11.7333	12.2333	0.237288	15.5	9.7	9.5	11.2	14.5	15.2	7	-	-
D6S	2020	HOR_13443	1	36	20	1.76	7.6	7	0.254876	76.9	10.9857	0.38	15.55	14.5	11.5	0.192195	19.6	11.5	12	17	13.5	9.5	-	-	-
D6S	2020	HOR_13443	2	36	18	1.75	6.8	8	0.274045	75.9	9.4875	0.377778	13.2333	11.1333	9.83333	0.280788	20.8	10.2	8.7	12	12.7	12.3	4.5	-	-
D6S	2020	HOR_13443	3	37	20	1.72	8	7	0.183946	59.8	8.54286	0.4	10.55	12.85	9.8	0.201549	11	10.1	12.5	13.2	13.6	6	-	-	-
D6S	2020	HOR_13443	4	37	22	1.75	8.7	8	0.233051	70.8	8.85	0.395455	13.0667	12.3	8.56667	0.203636	16.5	13.8	8.9	12.9	15.1	6.2	4.4	-	-
D6S	2020	HOR_13445	1	34	18	1.46	7.4	8	0.245614	68.4	8.55	0.411111	12.0667	9.3	9.83333	0.188679	16.8	10.8	8.6	8.5	10.8	11.2	7.5	-	-
D6S	2020	HOR_13445	2	35	18	1.4	7.2	8	0.300153	65.3	8.1625	0.4	12.8667	9.93333	6.93333	0.294733	19.6	11.6	7.4	10.3	12.1	8.1	0.6	-	-
D6S	2020	HOR_13445	3	35	18	1.49	6.9	7	0.304024	67.1	9.58571	0.383333	15.45	10.75	9.7	0.199973	20.4	10.5	9.5	12	11.4	8	-	-	-
D6S	2020	HOR_13445	4	36	15	1.42	6.1	8	0.305476	69.4	8.675	0.406667	13.9333	10.3667	6.73333	0.25444	21.2	11.5	9.1	12	10	8.5	1.7	-	-
D6S	2020	HOR_13466	1	35	21	1.74	6	7	0.203361	59.5	8.5	0.285714	15.05	13.25	3.75	0.273531	12.1	18	15.5	11	7	0.5	-	-	-
D6S	2020	HOR_13466	2	38	21	1.61	6	7	0.173145	56.6	8.08571	0.285714	12.65	13.35	4.85	0.30362	9.8	15.5	13.7	13	8.3	1.4	-	-	-
D6S	2020	HOR_13466	3	38	22	1.7	6.4	7	0.242812	62.6	8.94286	0.290909	15.45	13	5.2	0.196731	15.2	15.7	12.3	13.7	9.6	0.8	-	-	-
D6S	2020	HOR_13466	4	33	20	1.6	5.6	7	0.301205	66.4	9.48571	0.28	18.75	13.05	3.4	0.0842803	20	17.5	13.7	12.4	6.3	0.5	-	-	-
D6S	2020	HOR_13603	1	31	22	1.85	9.2	8	0.246914	64.8	8.1	0.418182	12.7333	11.3333	7.83333	0.213592	16	12.6	9.6	10.4	14	8.5	1	-	-
D6S	2020	HOR_13603	2	31	22	1.87	8.5	7	0.267776	66.1	9.44286	0.386364	15.45	12.65	8.25	0.155315	17.7	13.2	12.5	12.8	12.5	4	-	-	-
D6S	2020	HOR_13603	3	31	18	1.72	7.8	8	0.31085	68.2	8.525	0.433333	14.3333	9.8	6.93333	0.23395	21.2	10.7	11.1	10.3	8	10.8	2	-	-
D6S	2020	HOR_13603	4	32	17	1.56	6.8	7	0.189716	56.4	8.05714	0.4	10.25	10.1	10.3	0.0885574	10.7	9.8	10.7	9.5	12.2	8.4	-	-	-
D6S	2020	HOR_13716	1	27	18	2	9	7	0.277686	60.5	8.64286	0.5	15.65	13.3	5.15	0.179305	16.8	14.5	13.8	12.8	9.5	0.8	-	-	-
D6S	2020	HOR_13716	2	27	17	1.85	8.6	7	0.277358	53	7.57143	0.505882	15.35	12.7	5.9	0.230675	14.7	16	11.8	13.6	11	0.8	-	-	-
D6S	2020	HOR_13716	3	27	16	1.89	9	7	0.377358	53	7.57143	0.5625	16.25	9.25	4.9	0.12688	20	12.5	10	8.5	7	2.8	-	-	-
D6S	2020	HOR_13716	4	28	17	1.72	9	7	0.305054	55.4	7.91429	0.529412	14.45	9.85	5.75	0.100024	16.9	12	11.4	8.3	8.3	3.2	-	-	-
D6S	2020	HOR_13716	5	-	16	-	8.6	7	-	-	-	0.5375	17.85	9.2	3.9	0.157243	22.5	13.2	10.8	7.6	4.8	3	-	-	-
D6S	2020	HOR_13724	1	29	20	2	10.7	7	0.460658	69.9	9.98571	0.535	24.7	11.95	3.15	0.187605	32.2	17.2	13.7	10.2	4.5	1.8	-	-	-
D6S	2020	HOR_13724	2	28	18	2	9.4	7	0.367232	53.1	7.58571	0.522222	16.6	10.7	3.1	0.0778509	19.5	13.7	12.2	9.2	4.2	2	-	-	-
D6S	2020	HOR_13724	3	28	18	1.78	10	7	0.350877	57	8.14286	0.555556	16.1	11.1	5.35	0.147904	20	12.2	11.6	10.6	8.2	2.5	-	-	-
D6S	2020	HOR_13724	4	28	19	1.98	9.7	6	0.344392	63.3	10.55	0.510526	16.6667	13.7333	11.8667	0.0990182	21.8	13.9	14.3	13	8.3	-	-	-	-
D6S	2020	HOR_13731	1	39	26	1.84	6.1	7	0.234315	78.1	11.1571	0.234615	16.05	14.2	11	0.23903	18.3	13.8	10.9	17.5	16	6	-	-	-
D6S	2020	HOR_13731	2	36	29	1.66	7.1	8	0.239272	76.9	9.6125	0.244828	13.9667	11.4667	9.46667	0.188034	18.4	13.5	10	11.6	12.8	11.6	4	-	-
D6S	2020	HOR_13731	3	36	25	1.68	6	7	0.172059	68	9.71429	0.24	9.7	15.2	11.3	0.27648	11.7	7.7	15.2	15.2	15.8	6.8	-	-	-
D6S	2020	HOR_13731	4	33	25	1.67	6.9	8	0.2149	69.8	8.725	0.276	13.7333	11.5333	7.83333	0.166128	15	14.4	11.8	10.5	12.3	10	1.2	-	-
D6S	2020	HOR_13807	1	37	28	2.11	10.1	7	0.223507	51.9	7.41429	0.360714	10.45	10.85	8.6	0.0937092	11.6	9.3	10.3	11.4	9.9	7.3	-	-	-
D6S	2020	HOR_13807	2	37	26	1.91	8.3	8	0.166163	66.2	8.275	0.319231	9.76667	10.7333	9.56667	0.14081	11	9.3	9	11.8	11.4	10.6	6.7	-	-
D6S	2020	HOR_13807	3	37	25	2.01	8.5	8	0.196399	61.1	7.6375	0.34	11.4667	11.7333	7.43333	0.230265	12	11	11.4	10.8	13	8.5	0.8	-	-
D6S	2020	HOR_13807	4	38	28	2.02	10.1	8	0.189716	56.4	7.05	0.360714	10.3	10.0667	7.3	0.128257	10.7	10.2	10	10.8	9.4	8.5	4	-	-
D6S	2020	HOR_13869	1	37	19	1.64	7.5	8	0.252229	78.5	9.8125	0.394737	14.9333	12.5	8.8	0.195238	19.8	14	11	12.8	13.7	9.9	2.8	-	-
D6S	2020	HOR_13869	2	38	17	1.72	6.8	7	0.248691	76.4	10.9143	0.4	17.15	14.5	9.25	0.128257	19	15.3	14	15	13.2	5.3	-	-	-
D6S	2020	HOR_13869	3	36	20	1.76	7.3	7	0.251346	55.7	7.95714	0.365	12.7	9.35	8.35	0.106297	14	11.4	8.7	10	10.2	6.5	-	-	-
D6S	2020	HOR_13869	4	35	20	1.75	7.3	7	0.240423	75.7	10.8143	0.365	15.6	14.45	10.55	0.172484	18.2	13	12.7	16.2	13.9	7.2	-	-	-
D6S	2020	HOR_13870	1	23	17	1.69	8.4	6	0.306991	65.8	10.9667	0.494118	17.8333	15.4333	11.2667	0.0772414	20.2	18.5	14.8	13	6	-	-	-	-
D6S	2020	HOR_13870	2	24	14	1.61	7.5	6	0.288136	59	9.83333	0.535714	15.6667	13.5333	10.3667	0.0628305	17	16.2	13.8	10.6	6.7	-	-	-	-
D6S	2020	HOR_13870	3	25	17	1.85	8.7	6	0.418557	48.5	8.08333	0.511765	14.6667	10.8	7.5	0.117754	20.3	12.4	11.3	8.7	2.5	-	-	-	-
D6S	2020	HOR_13870	4	23	15	1.64	7.9	7	0.247148	52.6	7.51429	0.526667	15.05	11.1	3.25	0.207483	13	17.1	13.7	8.5	6	0.5	-	-	-
D6S	2020	HOR_13888	1	34	18	1.41	6.6	8	0.277539	69.9	8.7375	0.366667	12.2	11.5333	8.1	0.315588	19.4	8.1	9.1	13.7	11.8	9.5	3	-	-
D6S	2020	HOR_13888	2	33	18	1.44	7.2	8	0.291916	66.8	8.35	0.4	13	10.1	7.56667	0.264196	19.5	10.1	9.4	10	10.9	9.8	2	-	-
D6S	2020	HOR_13888	3	34	16	1.41	6.4	8	0.246951	65.6	8.2	0.4	11.2333	10.7	8.36667	0.296798	16.2	8.2	9.3	10.8	12	11.1	2	-	-
D6S	2020	HOR_13888	4	34	16	1.41	6.9	9	0.243205	69.9	7.76667	0.43125	11.525	9.95	7.1	0.232694	17	11.2	8.2	9.7	10.4	11.5	4.8	1.7	-
D6S	2020	HOR_14730	1	39	19	1.92	6.5	8	0.271765	85	10.625	0.342105	16.7	12.6	8.23333	0.181467	23.1	15	12	14	11.8	9.9	3	-	-
D6S	2020	HOR_14730	2	39	18	1.74	6.7	8	0.296739	92	11.5	0.372222	19.3	14.2667	7.66667	0.182195	27.3	16.2	14.4	15.7	12.7	8.3	2	-	-
D6S	2020	HOR_14730	3	39	19	2.22	8	7	0.281525	68.2	9.74286	0.421053	17.35	15.35	4.25	0.164186	19.2	15.5	16.5	14.2	6.5	2	-	-	-
D6S	2020	HOR_14730	4	38	20	1.84	9.5	8	0.28401	83.8	10.475	0.475	16.6333	11.5333	9.33333	0.14864	23.8	15.6	10.5	13.5	10.6	10.2	7.2	-	-
D6S	2020	HOR_13931	1	38	19	1.68	7.2	7	0.282325	84.3	12.0429	0.378947	18.9	13.5	12.3	0.21272	23.8	14	10.7	16.3	15	9.6	-	-	-
D6S	2020	HOR_13931	2	34	20	1.75	8.4	8	0.258222	82.1	10.2625	0.42	15.9	13.4667	8.96667	0.207705	21.2	15.5	11	14.4	15	9.5	2.4	-	-
D6S	2020	HOR_13931	3	35	19	1.68	7.5	8	0.157819	69.7	8.7125	0.394737	10.9333	13.4333	9.86667	0.295796	11	9	12.8	12.7	14.8	12.5	2.3	-	-
D6S	2020	HOR_13931	4	35	19	1.74	7.4	7	0.340659	54.6	7.8	0.389474	14.8	10.8	4.4	0.200381	18.6	11	10.6	11	7.8	1	-	-	-
D6S	2020	HOR_13940	1	36	18	1.81	7.9	7	0.2694	68.3	9.75714	0.438889	13.95	12	11.3	0.208092	18.4	9.5	11.3	12.7	14.4	8.2	-	-	-
D6S	2020	HOR_13940	2	37	19	1.78	8	7	0.265861	66.2	9.45714	0.421053	15.65	10.5	10.1	0.161156	17.6	13.7	10.3	10.7	14	6.2	-	-	-
D6S	2020	HOR_13940	3	35	20	1.87	8.2	7	0.223058	79.8	11.4	0.41	16.65	12.7	13.3	0.104527	17.8	15.5	13	12.4	16.1	10.5	-	-	-
D6S	2020	HOR_13940	4	34	18	1.8	7.8	7	0.252078	72.2	10.3143	0.433333	14.6	12.1	12.45	0.196825	18.2	11	11.5	12.7	16.4	8.5	-	-	-
D6S	2020	HOR_13945	1	40	23	1.74	7.8	8	0.217213	73.2	9.15	0.33913	12.3	12.3	9.7	0.23689	15.9	10.5	10.5	13	13.4	12.2	3.5	-	-
D6S	2020	HOR_13945	2	40	21	1.72	7.7	7	0.257778	67.5	9.64286	0.366667	14.5	11	11.1	0.217018	17.4	11.6	9.7	12.3	15.4	6.8	-	-	-
D6S	2020	HOR_13945	3	41	18	1.58	6.4	8	0.155763	64.2	8.025	0.355556	8.73333	10.2667	11.5	0.291113	10	8	8.2	8.1	14.5	15	5	-	-
D6S	2020	HOR_13945	4	38	22	1.75	7.5	8	0.211268	71	8.875	0.340909	12.0333	12.8333	9.46667	0.286087	15	10.4	10.7	12.2	15.6	12	0.8	-	-
D6S	2020	HOR_13962	1	25	12	1.29	6.1	7	0.388158	60.8	8.68571	0.508333	19.05	9.75	3.75	0.155365	23.6	14.5	10.5	9	7	0.5	-	-	-
D6S	2020	HOR_13962	2	23	12	1.3	6.3	7	0.364641	54.3	7.75714	0.525	16.9	8.8	3.4	0.0893471	19.8	14	10	7.6	4.6	2.2	-	-	-
D6S	2020	HOR_13962	3	24	11	1.13	4.6	7	0.226872	45.4	6.48571	0.418182	11	8.15	4.5	0.116098	10.3	11.7	9.8	6.5	5.7	3.3	-	-	-
D6S	2020	HOR_13962	4	25	15	1.34	7.4	7	0.397671	60.1	8.58571	0.493333	19.95	8	4.7	0.197506	23.9	16	9.2	6.8	6.2	3.2	-	-	-
D6S	2020	HOR_13983	1	33	18	1.64	5	7	0.251748	71.5	10.2143	0.277778	14.25	13	9.9	0.124515	18	10.5	12.6	13.4	11	8.8	-	-	-
D6S	2020	HOR_13983	2	34	17	1.45	5.7	8	0.281174	81.8	10.225	0.335294	14.5333	11.7	10.1	0.290703	23	11.8	8.8	12	14.3	12	4	-	-
D6S	2020	HOR_13983	3	31	20	1.64	5.6	7	0.318352	53.4	7.62857	0.28	14.2	10.95	3.15	0.128555	17	11.4	11.3	10.6	5.3	1	-	-	-
D6S	2020	HOR_13983	4	30	17	1.57	5.2	7	0.278261	69	9.85714	0.305882	14.6	9.95	11.45	0.265635	19.2	10	8	11.9	15	7.9	-	-	-
D6S	2020	HOR_13987	1	35	18	1.79	7.2	8	0.186275	71.4	8.925	0.4	12.1333	12.2333	9.36667	0.128664	13.3	12.4	10.7	12.5	13.5	8.6	6	-	-
D6S	2020	HOR_13987	2	36	20	1.86	7.5	7	0.288608	79	11.2857	0.375	20.55	12.15	9.55	0.102699	22.8	18.3	13.5	10.8	12.6	6.5	-	-	-
D6S	2020	HOR_13987	3	38	20	1.87	7.5	8	0.25	58	7.25	0.375	11.3667	9.2	6.4	0.172515	14.5	10.8	8.8	9.8	9	8.2	2	-	-
D6S	2020	HOR_13987	4	35	21	1.87	7.5	8	0.244898	73.5	9.1875	0.357143	14.7667	12.7667	7.23333	0.170475	18	14	12.3	13.4	12.6	8.1	1	-	-
D6S	2020	HOR_14096	1	33	16	1.6	6.5	6	0.326087	69	11.5	0.40625	17.2	14.8	13.1667	0.183646	22.5	12.6	16.5	15.3	7.7	-	-	-	-
D6S	2020	HOR_14096	2	34	18	1.5	7	7	0.301449	69	9.85714	0.388889	17	11.25	8.8	0.159784	20.8	13.2	11.1	11.4	11.9	5.7	-	-	-
D6S	2020	HOR_14096	3	34	15	1.58	5.6	7	0.309654	54.9	7.84286	0.373333	13.25	9.65	6.4	0.217552	17	9.5	8.5	10.8	8.8	4	-	-	-
D6S	2020	HOR_14096	4	33	18	1.62	6.7	7	0.247511	70.3	10.0429	0.372222	15.4	12.9	9.15	0.223002	17.4	13.4	11.5	14.3	15	3.3	-	-	-
D6S	2020	HOR_14156	1	44	21	1.96	8.6	8	0.248322	89.4	11.175	0.409524	18.4333	13.2667	8.96667	0.041283	22.2	18.6	14.5	14	11.3	8.6	7	-	-
D6S	2020	HOR_14156	2	43	23	1.83	8.6	8	0.184852	77.9	9.7375	0.373913	13.7667	12.3667	10.0333	0.0897109	14.4	14.4	12.5	12.6	12	11.7	6.4	-	-
D6S	2020	HOR_14156	3	43	22	1.85	8.2	8	0.173797	74.8	9.35	0.372727	13.6	13.0667	8.5	0.152216	13	15.3	12.5	14.6	12.1	9	4.4	-	-
D6S	2020	HOR_14156	4	43	24	1.91	9	8	0.165672	67	8.375	0.375	12.2333	11.0333	8.96667	0.127764	11.1	15	10.6	10.7	11.8	8.7	6.4	-	-
D6S	2020	HOR_14164	1	40	19	1.65	6.8	8	0.201946	82.2	10.275	0.357895	13.7333	12.3667	11.4667	0.17519	16.6	13.1	11.5	11	14.6	13.5	6.3	-	-
D6S	2020	HOR_14164	2	38	19	1.84	6.5	8	0.237908	76.5	9.5625	0.342105	14.1	12.1667	8.53333	0.238154	18.2	15.2	8.9	13.2	14.4	10.2	1	-	-
D6S	2020	HOR_14164	3	38	20	1.58	6.8	8	0.188634	82.7	10.3375	0.34	12.2667	12.6	12.5333	0.200392	15.6	12.8	8.4	13	16.4	13.7	7.5	-	-
D6S	2020	HOR_14164	4	38	19	1.84	7.1	8	0.176383	66.9	8.3625	0.373684	11.0333	12.2667	8.53333	0.283124	11.8	11.8	9.5	13	14.3	10.3	1	-	-
D6S	2020	HOR_14196	1	30	19	1.56	8.2	6	0.378531	70.8	11.8	0.431579	20.4333	15.3	9.63333	0.0722581	26.8	21.8	12.7	11.4	4.8	-	-	-	-
D6S	2020	HOR_14196	2	31	17	1.57	7.2	7	0.392256	59.4	8.48571	0.423529	19.45	9.6	3.3	0.117554	23.3	15.6	11.6	7.6	5.8	0.8	-	-	-
D6S	2020	HOR_14196	3	33	19	1.68	8.4	6	0.431012	76.1	12.6833	0.442105	23.0333	15.0333	9.43333	0.109311	32.8	21.6	14.7	8.8	4.8	-	-	-	-
D6S	2020	HOR_14196	4	31	16	1.43	7.4	8	0.279156	80.6	10.075	0.4625	18.6	12.7333	5.6	0.104613	22.5	20	13.3	13.5	11.4	4.7	0.7	-	-
D6S	2020	HOR_14216	1	29	17	1.07	6.5	7	0.272876	61.2	8.74286	0.382353	15.7	9.85	7.4	0.11102	16.7	14.7	9.2	10.5	9.8	5	-	-	-
D6S	2020	HOR_14216	2	24	17	1.09	6.5	6	0.386207	58	9.66667	0.382353	17.1333	12.4333	7.3	0.061882	22.4	18.4	10.6	8.3	3	-	-	-	-
D6S	2020	HOR_14216	3	27	15	1.17	7.2	6	0.481928	49.8	8.3	0.48	14.7667	9.63333	6.03333	0.236066	24	12.8	7.5	8.6	2	-	-	-	-
D6S	2020	HOR_14216	4	25	18	1.29	7.5	6	0.369524	52.5	8.75	0.416667	15.6333	12.3333	8.06667	0.0576214	19.4	16.1	11.4	9.5	3.3	-	-	-	-
D6S	2020	HOR_14221	1	37	17	1.8	7	7	0.222672	74.1	10.5857	0.411765	16.15	12.4	11.3	0.116604	16.5	15.8	11.4	13.4	14.6	8	-	-	-
D6S	2020	HOR_14221	2	37	16	1.61	7	8	0.219048	84	10.5	0.4375	15.3667	13.4	10.0667	0.171109	18.4	16.4	11.3	13.2	15.7	11.5	3	-	-
D6S	2020	HOR_14221	3	39	18	1.82	7.4	7	0.277955	62.6	8.94286	0.411111	15.2	10.45	8.75	0.187292	17.4	13	8.9	12	12.3	5.2	-	-	-
D6S	2020	HOR_14221	4	37	18	1.66	7.1	7	0.2979	76.2	10.8857	0.394444	19.6	14.2	6.95	0.149693	22.7	16.5	13.9	14.5	11.3	2.6	-	-	-
D6S	2020	HOR_14234	1	30	14	1.44	5.8	7	0.287202	67.2	9.6	0.414286	17.35	14.5	4	0.142259	19.3	15.4	14.3	14.7	6	2	-	-	-
D6S	2020	HOR_14234	2	26	15	1.2	6.1	8	0.249097	55.4	6.925	0.406667	11	9.66667	5.83333	0.192691	13.8	10.4	8.8	9.7	10.5	6.2	0.8	-	-
D6S	2020	HOR_14234	3	31	19	1.35	6.8	7	0.237548	52.2	7.45714	0.357895	11.25	11.25	5.95	0.205875	12.4	10.1	11	11.5	9.6	2.3	-	-	-
D6S	2020	HOR_14234	4	26	18	1.31	7	7	0.351261	59.5	8.5	0.388889	17.2	10.85	4.15	0.119166	20.9	13.5	11.1	10.6	6.2	2.1	-	-	-
D6S	2020	HOR_14235	1	38	22	1.56	8.5	7	0.298077	52	7.42857	0.386364	15.35	10.55	3.25	0.113502	15.5	15.2	10.8	10.3	5.5	1	-	-	-
D6S	2020	HOR_14235	2	37	18	1.53	7	7	0.259843	63.5	9.07143	0.388889	16.5	10.3	7.8	0.11657	16.5	16.5	11.8	8.8	10.6	5	-	-	-
D6S	2020	HOR_14235	3	38	20	1.45	7.5	7	0.283019	53	7.57143	0.375	15.7	8.9	4.75	0.181715	15	16.4	11	6.8	8.5	1	-	-	-
D6S	2020	HOR_14235	4	35	18	1.25	6.5	7	0.2368	62.5	8.92857	0.361111	13.4	13.3	6.85	0.218778	14.8	12	13.6	13	11.5	2.2	-	-	-
D6S	2020	HOR_14276	1	36	16	1.54	7.3	7	0.269727	69.7	9.95714	0.45625	16.85	12.15	8.55	0.153395	18.8	14.9	11.2	13.1	12.5	4.6	-	-	-
D6S	2020	HOR_14276	2	33	15	1.51	6.8	7	0.303937	63.5	9.07143	0.453333	18.05	10.75	5.2	0.0686275	19.3	16.8	12	9.5	8.2	2.2	-	-	-
D6S	2020	HOR_14276	3	33	17	1.46	6.8	7	0.355096	62.8	8.97143	0.4	19.25	10.3	4.5	0.111013	22.3	16.2	10.7	9.9	7.5	1.5	-	-	-
D6S	2020	HOR_14276	4	34	17	1.5	7.1	7	0.265688	74.9	10.7	0.417647	18.45	11.35	10.5	0.103391	19.9	17	11.2	11.5	11	10	-	-	-
D6S	2020	HOR_14279	1	39	22	1.64	6	8	0.147959	58.8	7.35	0.272727	9.8	9.16667	8.46667	0.253526	8.7	12.4	8.3	8	11.2	10.7	3.5	-	-
D6S	2020	HOR_14279	2	40	23	1.53	6.2	8	0.199711	69.1	8.6375	0.269565	12.5333	10.7333	9	0.186918	13.8	13.4	10.4	9	12.8	11	3.2	-	-
D6S	2020	HOR_14279	3	42	21	1.62	6.5	8	0.185897	78	9.75	0.309524	12.9	10.9667	11.3333	0.156001	14.5	14	10.2	9.9	12.8	13.7	7.5	-	-
D6S	2020	HOR_14279	4	42	21	1.53	6	8	0.182353	68	8.5	0.285714	10.7	10.6333	9.83333	0.190211	12.4	11.2	8.5	10.2	13.2	12	4.3	-	-
D6S	2020	HOR_14284	1	40	19	1.9	9.4	9	0.175809	71.1	7.9	0.494737	12.35	10.9	7.175	0.133803	12.5	13.7	12.6	10.6	11	9.4	6.5	1.8	-
D6S	2020	HOR_14284	2	39	20	1.78	9	8	0.376829	82	10.25	0.45	19.3	11.3333	6.6	0.268418	30.9	14.5	12.5	11.5	10	9.3	0.5	-	-
D6S	2020	HOR_14284	3	42	21	1.9	9.5	8	0.26087	71.3	8.9125	0.452381	14.3667	10.9333	8.1	0.132679	18.6	13.8	10.7	11.2	10.9	9.4	4	-	-
D6S	2020	HOR_14284	4	41	21	2.02	9.7	9	0.225806	71.3	7.92222	0.461905	10.95	10.7	8.45	0.304676	16.1	10.4	7.8	9.5	12	13.5	7.8	0.5	-
D6S	2020	HOR_14334	1	47	24	2.21	8.8	8	0.183986	58.7	7.3375	0.366667	9.53333	11.2333	8.06667	0.217593	10.8	8.8	9	12	12.7	8	3.5	-	-
D6S	2020	HOR_14334	2	45	25	2.29	8.7	7	0.233918	51.3	7.32857	0.348	11.35	13.15	4.9	0.227891	12	10.7	11.3	15	4.2	5.6	-	-	-
D6S	2020	HOR_14334	3	43	25	2.08	9.8	8	0.189944	53.7	6.7125	0.392	10.4667	11.3667	6.8	0.216873	10.2	9.9	11.3	11.7	11.1	3.3	6	-	-
D6S	2020	HOR_14334	4	45	24	1.97	8.6	8	0.19084	52.4	6.55	0.358333	9.5	9.53333	7.1	0.138741	10	8.5	10	9.2	9.4	7.8	4.1	-	-
D6S	2020	HOR_14376	1	36	21	1.6	7	7	0.196793	68.6	9.8	0.333333	12.9	12.7	11.15	0.067483	13.5	12.3	13.7	11.7	12.7	9.6	-	-	-
D6S	2020	HOR_14376	2	35	19	1.51	6.8	7	0.233711	70.6	10.0857	0.357895	14.9	13	10.05	0.119179	16.5	13.3	11.7	14.3	12.3	7.8	-	-	-
D6S	2020	HOR_14376	3	37	22	1.84	7.7	7	0.325879	62.6	8.94286	0.35	16.55	12.5	5.35	0.131894	20.4	12.7	12.7	12.3	7.7	3	-	-	-
D6S	2020	HOR_14376	4	35	20	1.58	6.8	7	0.203498	62.9	8.98571	0.34	12.6	10.9	10.4	0.0807417	12.8	12.4	9.8	12	11.8	9	-	-	-
D6S	2020	HOR_14433	1	19	22	1.57	7.5	7	0.159129	59.7	8.52857	0.340909	10.45	13	9.6	0.167423	9.5	11.4	11.8	14.2	12.2	7	-	-	-
D6S	2020	HOR_14433	2	21	18	1.49	6.5	8	0.139535	64.5	8.0625	0.361111	10	13.3	8.5	0.330688	9	10.5	10.5	14.7	14.7	10	0.8	-	-
D6S	2020	HOR_14433	3	24	20	1.45	7.1	7	0.196147	57.1	8.15714	0.355	11.1	11.65	8.4	0.124192	11.2	11	11.6	11.7	10.6	6.2	-	-	-
D6S	2020	HOR_14433	4	24	19	1.47	6.7	7	0.213333	60	8.57143	0.352632	14.4	13.55	4.25	0.229902	12.8	16	13.1	14	6.5	2	-	-	-
D6S	2020	HOR_14443	1	26	15	1.45	6.9	6	0.280961	54.1	9.01667	0.46	14.7333	13.2	9.23333	0.130464	15.2	17.5	11.5	10.6	5.6	-	-	-	-
D6S	2020	HOR_14443	2	27	17	1.52	7.6	6	0.269488	44.9	7.48333	0.447059	11.8667	12.3333	8.56667	0.253831	12.1	13.1	10.4	13.5	1.8	-	-	-	-
D6S	2020	HOR_14443	3	27	16	1.54	7.3	6	0.281536	54.7	9.11667	0.45625	14.8	13.2	9.7	0.12	15.4	15.5	13.5	10.6	5	-	-	-	-
D6S	2020	HOR_14443	4	22	15	1.4	7.4	6	0.311355	54.6	9.1	0.493333	14.6333	12.6333	9.66667	0.0757475	17	14.2	12.7	11	5.3	-	-	-	-
D6S	2020	HOR_14450	1	35	23	1.7	8.8	8	0.285533	78.8	9.85	0.382609	16.6333	13.4333	7.13333	0.195138	22.5	14	13.4	14.5	12.4	8	1	-	-
D6S	2020	HOR_14450	2	33	21	1.63	8	8	0.237363	91	11.375	0.380952	16.6	16.8	9.83333	0.23196	21.6	13.8	14.4	18.5	17.5	7.5	4.5	-	-
D6S	2020	HOR_14450	3	36	21	1.65	7.5	8	0.287117	81.5	10.1875	0.357143	14.9	14.8333	7.4	0.327799	23.4	9	12.3	20	12.2	8.3	1.7	-	-
D6S	2020	HOR_14450	4	34	19	1.58	6.9	8	0.264507	74.1	9.2625	0.363158	12.6	10.7	9.93333	0.236088	19.6	8.8	9.4	10.7	12	11.2	6.6	-	-
D6S	2020	HOR_14451	1	44	33	1.92	12	8	0.287671	73	9.125	0.363636	17.8667	12.1	4.43333	0.0739796	21	17.6	15	14.3	7	5.2	1.1	-	-
D6S	2020	HOR_14451	2	43	29	1.67	11.7	7	0.236486	88.8	12.6857	0.403448	21.15	19.5	9.45	0.137725	21	21.3	21.2	17.8	13.4	5.5	-	-	-
D6S	2020	HOR_14451	3	44	28	1.69	11.1	8	0.312856	87.9	10.9875	0.396429	19.7333	14.1	7.73333	0.175418	27.5	18.2	13.5	15	13.8	7.9	1.5	-	-
D6S	2020	HOR_14451	4	44	32	2.02	12.9	7	0.425844	68.1	9.72857	0.403125	23.35	12.3	4.1	0.166253	29	17.7	12	12.6	7.2	1	-	-	-
D6S	2020	HOR_14463	1	42	29	2.06	11.2	8	0.211783	62.8	7.85	0.386207	13	11.8	7.96667	0.151563	13.3	13.3	12.4	9.3	13.7	7.2	3	-	-
D6S	2020	HOR_14463	2	43	30	2.14	11.7	7	0.243411	64.5	9.21429	0.39	13.85	12.4	10.95	0.0967742	15.7	12	11.6	13.2	12.3	9.6	-	-	-
D6S	2020	HOR_14463	3	41	32	2.38	13.5	7	0.254826	51.8	7.4	0.421875	14.25	11.8	5.65	0.134385	13.2	15.3	12.1	11.5	6.3	5	-	-	-
D6S	2020	HOR_14463	4	40	29	2.22	10.5	8	0.24	72.5	9.0625	0.362069	14.3667	12.2667	8.2	0.144272	17.4	13.2	12.5	13.1	11.2	10.3	3.1	-	-
D6S	2020	HOR_14476	1	38	21	1.55	9.2	7	0.312586	72.3	10.3286	0.438095	17.95	8.15	13.6	0.312918	22.6	13.3	10	6.3	16.8	10.4	-	-	-
D6S	2020	HOR_14476	2	37	18	1.51	7.5	7	0.189404	75.5	10.7857	0.416667	12.55	13.75	15	0.156001	14.3	10.8	13	14.5	18.8	11.2	-	-	-
D6S	2020	HOR_14476	3	37	18	1.6	7.5	7	0.326241	70.5	10.0714	0.416667	17.4	14	6.9	0.319135	23	11.8	12	16	13	0.8	-	-	-
D6S	2020	HOR_14476	4	35	17	1.54	7	8	0.280702	85.5	10.6875	0.411765	15.9	12.3	10.7667	0.335335	24	13.2	10.5	10.4	16	13.9	2.4	-	-
D6S	2020	HOR_14479	1	40	27	1.87	10.8	7	0.200849	70.7	10.1	0.4	12.5	14.1	12.9	0.171573	14.2	10.8	11.9	16.3	15.8	10	-	-	-
D6S	2020	HOR_14479	2	36	29	1.83	11.2	8	0.279461	59.4	7.425	0.386207	12.1	10.8667	7.03333	0.20802	16.6	9.7	10	11	11.6	7	2.5	-	-
D6S	2020	HOR_14479	3	42	27	1.66	10.3	8	0.18285	79.3	9.9125	0.381481	13.0667	14.1667	11.4	0.123583	14.5	12.2	12.5	14.8	15.2	10	9	-	-
D6S	2020	HOR_14479	4	40	28	1.8	11.4	7	0.233677	58.2	8.31429	0.407143	11.2	11.45	11.4	0.239312	13.6	8.8	9.5	13.4	15.3	7.5	-	-	-
D6S	2020	HOR_14480	1	34	17	1.61	7	7	0.263314	67.6	9.65714	0.411765	14.55	15	6.85	0.2281	17.8	11.3	16.2	13.8	11.3	2.4	-	-	-
D6S	2020	HOR_14480	2	35	19	1.54	7.1	7	0.284884	51.6	7.37143	0.373684	13.25	8.7	6.5	0.0872709	14.7	11.8	8.7	8.7	8.4	4.6	-	-	-
D6S	2020	HOR_14480	3	36	16	1.65	6	7	0.214634	61.5	8.78571	0.375	11.85	13.35	7.75	0.248313	13.2	10.5	11.4	15.3	12.5	3	-	-	-
D6S	2020	HOR_14480	4	34	17	1.58	7	7	0.236641	65.5	9.35714	0.411765	13.4	12.75	9.55	0.147979	15.5	11.3	13	12.5	13.1	6	-	-	-
D6S	2020	HOR_14504	1	36	20	1.51	7.5	8	0.132653	58.8	7.35	0.375	8.9	11.4333	8.2	0.302155	7.8	9.5	9.4	13	11.9	11	1.7	-	-
D6S	2020	HOR_14504	2	38	24	1.7	9.3	7	0.261194	40.2	5.74286	0.3875	9.35	8.9	5.45	0.127426	10.5	8.2	9.2	8.6	7.3	3.6	-	-	-
D6S	2020	HOR_14504	3	35	19	1.73	5.9	8	0.211447	62.9	7.8625	0.310526	9.33333	10.1667	9.8	0.28866	13.3	9	5.7	10.5	14.3	10.5	4.6	-	-
D6S	2020	HOR_14504	4	35	26	1.92	10.3	7	0.182752	48.7	6.95714	0.396154	10.95	8.5	7.55	0.174074	8.9	13	8.6	8.4	9.7	5.4	-	-	-
D6S	2020	HOR_14516	1	34	17	1.7	6.3	8	0.219626	64.2	8.025	0.370588	11.4333	10.3333	7	0.192472	14.1	10.2	10	11.5	9.5	9.5	2	-	-
D6S	2020	HOR_14516	2	31	18	1.74	6.4	7	0.286972	56.8	8.11429	0.355556	13.8	11.15	5.8	0.111498	16.3	11.3	10.8	11.5	7.4	4.2	-	-	-
D6S	2020	HOR_14516	3	34	19	1.77	6.8	7	0.219917	48.2	6.88571	0.357895	9.5	10.5	6.2	0.13486	10.6	8.4	10.6	10.4	7.2	5.2	-	-	-
D6S	2020	HOR_14516	4	37	18	1.56	6.2	7	0.184746	59	8.42857	0.344444	11	12.85	7.85	0.148265	10.9	11.1	12.7	13	9.5	6.2	-	-	-
D6S	2020	HOR_148	1	39	25	1.85	9.8	8	0.273657	78.2	9.775	0.392	14.6333	11.2667	10.1667	0.175491	21.4	11.8	10.7	11.4	11.7	11.2	7.6	-	-
D6S	2020	HOR_148	2	38	23	1.78	7.4	6	0.380228	52.6	8.76667	0.321739	13.9333	10.4667	9.46667	0.164767	20	9.5	12.3	9.6	6.5	-	-	-	-
D6S	2020	HOR_148	3	40	22	1.63	8.4	8	0.222539	70.1	8.7625	0.381818	12.4333	11.8	9.83333	0.287214	15.6	12.2	9.5	9.4	16.5	11.5	1.5	-	-
D6S	2020	HOR_148	4	38	23	1.55	9.3	7	0.286357	66.7	9.52857	0.404348	15.8	11.55	9.75	0.22757	19.1	12.5	9.8	13.3	14	5.5	-	-	-
D6S	2020	HOR_14909	1	30	18	1.34	4.5	6	0.259829	58.5	9.75	0.25	13.4	12.0333	10.6333	0.156944	15.2	10.5	14.5	11.1	6.3	-	-	-	-
D6S	2020	HOR_14909	2	32	16	1.33	4.2	6	0.300181	55.3	9.21667	0.2625	12.8667	10.9667	9.76667	0.0991243	16.6	11.2	10.8	10.9	7.6	-	-	-	-
D6S	2020	HOR_14909	3	32	17	1.45	4.8	6	0.37931	52.2	8.7	0.282353	13.7	10.2	8.3	0.143784	19.8	10.8	10.5	9.3	5.1	-	-	-	-
D6S	2020	HOR_14909	4	29	18	1.37	4.4	7	0.241796	57.9	8.27143	0.244444	11.65	11.05	7.4	0.185762	14	9.3	10.1	12	10.3	4.5	-	-	-
D6S	2020	HOR_15119	1	39	23	1.93	8.1	8	0.219313	61.1	7.6375	0.352174	11.1667	11.8667	6.63333	0.26767	13.4	11	9.1	13.5	13	6.3	0.6	-	-
D6S	2020	HOR_15119	2	38	24	1.74	8.1	8	0.175274	63.9	7.9875	0.3375	11.3667	13	7.43333	0.283069	11.2	9.5	13.4	13.8	11.8	8.8	1.7	-	-
D6S	2020	HOR_15119	3	40	22	1.78	7.8	7	0.20104	57.7	8.24286	0.354545	11.3	11.35	9.1	0.0528834	11.6	11	10.7	12	9.8	8.4	-	-	-
D6S	2020	HOR_15119	4	37	20	1.72	7.2	7	0.181989	53.3	7.61429	0.36	10.2	8.45	10.9	0.163887	9.7	10.7	7.5	9.4	13.8	8	-	-	-
D6S	2020	HOR_15154	1	32	24	2.12	6.8	6	0.267628	62.4	10.4	0.283333	18.0667	15.5667	9.8	0.201484	16.7	21.3	16.2	9.2	4	-	-	-	-
D6S	2020	HOR_15154	2	37	24	2.15	6.3	7	0.263158	72.2	10.3143	0.2625	19.15	13.4	5.8	0.0958838	19	19.3	14.3	12.5	8.6	3	-	-	-
D6S	2020	HOR_15154	3	31	24	2.07	6.6	7	0.301303	61.4	8.77143	0.275	18.35	11.95	2.75	0.113623	18.5	18.2	12.6	11.3	4.5	1	-	-	-
D6S	2020	HOR_15154	4	36	23	2.04	6.5	7	0.272727	63.8	9.11429	0.282609	18.85	12.25	3.2	0.14319	17.4	20.3	14.1	10.4	5.4	1	-	-	-
D6S	2020	HOR_15214	1	39	23	1.47	9.2	8	0.217066	66.8	8.35	0.4	14.3	11.7	6.46667	0.142081	14.5	15	13.4	11.3	10.4	7.7	1.3	-	-
D6S	2020	HOR_15214	2	36	25	1.67	9.8	7	0.259939	65.4	9.34286	0.392	18.65	12.4	5	0.145169	17	20.3	14	10.8	8.2	1.8	-	-	-
D6S	2020	HOR_15214	3	36	21	1.53	9.2	8	0.176265	57.3	7.1625	0.438095	10.6	11.0667	7.56667	0.229998	10.1	9.5	12.2	9.6	11.4	9	2.3	-	-
D6S	2020	HOR_15214	4	35	22	1.43	8.8	8	0.242634	57.7	7.2125	0.4	13.1667	8.86667	4.1	0.0993941	14	13.5	12	9.5	5.1	5.2	2	-	-
D6S	2020	HOR_15224	1	34	16	1.42	5.3	7	0.265522	75.7	10.8143	0.33125	16.4	12.4	10.85	0.156729	20.1	12.7	10.7	14.1	12.4	9.3	-	-	-
D6S	2020	HOR_15224	2	33	16	1.52	4.7	8	0.219285	64.3	8.0375	0.29375	12.3	11.0667	6.73333	0.182281	14.1	10.9	11.9	10.3	11	8.2	1	-	-
D6S	2020	HOR_15224	3	37	17	1.62	5.5	7	0.268908	59.5	8.5	0.323529	13.5	11.05	7.45	0.120625	16	11	11.3	10.8	9.9	5	-	-	-
D6S	2020	HOR_15224	4	35	18	1.36	4.7	7	0.258993	69.5	9.92857	0.261111	14.6	12.2	9.2	0.175238	18	11.2	11.7	12.7	12.4	6	-	-	-
D6S	2020	HOR_15239	1	38	27	1.9	9.1	9	0.208447	73.4	8.15556	0.337037	14.05	11.075	6	0.105866	15.3	15.1	13.8	12	9.5	9	4	1.5	-
D6S	2020	HOR_15239	2	39	27	2.06	8.5	9	0.220472	63.5	7.05556	0.314815	10.575	8.725	6.675	0.234161	14	13.5	5.1	9.7	11.5	8.6	3.4	3.2	-
D6S	2020	HOR_15239	3	43	30	2.16	10.4	9	0.278788	66	7.33333	0.346667	12.1	8.45	6.55	0.178763	18.4	12.9	8.4	8.7	8.4	8.3	7.1	2.4	-
D6S	2020	HOR_15239	4	37	27	2.09	8.6	10	0.117845	59.4	5.94	0.318519	7.3	7.86667	6.66667	0.166751	7	8.4	6.5	6.9	8.5	8.2	7.8	8.5	3.7
D6S	2020	HOR_15412	1	34	20	1.51	9.3	7	0.202263	70.7	10.1	0.465	11.8	14.4	12.75	0.127074	14.3	9.3	13.3	15.5	13.7	11.8	-	-	-
D6S	2020	HOR_15412	2	38	18	1.25	8.3	7	0.292096	58.2	8.31429	0.461111	13.5	10.35	8.7	0.16625	17	10	12.9	7.8	9.9	7.5	-	-	-
D6S	2020	HOR_15412	3	39	22	1.48	9.7	8	0.205782	58.8	7.35	0.440909	10.3	10.5667	8.3	0.206687	12.1	9.3	9.5	10	12.2	10.1	2.6	-	-
D6S	2020	HOR_15412	4	35	21	1.39	10.5	7	0.248882	67.1	9.58571	0.5	14.6	11.5	11.8	0.118658	16.7	12.5	10.5	12.5	13.6	10	-	-	-
D6S	2020	HOR_15644	1	33	14	1.51	6.6	7	0.245856	72.4	10.3429	0.471429	15.75	15.15	7.75	0.198903	17.8	13.7	13.1	17.2	12.1	3.4	-	-	-
D6S	2020	HOR_15644	2	33	17	1.54	7.4	7	0.22865	72.6	10.3714	0.435294	13.8	13.85	11.6	0.18475	16.6	11	12.6	15.1	15.2	8	-	-	-
D6S	2020	HOR_15644	3	32	16	1.52	7.2	7	0.25436	68.8	9.82857	0.45	13.65	15.15	8.1	0.249013	17.5	9.8	13.2	17.1	12.2	4	-	-	-
D6S	2020	HOR_15644	4	32	16	1.47	6.5	7	0.208163	73.5	10.5	0.40625	15.5	15.75	7.95	0.195918	15.3	15.7	14.8	16.7	12.5	3.4	-	-	-
D6S	2020	HOR_15675	1	35	22	2.11	9.2	6	0.399698	66.3	11.05	0.418182	18.9333	14.8	10.9333	0.186505	26.5	14.8	15.5	14.1	3.2	-	-	-	-
D6S	2020	HOR_15675	2	33	23	2.1	9.3	6	0.375465	80.7	13.45	0.404348	23	17.8	12.2333	0.0847802	30.3	21.7	17	14.7	5	-	-	-	-
D6S	2020	HOR_15675	3	36	22	2.75	10.5	6	0.280763	57.7	9.61667	0.477273	16.2333	14.6667	9.9	0.160725	16.2	20.3	12.2	11.5	6	-	-	-	-
D6S	2020	HOR_15675	4	34	21	2.36	9.5	6	0.320755	68.9	11.4833	0.452381	18.8333	16.3667	11.5	0.111688	22.1	20.4	14	14.7	5.8	-	-	-	-
D6S	2020	HOR_15698	1	41	30	2.19	6.6	6	0.340753	58.4	9.73333	0.22	15.0333	11.3667	9	0.108974	19.9	15.5	9.7	8.9	8.4	-	-	-	-
D6S	2020	HOR_15698	2	41	31	2.1	7	7	0.347551	63.3	9.04286	0.225806	18.5	10.2	5.4	0.170423	22	15	9.8	10.6	9	1.8	-	-	-
D6S	2020	HOR_15698	3	40	31	2.12	6.5	7	0.284112	53.5	7.64286	0.209677	14.5	7.9	6.25	0.125156	15.2	13.8	8.8	7	8.5	4	-	-	-
D6S	2020	HOR_15698	4	41	30	2.18	6.6	7	0.210177	45.2	6.45714	0.22	10.8	8.95	5	0.20202	9.5	12.1	9.1	8.8	8	2	-	-	-
D6S	2020	HOR_15699	1	32	17	1.54	7	7	0.24	65	9.28571	0.411765	13.05	11.9	10.05	0.156571	15.6	10.5	12	11.8	13.6	6.5	-	-	-
D6S	2020	HOR_15699	2	33	16	1.59	7	7	0.261183	69.3	9.9	0.4375	14.8	13.85	8.95	0.166945	18.1	11.5	13	14.7	11.9	6	-	-	-
D6S	2020	HOR_15699	3	34	17	1.53	7.1	8	0.272048	66.9	8.3625	0.417647	13.1	11.8667	6.73333	0.257975	18.2	10.3	10.8	12.6	12.2	7.5	0.5	-	-
D6S	2020	HOR_15699	4	33	16	1.6	7.3	7	0.206349	63	9	0.45625	11	10.75	12.35	0.210557	13	9	8.5	13	15.2	9.5	-	-	-
D6S	2020	HOR_15708	1	35	23	1.73	9	9	0.256458	108.4	12.0444	0.391304	19.05	12.775	9.55	0.171828	27.8	21.6	14.8	12	13.3	11	11.9	2	-
D6S	2020	HOR_15708	2	35	24	1.95	8.5	8	0.239008	88.7	11.0875	0.354167	16.3	13.1667	10.6333	0.15524	21.2	16	11.7	13.8	14	12.4	5.5	-	-
D6S	2020	HOR_15708	3	39	26	1.72	9.6	8	0.293532	80.4	10.05	0.369231	17.3	11.8	7.6	0.14938	23.6	16.5	11.8	12.9	10.7	9.4	2.7	-	-
D6S	2020	HOR_15708	4	39	23	1.71	8.1	8	0.212187	91.9	11.4875	0.352174	17.0667	14.2	11.3667	0.113295	19.5	17.4	14.3	12.8	15.5	12.6	6	-	-
D6S	2020	HOR_15735	1	37	23	1.56	9.7	9	0.225681	77.1	8.56667	0.421739	14.65	12.5	6.575	0.188205	17.4	13.3	13.4	14.5	13.5	8.6	3.2	1	-
D6S	2020	HOR_15735	2	34	18	1.4	7.6	8	0.252841	70.4	8.8	0.422222	14.2	11.8333	6.96667	0.171354	17.8	12.4	12.4	13.2	9.9	9.5	1.5	-	-
D6S	2020	HOR_15735	3	33	19	1.64	8.4	7	0.343575	71.6	10.2286	0.442105	20.55	12.6	5.7	0.128406	24.6	16.5	12	13.2	7.2	4.2	-	-	-
D6S	2020	HOR_15735	4	37	16	1.41	6.5	7	0.23176	69.9	9.98571	0.40625	13	13.75	9.9	0.175404	16.2	9.8	11.5	16	11.3	8.5	-	-	-
D6S	2020	HOR_15738	1	34	21	1.6	8.8	7	0.303069	78.2	11.1714	0.419048	19.5	13	10.35	0.124599	23.7	15.3	13.5	12.5	12.7	8	-	-	-
D6S	2020	HOR_15738	2	30	21	1.53	8	8	0.221607	72.2	9.025	0.380952	14	12.1333	7.63333	0.135751	16	14.5	11.5	12.5	12.4	7.9	2.6	-	-
D6S	2020	HOR_15738	3	33	23	1.56	9.6	7	0.374384	60.9	8.7	0.417391	17.3	10.75	6	0.229411	22.8	11.8	10.4	11.1	9.5	2.5	-	-	-
D6S	2020	HOR_15738	4	32	19	1.47	8.5	7	0.26087	62.1	8.87143	0.447368	14.25	10	10.1	0.119942	16.2	12.3	10.2	9.8	12	8.2	-	-	-
D6S	2020	HOR_15760	1	37	18	1.4	6.2	7	0.25076	65.8	9.4	0.344444	15.85	12.7	6.2	0.122974	16.5	15.2	12.4	13	9.6	2.8	-	-	-
D6S	2020	HOR_15760	2	32	16	1.34	5.6	7	0.253772	72.9	10.4143	0.35	16.1	12.9	9.25	0.186517	18.5	13.7	11.2	14.6	13.2	5.3	-	-	-
D6S	2020	HOR_15760	3	34	17	1.43	6.3	7	0.327869	54.9	7.84286	0.370588	14.7	8.95	6.25	0.149992	18	11.4	8.3	9.6	7	5.5	-	-	-
D6S	2020	HOR_15760	4	35	20	1.73	5.5	7	0.297638	63.5	9.07143	0.275	16.7	10.7	6.3	0.08156	18.9	14.5	11.5	9.9	9	3.6	-	-	-
D6S	2020	HOR_15778	1	37	22	1.9	8.4	8	0.152886	64.1	8.0125	0.381818	11.0667	11.0667	9.33333	0.118913	9.8	12.3	11.1	9.8	12.3	9	6.7	-	-
D6S	2020	HOR_15778	2	37	20	1.57	7.5	9	0.205405	92.5	10.2778	0.375	14.9	14.3	9.55	0.207104	19	12	14.4	14.2	14.3	14.3	8.6	1	-
D6S	2020	HOR_15778	3	35	22	1.64	7.7	8	0.211913	87.3	10.9125	0.35	14.5333	14.6333	11.4	0.174739	18.5	11.6	13.5	15.4	15	12.5	6.7	-	-
D6S	2020	HOR_15778	4	35	22	1.85	8	8	0.248148	54	6.75	0.363636	8.36667	10.4667	6.86667	0.444981	13.4	6.2	5.5	13.5	12.4	7.7	0.5	-	-
D6S	2020	HOR_15794	1	30	17	1.5	8.6	7	0.273109	71.4	10.2	0.505882	16.65	12.45	9.8	0.0771943	19.5	13.8	13.7	11.2	11	8.6	-	-	-
D6S	2020	HOR_15794	2	29	18	1.43	8.1	7	0.231092	71.4	10.2	0.45	14.8	12.2	11.5	0.0865801	16.5	13.1	12.8	11.6	13.5	9.5	-	-	-
D6S	2020	HOR_15794	3	31	17	1.63	9.3	8	0.297778	67.5	8.4375	0.547059	14.5667	10.8	6.53333	0.166185	20.1	12	11.6	10.8	10	7.6	2	-	-
D6S	2020	HOR_15794	4	30	16	1.56	8	7	0.263636	55	7.85714	0.5	14.7	11.5	3.9	0.159658	14.5	14.9	14.5	8.5	3.6	4.2	-	-	-
D6S	2020	HOR_15871	1	36	20	2.01	9.8	8	0.252059	60.7	7.5875	0.49	12	10.5667	6.66667	0.208968	15.3	12.7	8	12.5	11.2	7.3	1.5	-	-
D6S	2020	HOR_15871	2	36	17	1.69	7.6	7	0.281818	55	7.85714	0.447059	13.75	9.7	7.05	0.103607	15.5	12	9	10.4	8.6	5.5	-	-	-
D6S	2020	HOR_15871	3	37	18	1.82	7.9	7	0.224172	51.3	7.32857	0.438889	11.2	9.6	8	0.138591	11.5	10.9	7.7	11.5	10	6	-	-	-
D6S	2020	HOR_15871	4	36	20	1.88	9.5	7	0.315261	49.8	7.11429	0.475	13.1	11.25	4.35	0.166517	15.7	10.5	12	10.5	7.2	1.5	-	-	-
D6S	2020	HOR_15889	1	39	22	1.74	9.3	7	0.227865	76.8	10.9714	0.422727	18.5	14.7	8.65	0.304625	17.5	19.5	9.4	20	14	3.3	-	-	-
D6S	2020	HOR_15889	2	37	21	1.53	8.9	7	0.290441	81.6	11.6571	0.42381	19.85	14.75	10.3	0.176328	23.7	16	13.5	16	14.4	6.2	-	-	-
D6S	2020	HOR_15889	3	34	21	1.75	8.4	7	0.363128	71.6	10.2286	0.4	16.8	16.35	6.2	0.352998	26	7.6	16.8	15.9	10.9	1.5	-	-	-
D6S	2020	HOR_15889	4	38	21	1.61	9.7	7	0.327965	68.3	9.75714	0.461905	17.9	12.35	7.9	0.17038	22.4	13.4	12.2	12.5	7.3	8.5	-	-	-
D6S	2020	HOR_15895	1	32	17	1.37	5	7	0.263704	67.5	9.64286	0.294118	16.55	13.7	5.25	0.157988	17.8	15.3	15.9	11.5	9.2	1.3	-	-	-
D6S	2020	HOR_15895	2	31	16	1.65	4.8	7	0.270774	69.8	9.97143	0.3	17.55	13.8	5.25	0.136768	18.9	16.2	13.6	14	9.2	1.3	-	-	-
D6S	2020	HOR_15895	3	33	15	1.59	4.8	7	0.262937	71.5	10.2143	0.32	19	12.55	5.7	0.112061	18.8	19.2	14.5	10.6	9.4	2	-	-	-
D6S	2020	HOR_15895	4	30	17	1.7	5.6	6	0.295282	65.7	10.95	0.329412	17.5667	14.9	10.8	0.0844828	19.4	17.8	15.5	11.4	5.5	-	-	-	-
D6S	2020	HOR_15920	1	33	19	1.97	8.5	8	0.213793	72.5	9.0625	0.447368	14.3333	11.3667	8.53333	0.106011	15.5	14.8	12.7	10.3	11.1	10.5	4	-	-
D6S	2020	HOR_15920	2	34	18	1.58	8.8	9	0.302158	69.5	7.72222	0.488889	13.55	9.4	5.3	0.170519	21	12.8	9.8	10.6	9.2	8	3.2	0.8	-
D6S	2020	HOR_15920	3	33	15	1.61	7.1	8	0.250358	69.9	8.7375	0.473333	14.1667	12	6.33333	0.128897	17.5	12.5	12.5	13.2	10.3	6.5	2.2	-	-
D6S	2020	HOR_15920	4	33	18	1.68	7.7	9	0.283422	74.8	8.31111	0.427778	14.075	10.3	5.875	0.182152	21.2	13.5	11.3	10.3	11.4	8.2	2.6	1.3	-
D6S	2020	HOR_15922	1	40	23	1.89	7	9	0.170769	65	7.22222	0.304348	9.125	9.025	8.225	0.118499	11.1	8.5	8.9	8	8.5	10.7	8.1	5.6	-
D6S	2020	HOR_15922	2	39	22	1.81	6	10	0.123693	57.4	5.74	0.272727	6.86667	7.93333	5.46667	0.210782	7.1	6.5	7	6.3	8	9.5	7.8	6.6	2
D6S	2020	HOR_15922	3	40	25	1.93	6	9	0.198374	61.5	6.83333	0.24	9.175	9.075	7.3	0.231122	12.2	8.7	7.8	8	10.4	10.1	7	1.7	-
D6S	2020	HOR_15922	4	41	25	1.95	6.9	8	0.249622	66.1	8.2625	0.276	12.7333	10.3667	7	0.183847	16.5	12.2	9.5	11.2	10.4	8.6	2	-	-
D6S	2020	HOR_15933	1	37	19	1.96	6.2	7	0.293785	53.1	7.58571	0.326316	13.6	10.2	4.7	0.0955388	15.6	11.6	9.9	10.5	5.7	3.7	-	-	-
D6S	2020	HOR_15933	2	37	19	1.8	6.4	8	0.182216	68.6	8.575	0.336842	11.1667	13.3333	9.03333	0.306081	12.5	10.5	10.5	12.7	16.8	9.8	0.5	-	-
D6S	2020	HOR_15933	3	39	18	1.73	6	8	0.197037	67.5	8.4375	0.333333	11.7333	10.9	8.3	0.213986	13.3	13.5	8.4	11.5	12.8	9.5	2.6	-	-
D6S	2020	HOR_15933	4	38	22	1.96	7.8	7	0.324324	59.2	8.45714	0.354545	16.2	11.55	4.6	0.146081	19.2	13.2	11.9	11.2	8.2	1	-	-	-
D6S	2020	HOR_16087	1	34	18	1.42	4.4	7	0.236626	48.6	6.94286	0.244444	10.1	10.1	5.45	0.187135	11.5	8.7	10	10.2	8.3	2.6	-	-	-
D6S	2020	HOR_16087	2	33	18	1.43	4.5	6	0.323232	49.5	8.25	0.25	12.1	10.3	8.36667	0.13666	16	11	9.3	10.6	5.2	-	-	-	-
D6S	2020	HOR_16087	3	34	18	1.27	4	7	0.182857	52.5	7.5	0.222222	8.45	10.45	8.65	0.176649	9.6	7.3	9.3	11.6	11.2	6.1	-	-	-
D6S	2020	HOR_16087	4	35	17	1.42	4.2	7	0.207297	60.3	8.61429	0.247059	11	11.25	8.9	0.115784	12.5	9.5	11	11.5	10.8	7	-	-	-
D6S	2020	HOR_1621	1	39	19	1.66	7.2	8	0.227778	72	9	0.378947	15.1	12.0667	7.03333	0.133581	16.4	15.3	13.6	10.6	12	8.1	1	-	-
D6S	2020	HOR_1621	2	38	20	1.65	8.2	7	0.287115	71.4	10.2	0.41	18.85	11.45	8.5	0.0879971	20.5	17.2	11.3	11.6	11	6	-	-	-
D6S	2020	HOR_1621	3	36	20	1.64	8.1	8	0.251058	70.9	8.8625	0.405	16.0333	12.2	5.86667	0.115279	17.8	17.1	13.2	12	11.4	5.4	0.8	-	-
D6S	2020	HOR_1621	4	39	21	1.71	7.5	7	0.267133	71.5	10.2143	0.357143	18	12.55	8.05	0.0896373	19.1	16.9	12.5	12.6	11.3	4.8	-	-	-
D6S	2020	HOR_19184	1	25	15	1.23	7.2	7	0.356633	70.1	10.0143	0.48	19.75	12.2	6.05	0.190677	25	14.5	12.7	11.7	10.4	1.7	-	-	-
D6S	2020	HOR_19184	2	25	12	1.31	5.8	7	0.299252	80.2	11.4571	0.483333	20.35	12.75	8.75	0.151152	24	16.7	12.3	13.2	12.5	5	-	-	-
D6S	2020	HOR_19184	3	25	14	1.17	7	7	0.433855	70.3	10.0429	0.5	22.7	9.45	5.65	0.286772	30.5	14.9	9.6	9.3	9.3	2	-	-	-
D6S	2020	HOR_19184	4	24	14	1.26	6.8	7	0.321004	75.7	10.8143	0.485714	19.3	12.55	8.45	0.199291	24.3	14.3	11.8	13.3	12.2	4.7	-	-	-
D6S	2020	HOR_16569	1	25	15	1.49	7.2	7	0.231061	52.8	7.54286	0.48	13.25	10.6	5.25	0.180952	12.2	14.3	12.6	8.6	8.5	2	-	-	-
D6S	2020	HOR_16569	2	24	18	1.66	8.8	7	0.313093	52.7	7.52857	0.488889	13.55	10.7	5.4	0.137509	16.5	10.6	10.6	10.8	7.5	3.3	-	-	-
D6S	2020	HOR_16569	3	26	17	1.72	9.4	7	0.333333	56.1	8.01429	0.552941	17.75	9.9	4.05	0.0557308	18.7	16.8	11	8.8	6.1	2	-	-	-
D6S	2020	HOR_16569	4	25	18	1.81	9	7	0.2513	57.7	8.24286	0.5	14.1	12.45	5.95	0.127531	14.5	13.7	11.8	13.1	8.7	3.2	-	-	-
D6S	2020	HOR_16935	1	35	22	1.53	7.8	6	0.282051	58.5	9.75	0.354545	15.8333	14.3333	10.5667	0.129212	16.5	16.5	14.5	12	5.2	-	-	-	-
D6S	2020	HOR_16935	2	33	21	1.65	8.6	6	0.417722	47.4	7.9	0.409524	14.1667	10.1333	7.23333	0.097417	19.8	12.7	10	7.7	4	-	-	-	-
D6S	2020	HOR_16935	3	36	21	1.5	7.6	6	0.370445	49.4	8.23333	0.361905	14.2333	13.3	10.9	0.340532	18.3	9.2	15.2	15.5	2	-	-	-	-
D6S	2020	HOR_16935	4	34	19	1.58	7.5	7	0.200397	50.4	7.2	0.394737	10.4	11.05	6.45	0.234921	10.1	10.7	10.6	11.5	10.7	2.2	-	-	-
D6S	2020	HOR_1704	1	34	21	1.52	9.2	8	0.246914	56.7	7.0875	0.438095	11.3667	10.7	6.16667	0.186316	14	10.6	9.5	11.5	11.1	4.8	2.6	-	-
D6S	2020	HOR_1704	2	37	26	1.72	10.2	8	0.222646	78.6	9.825	0.392308	13.1	12.4333	11.8333	0.197349	17.5	10.5	11.3	12.5	13.5	15	7	-	-
D6S	2020	HOR_1704	3	36	22	1.68	9.2	8	0.259259	54	6.75	0.418182	12	9.3	5.16667	0.135772	14	12.9	9.1	10	8.8	5.7	1	-	-
D6S	2020	HOR_1704	4	36	21	1.91	9	8	0.15608	55.1	6.8875	0.428571	10.4667	9.23333	6.96667	0.247306	8.6	15	7.8	10	9.9	7.4	3.6	-	-
D6S	2020	HOR_17209	1	34	18	1.5	8.5	7	0.25	78	11.1429	0.472222	18.25	15.55	8.4	0.102708	19.5	17	17.7	13.4	11.5	5.3	-	-	-
D6S	2020	HOR_17209	2	34	21	1.42	7.5	8	0.25	69.6	8.7	0.357143	13.3	8.76667	8.8	0.192559	17.4	12.5	10	8	8.3	12.3	5.8	-	-
D6S	2020	HOR_17209	3	33	21	1.61	9.2	8	0.26245	74.3	9.2875	0.438095	16	12.7667	6.93333	0.112634	19.5	15.2	13.3	12.5	12.5	6.3	2	-	-
D6S	2020	HOR_17209	4	34	20	1.53	8.2	8	0.246193	78.8	9.85	0.41	15.2	12.2	8.93333	0.108026	19.4	13.9	12.3	12.5	11.8	9.4	5.6	-	-
D6S	2020	HOR_693	1	32	14	1.37	5.2	7	0.228216	72.3	10.3286	0.371429	16.15	12.7	8.85	0.108602	16.5	15.8	11.8	13.6	11.5	6.2	-	-	-
D6S	2020	HOR_693	2	30	14	1.33	5.5	7	0.246879	72.1	10.3	0.392857	15.25	11.3	11.8	0.116968	17.8	12.7	11.2	11.4	12.3	11.3	-	-	-
D6S	2020	HOR_693	3	33	15	1.33	5.6	7	0.212894	66.7	9.52857	0.373333	13.6	11.75	9.6	0.0508482	14.2	13	10.9	12.6	10.4	8.8	-	-	-
D6S	2020	HOR_693	4	32	16	1.41	5.4	6	0.311143	69.1	11.5167	0.3375	16.6333	13.3667	11.6333	0.0953168	21.5	16.2	12.2	11.7	11	-	-	-	-
D6S	2020	HOR_17245	1	34	21	1.62	7.1	7	0.216138	69.4	9.91429	0.338095	14.3	12.45	10.7	0.12311	15	13.6	12.3	12.6	14.8	6.6	-	-	-
D6S	2020	HOR_17245	2	34	22	1.95	8.2	8	0.273885	62.8	7.85	0.372727	14.1333	10.7333	4.93333	0.114534	17.2	13.5	11.7	11.9	8.6	5.7	0.5	-	-
D6S	2020	HOR_17245	3	34	20	1.89	7.8	7	0.208829	58.9	8.41429	0.39	12.35	10.35	9.4	0.105029	12.3	12.4	9.5	11.2	11.5	7.3	-	-	-
D6S	2020	HOR_17245	4	36	18	1.62	6.2	7	0.25889	70.3	10.0429	0.344444	14.4	11.9	11.2	0.181333	18.2	10.6	10.6	13.2	13.4	9	-	-	-
D6S	2020	HOR_17512	1	37	19	1.85	8.2	8	0.233092	82.8	10.35	0.431579	16.1333	14.0667	9.46667	0.135714	19.3	16.5	12.6	13.2	16.4	8	4	-	-
D6S	2020	HOR_17512	2	37	17	1.94	7.6	7	0.201635	73.4	10.4857	0.447059	14.8	12.75	12.25	0.0413257	14.8	14.8	12.2	13.3	13	11.5	-	-	-
D6S	2020	HOR_17512	3	37	19	1.91	8.5	8	0.184595	75.3	9.4125	0.447368	12.6667	12.1333	10.7	0.149247	13.9	13.6	10.5	11.5	14.4	12.2	5.5	-	-
D6S	2020	HOR_17512	4	37	18	1.8	8.2	8	0.213542	76.8	9.6	0.455556	12.5667	11.8	11.3	0.172869	16.4	11.8	9.5	11.7	14.2	12.3	7.4	-	-
D6S	2020	HOR_17517	1	40	20	1.75	7.5	7	0.339506	81	11.5714	0.375	21.9	14.55	7.25	0.182216	27.5	16.3	14.2	14.9	11.2	3.3	-	-	-
D6S	2020	HOR_17517	2	41	19	1.82	7.4	7	0.316804	72.6	10.3714	0.389474	20.1	12.85	6	0.116193	23	17.2	13.4	12.3	10	2	-	-	-
D6S	2020	HOR_17517	3	40	22	1.89	8.4	7	0.425499	65.1	9.3	0.381818	22.1	10.1	3.9	0.180478	27.7	16.5	10.4	9.8	7	0.8	-	-	-
D6S	2020	HOR_17517	4	38	22	1.68	8.2	7	0.366755	75.8	10.8286	0.372727	22.45	13	5.4	0.159259	27.8	17.1	13.8	12.2	9.6	1.2	-	-	-
D6S	2020	HOR_17574	1	31	18	2.15	9	7	0.330341	55.7	7.95714	0.5	15.8	10.4	5.45	0.186775	18.4	13.2	7.8	13	7.4	3.5	-	-	-
D6S	2020	HOR_17574	2	34	18	1.77	8.5	8	0.347386	59.3	7.4125	0.472222	14.4667	9.36667	4.16667	0.144481	20.6	12.3	10.5	10.1	7.5	3.5	1.5	-	-
D6S	2020	HOR_17574	3	33	22	2.1	10	8	0.378671	64.7	8.0875	0.454545	16.5	9.1	3.86667	0.164514	24.5	15.5	9.5	10.8	7	3.6	1	-	-
D6S	2020	HOR_17574	4	31	21	2.22	9.7	8	0.379542	74.3	9.2875	0.461905	18.1	11.4	5.06667	0.235968	28.2	14.8	11.3	12.2	10.7	3	1.5	-	-
D6S	2020	HOR_17654	1	34	17	1.42	5.3	6	0.287081	62.7	10.45	0.311765	15.9	14.4667	10.8	0.103303	18	16.2	13.5	13.7	5.2	-	-	-	-
D6S	2020	HOR_17654	2	32	17	1.3	5	7	0.264798	64.2	9.17143	0.294118	15.8	12.45	5.5	0.133503	17	14.6	12.1	12.8	9	2	-	-	-
D6S	2020	HOR_17654	3	35	16	1.19	5	7	0.235489	60.3	8.61429	0.3125	13.9	12.75	5	0.213586	14.2	13.6	11	14.5	9	1	-	-	-
D6S	2020	HOR_17654	4	35	17	1.27	5.3	6	0.319672	61	10.1667	0.311765	16.5333	13.9	9.8	0.122171	19.5	15.6	14.5	11.6	3.3	-	-	-	-
D6S	2020	HOR_17713	1	40	20	1.64	6.5	8	0.265517	58	7.25	0.325	10.1667	9.56667	6.73333	0.310801	15.4	7.4	7.7	10.8	10.2	8.3	1.7	-	-
D6S	2020	HOR_17713	2	41	25	2.03	7.7	9	0.186196	62.3	6.92222	0.308	9.375	10.15	7.6	0.234133	11.6	7.7	9.8	8.4	10.6	11.8	7	1	-
D6S	2020	HOR_17713	3	44	24	2.15	7.5	8	0.219697	66	8.25	0.3125	11.6667	10.5333	9	0.16109	14.5	10.7	9.8	9.3	12.5	9.3	5.2	-	-
D6S	2020	HOR_17713	4	44	24	2.07	8.5	9	0.160714	56	6.22222	0.354167	8.4	8.35	6.95	0.161315	9	7.5	8.4	8.7	7	9.3	8.4	3.1	-
D6S	2020	HOR_17717	1	38	28	1.42	7.1	7	0.301238	72.7	10.3857	0.253571	17.65	12.05	9.5	0.150073	21.9	13.4	11.8	12.3	12	7	-	-	-
D6S	2020	HOR_17717	2	37	27	1.51	6.3	7	0.236364	49.5	7.07143	0.233333	10.85	7.3	8.6	0.120872	11.7	10	6.1	8.5	9	8.2	-	-	-
D6S	2020	HOR_17717	3	44	25	1.6	5.8	7	0.265842	64.7	9.24286	0.232	15.1	11.7	7.3	0.0616674	17.2	13	12	11.4	8.6	6	-	-	-
D6S	2020	HOR_17717	4	42	27	1.58	6.5	8	0.270677	66.5	8.3125	0.240741	13.1333	10.6667	6.66667	0.229692	18	11.4	10	12	10	9	1	-	-
D6S	2020	HOR_1780	1	34	19	1.92	6.6	8	0.192741	79.9	9.9875	0.347368	15.8	13.3333	7.46667	0.18002	15.4	17	15	14	11	10.4	1	-	-
D6S	2020	HOR_1780	2	35	21	1.81	6.4	7	0.282092	63.1	9.01429	0.304762	15.8	11.8	6.5	0.105739	17.8	13.8	11.3	12.3	6.5	6.5	-	-	-
D6S	2020	HOR_1780	3	33	23	1.98	6.8	6	0.284722	43.2	7.2	0.295652	10.5333	8.7	6.03333	0.114851	12.3	10	9.3	6.8	2	-	-	-	-
D6S	2020	HOR_1780	4	32	17	1.76	5.3	7	0.18555	60.9	8.7	0.311765	13.25	11.5	7.25	0.150595	11.3	15.2	12.7	10.3	6.5	8	-	-	-
D6S	2020	HOR_17811	1	36	20	1.79	5	6	0.276543	60.75	10.125	0.25	9.7	6.56667	6.3	0.306173	16.8	4.8	7.5	7.4	4	-	-	-	-
D6S	2020	HOR_17811	2	42	27	1.64	8.6	7	0.269841	63	9	0.318519	14.5	12.2	5.5	0.144454	17	12	11.4	13	8	3	-	-	-
D6S	2020	HOR_17811	3	38	25	1.74	8.5	8	0.344262	61	7.625	0.34	13.2333	9.7	6.4	0.2886	21	11	7.7	10.4	11	7.2	1	-	-
D6S	2020	HOR_17811	4	37	24	1.61	7.6	7	0.296407	66.8	9.54286	0.316667	15.65	13.05	5.25	0.244056	19.8	11.5	11.3	14.8	9	1.5	-	-	-
D6S	2020	HOR_17811	5	-	26	-	8.2	8	-	-	-	0.315385	12.4	12.0667	8.1	0.193242	14.8	11	11.4	10.8	14	8.7	1.6	-	-
D6S	2020	HOR_17832	1	32	20	1.5	10.3	7	0.264586	73.7	10.5286	0.515	16	13.25	11.9	0.191495	19.5	12.5	12.5	14	16.2	7.6	-	-	-
D6S	2020	HOR_17832	2	33	21	1.45	10	8	0.209677	55.8	6.975	0.47619	10.3667	10.1667	7.83333	0.253369	11.7	8.4	11	9	10.5	12	1	-	-
D6S	2020	HOR_17832	3	32	19	1.34	9	6	0.311111	49.5	8.25	0.473684	13.4	11.5333	9.1	0.0403571	15.4	13.3	11.5	9.8	6	-	-	-	-
D6S	2020	HOR_17832	4	32	20	1.43	9.3	7	0.311958	57.7	8.24286	0.465	16	11.15	5.35	0.126681	18	14	11.3	11	9	1.7	-	-	-
D6S	2020	HOR_17839	1	37	22	1.55	7.6	8	0.256757	66.6	8.325	0.345455	12.9	11.3667	7.23333	0.230236	17.1	11.2	10.4	11.7	12	8.7	1	-	-
[truncated: 779 more rows]

## Sheet: Table S3
Table S3. Variance components of genotypes (σ²G), tables (σ²T), and the residuals (σ²error) for the 14 traits in both populations
Trait		Wild barley Ils			D6S
Name	Abbreviation	σ²G	σ²T	σ²error	σ²G	σ²T	σ²error
Potential rachis node number	PRN	0.9***	0***	0.1	0.89***	0*	0.11
Final rachis node number	FRN	0.8***	0*	0.2	0.86***	0	0.13
Culm node number	INN	0.66***	0	0.34	0.55***	0	0.44
Spike length	SL	0.66***	0*	0.34	0.84***	0	0.16
Average rachis internode length	RIL	0.69***	0	0.31	0.88***	0	0.12
Peduncle diameter	PD	0.73***	0	0.27	0.81***	0	0.19
Peduncle length	PL	0.56***	0	0.44	0.55***	0	0.45
Percentage of peduncle length	PPL	0.45***	0	0.55	0.48***	0	0.52
Total culm length	TIL	0.71***	0.01***	0.28	0.56***	0.03***	0.42
Average culm internode length	AIL	0.62***	0	0.38	0.48***	0.05***	0.48
Culm length oscillatory amplitude	AMP	0.27***	0.01*	0.72	0.23***	0.01*	0.76
Distal culm internode length	DIL	0.57***	0.03***	0.4	0.55***	0.02***	0.44
Central culm internode length	CIL	0.56***	0.04***	0.41	0.39***	0.03***	0.58
Proximal culm internode length	PIL	0.26***	0.04***	0.7	0.39***	0.02***	0.6

## Sheet: Table S4
Table S4. Summary of the QTLs detected in the wild barley population
Trait	Peak SNP	Chr	Pos	P	Maf	Rsquare	Effect
AIL	JHI_Hv50k_2016_398120	1H	56868027	0.000104045	0.373913	0.0767379	-0.069694
AIL	JHI_Hv50k_2016_49219	1H	499476465	0.000262927	0.266304	0.0686479	0.079004
AIL	JHI_Hv50k_2016_72545	2H	21567783	0.000665045	0.188043	0.0606709	0.0871664
AIL	JHI_Hv50k_2016_105043	2H	571534207	0.000950078	0.240217	0.0576397	0.0701571
AIL	JHI_Hv50k_2016_276375	4H	623777865	0.000932045	0.315217	0.057802	-0.0629244
AIL	BOPA1_4258_1498	6H	130636128	4.35073e-07	0.286957	0.126631	-0.100177
AIL	JHI_Hv50k_2016_454406	7H	25320900	1.82203e-05	0.0913043	0.0922386	-0.137539
AMP	JHI_Hv50k_2016_73200	2H	23162663	9.07317e-05	0.178261	0.078588	-0.0129468
AMP	JHI_Hv50k_2016_205405	3H	572529537	9.78116e-09	0.3	0.163656	0.0163725
AMP	SCRI_RS_143144	4H	19994023	2.09659e-05	0.302174	0.0916128	0.0121207
FRN	BOPA2_12_30969	1H	938921	0.000615929	0.279221	0.165654	-0.968885
FRN	JHI_Hv50k_2016_36656	1H	441988823	0.000922601	0.218615	0.162614	-0.981706
FRN	JHI_Hv50k_2016_73694	2H	23995925	1.66856e-20	0.166667	0.52291	-3.24099
FRN	JHI_Hv50k_2016_98853	2H	509664500	6.34104e-05	0.251082	0.183149	-1.1359
FRN	JHI_Hv50k_2016_236459	4H	50241744	9.39261e-05	0.225108	0.180082	-1.15386
FRN	BOPA2_12_11269	4H	388214991	0.000330409	0.21645	0.170383	-1.07128
FRN	JHI_Hv50k_2016_276622	4H	623310471	0.000745244	0.298701	0.164217	0.910598
FRN	JHI_Hv50k_2016_460925	7H	42143559	8.2325e-06	0.280303	0.199353	-1.42308
DIL	BOPA1_ABC17685_1_4_365	2H	439339023	0.000274495	0.23913	0.186887	0.832256
DIL	JHI_Hv50k_2016_205586	3H	573111089	4.27876e-09	0.297826	0.276709	1.25702
DIL	JHI_Hv50k_2016_161352	3H	26119280	0.000754228	0.279348	0.179315	-0.726492
DIL	JHI_Hv50k_2016_366137	5H	598396253	0.000518627	0.280435	0.182105	0.750895
DIL	JHI_Hv50k_2016_369458	6H	2381346	0.000792553	0.209783	0.178948	-0.772713
INN	JHI_Hv50k_2016_786	1H	930032	7.92955e-06	0.280435	0.0965987	-0.262025
INN	BOPA2_12_30872	2H	23723633	9.32727e-20	0.181522	0.442045	-0.638766
INN	JHI_Hv50k_2016_98853	2H	509664500	5.33659e-05	0.252174	0.079405	-0.237255
INN	JHI_Hv50k_2016_276867	4H	622838010	1.64852e-05	0.308696	0.0899483	0.238407
INN	JHI_Hv50k_2016_452659	7H	18663166	0.000170655	0.225	0.0691406	0.307019
PD	JHI_Hv50k_2016_96084	2H	471738992	4.46664e-15	0.245652	0.323403	-0.157058
PD	JHI_Hv50k_2016_73200	2H	23162663	5.48238e-11	0.178261	0.222969	-0.143889
PD	JHI_Hv50k_2016_238134	4H	68441083	0.000340088	0.195652	0.0757111	-0.0805485
PD	JHI_Hv50k_2016_324742	5H	517397186	0.000388234	0.284783	0.0745815	-0.0646441
PD	JHI_Hv50k_2016_499118	7H	592792858	6.72509e-05	0.261957	0.0897322	-0.0749227
PIL	JHI_Hv50k_2016_73624	2H	23851677	3.0052e-08	0.176087	0.145345	0.587886
PIL	SCRI_RS_14107	3H	599499598	1.44145e-05	0.267391	0.087092	0.414872
PIL	JHI_Hv50k_2016_242655	4H	416647114	0.000262643	0.227174	0.0611924	0.348418
PL	BOPA1_3201_603	1H	477085105	0.000525318	0.230435	0.197032	1.27244
PL	JHI_Hv50k_2016_204926	3H	570580037	2.74926e-11	0.31087	0.333765	2.28887
PL	JHI_Hv50k_2016_300861	5H	340705260	0.000382115	0.334783	0.199373	-1.24397
PL	JHI_Hv50k_2016_289631	5H	36072010	0.000556956	0.377174	0.196603	-1.10773
PL	JHI_Hv50k_2016_369458	6H	2381346	0.000447576	0.209783	0.198208	-1.31692
PL	JHI_Hv50k_2016_501145	7H	598281808	5.5954e-05	0.240217	0.213761	1.48286
PPL	JHI_Hv50k_2016_48609	1H	496841106	2.02434e-06	0.252174	0.155063	0.020024
PPL	JHI_Hv50k_2016_73692	2H	23995765	1.11957e-06	0.13913	0.160293	0.0252028
PPL	JHI_Hv50k_2016_98278	2H	491220387	1.79101e-05	0.23913	0.136125	0.0178584
PPL	SCRI_RS_204494	5H	324021810	0.00049002	0.38587	0.108416	-0.0128329
PPL	JHI_Hv50k_2016_292243	5H	73061683	0.000647977	0.396739	0.106142	-0.0126419
PPL	JHI_Hv50k_2016_348445	5H	564952934	0.000660642	0.241304	0.105985	-0.0144632
PPL	JHI_Hv50k_2016_455479	7H	26743431	0.000295967	0.0858696	0.112548	-0.0231958
PPL	JHI_Hv50k_2016_495461	7H	581407470	0.00069979	0.276087	0.105518	0.0135767
PRN	JHI_Hv50k_2016_36656	1H	441988823	0.000595613	0.221983	0.142685	-1.48882
PRN	JHI_Hv50k_2016_73673	2H	23949294	1.1479e-15	0.173491	0.387057	-3.99677
PRN	JHI_Hv50k_2016_98278	2H	491220387	1.87131e-07	0.237069	0.208708	-2.21517
PRN	JHI_Hv50k_2016_272205	4H	616423180	0.000167209	0.311422	0.152611	1.47895
PRN	JHI_Hv50k_2016_348277	5H	564285079	3.52287e-05	0.196121	0.165046	2.03275
PRN	JHI_Hv50k_2016_388308	6H	66408022	0.000824099	0.295259	0.140183	-1.34998
PRN	JHI_Hv50k_2016_460705	7H	40895090	1.5498e-10	0.270474	0.271898	-3.12067
PRN	BOPA1_1178_279	7H	586354699	0.000314942	0.28556	0.147638	-1.44943
RIL	BOPA2_12_31020	2H	551301905	1.31262e-07	0.223913	0.208527	0.0197175
RIL	JHI_Hv50k_2016_107883	2H	582666974	1.31262e-07	0.223913	0.208527	0.0197175
RIL	BOPA1_682_767	2H	606809209	2.5248e-06	0.241304	0.183066	0.0138056
RIL	JHI_Hv50k_2016_120806	2H	627850903	3.43957e-06	0.248913	0.180453	0.0133965
RIL	JHI_Hv50k_2016_73694	2H	23995925	4.51154e-05	0.167391	0.15908	0.0129673
RIL	JHI_Hv50k_2016_205655	3H	573270792	6.89839e-12	0.31087	0.299198	0.0184325
RIL	JHI_Hv50k_2016_161039	3H	22513994	0.000119678	0.25	0.151169	-0.0107347
RIL	SCRI_RS_176092	4H	47383514	0.000244818	0.230435	0.145437	0.0105529
RIL	JHI_Hv50k_2016_242645	4H	416400725	0.000347003	0.223913	0.142667	0.0103749
RIL	JHI_Hv50k_2016_276589	4H	623526880	0.000729677	0.23913	0.136819	-0.0101695
RIL	JHI_Hv50k_2016_419925	6H	542112992	9.52347e-06	0.221739	0.171913	-0.0129044
RIL	JHI_Hv50k_2016_379784	6H	23958506	0.000158031	0.309783	0.148935	0.0101062
RIL	BOPA2_12_30143	7H	45653085	1.29091e-05	0.275	0.169383	0.0137982
SL	JHI_Hv50k_2016_36656	1H	441988823	0.000303939	0.219565	0.0884771	-0.371826
SL	JHI_Hv50k_2016_73200	2H	23162663	6.96801e-16	0.178261	0.35266	-0.93809
SL	SCRI_RS_171203	2H	508110004	3.94486e-05	0.241304	0.105999	-0.407002
SL	JHI_Hv50k_2016_205655	3H	573270792	2.93247e-06	0.31087	0.129017	0.429381
SL	BOPA2_12_30230	6H	248797892	0.000393564	0.269565	0.0862988	-0.34183
SL	JHI_Hv50k_2016_499413	7H	593460310	0.000801043	0.257609	0.0803585	-0.325552
TIL	BK_12	2H	23722487	1.5145e-06	0.182609	0.202889	-4.02361
TIL	JHI_Hv50k_2016_205371	3H	571930745	4.77477e-12	0.304348	0.316039	5.04875
TIL	JHI_Hv50k_2016_161352	3H	26119280	0.000179967	0.279348	0.164128	-2.76161
TIL	JHI_Hv50k_2016_331416	5H	528992082	0.000142418	0.208696	0.165969	3.07414
TIL	JHI_Hv50k_2016_503425	7H	602598166	2.72603e-05	0.202174	0.179151	3.38101
CIL	JHI_Hv50k_2016_73624	2H	23851677	1.04309e-07	0.176087	0.187883	0.691383
CIL	JHI_Hv50k_2016_205586	3H	573111089	3.22891e-07	0.297826	0.177747	0.563914
CIL	BOPA2_12_11069	3H	81719868	0.000316275	0.198913	0.118817	-0.483497
CIL	JHI_Hv50k_2016_242655	4H	416647114	2.33258e-05	0.227174	0.140511	0.498685
CIL	SCRI_RS_74014	4H	89523987	6.59295e-05	0.221739	0.131767	0.467016
CIL	JHI_Hv50k_2016_255177	4H	547655392	0.000502956	0.280435	0.115047	0.394801
CIL	JHI_Hv50k_2016_331181	5H	528590627	0.000417521	0.194565	0.116557	0.450707
CIL	JHI_Hv50k_2016_419925	6H	542112992	0.000668435	0.221739	0.112751	-0.401923

## Sheet: Table S5
Table S5. Summary of the QTLs detected in the D6S population
Index_trait	Chr	Index_SNP	Index_Pos	Start	End	P-value	Size (bp)	AMP	CIL	DIL	DTH	FRN	PRN	PD	PIL	PL	RIL	SL	INN	TIL
AMP	4H	s4_20861762	20861762	20671073	21245545	8.04e-06	574472														Significant
AMP	6H	s6_453909915	453909915	453321310	454239413	5.96e-07	918103														Insignificant
AMP	6H	s6_394785261	394785261	394783046	394809783	9.18e-06	26737
AMP	7H	s7_17236106	17236106	17168409	17250965	3.16e-06	82556
CIL	2H	s2_645904344	645904344	645778996	645906840	3.04e-06	127844
CIL	3H	s3_608089042	608089042	606825377	608443577	2.02e-06	1618200
CIL	5H	s5_348848011	348848011	347662235	349560444	7.96e-06	1898209
CIL	6H	s6_397123737	397123737	395435676	401445318	6.38e-06	6009642
DIL	1H	s1_449740460	449740460	449735317	450060247	3.36e-06	324930
DIL	1H	s1_506602303	506602303	506582296	506905807	3.45e-06	323511
DIL	1H	s1_496913010	496913010	496828830	497137100	7.79e-06	308270
DIL	2H	s2_609069271	609069271	606627808	609490021	4.67e-07	2862213
DIL	2H	s2_803003	803003	352156	923481	7.53e-07	571325
DIL	2H	s2_747269	747269	317990	836643	1.66e-06	518653
DIL	2H	s2_608532340	608532340	608489442	609267137	2.28e-06	777695
DIL	2H	s2_543816948	543816948	543439699	545252042	2.45e-06	1812343
DIL	2H	s2_608944047	608944047	608489442	609267137	5.66e-06	777695
DIL	2H	s2_546950853	546950853	546869696	547023074	8.93e-06	153378
DIL	2H	s2_531056696	531056696	529833213	531114791	9.36e-06	1281578
DIL	3H	s3_591192231	591192231	588751639	591663525	3.09e-06	2911886
DIL	3H	s3_588989611	588989611	588751639	589719693	4.82e-06	968054
DIL	4H	s4_618574396	618574396	618497818	618587891	1.92e-06	90073
DIL	5H	s5_536008190	536008190	533317415	538344813	5.28e-09	5027398
DIL	5H	s5_536112403	536112403	533450847	539805597	8.52e-08	6354750
DIL	5H	s5_538716530	538716530	538523778	539082389	8.91e-08	558611
DIL	5H	s5_47618878	47618878	46865024	47623200	2.81e-07	758176
DIL	5H	s5_17627972	17627972	17614556	17668761	1.44e-06	54205
DIL	5H	s5_482236212	482236212	482236212	482508212	2.27e-06	272000
DIL	5H	s5_510613191	510613191	510613191	510675647	2.47e-06	62456
DIL	5H	s5_534257827	534257827	531636863	538344813	3.05e-06	6707950
DIL	5H	s5_502467821	502467821	502431420	502773626	3.41e-06	342206
DIL	5H	s5_482002407	482002407	481610943	483761914	4.6e-06	2150971
DIL	5H	s5_531404703	531404703	531376909	531636863	8.88e-06	259954
DIL	6H	s6_414716939	414716939	411150723	419464398	2.77e-07	8313675
DIL	6H	s6_164983584	164983584	164794188	165319612	8.39e-06	525424
DIL	7H	s7_586951459	586951459	586892483	586953706	1.93e-06	61223
DIL	7H	s7_496066034	496066034	492490004	500621933	2.21e-06	8131929
DIL	7H	s7_488351554	488351554	483651034	491848276	4.32e-06	8197242
DIL	7H	s7_544034422	544034422	539303170	546151456	6.02e-06	6848286
DTH	1H	s1_521220803	521220803	520649152	521755275	4.03e-09	1106123
DTH	1H	s1_68220737	68220737	63704702	69414836	4.4e-07	5710134
DTH	1H	s1_488549536	488549536	483726487	491303976	1.29e-06	7577489
DTH	1H	s1_518754635	518754635	518747844	521776963	1.6e-06	3029119
DTH	1H	s1_483754737	483754737	481032183	488436859	2.18e-06	7404676
DTH	1H	s1_492505111	492505111	492340339	492795887	2.81e-06	455548
DTH	1H	s1_494198013	494198013	493551369	494468704	3.3e-06	917335
DTH	1H	s1_502246595	502246595	497657732	502514519	4e-06	4856787
DTH	1H	s1_493555334	493555334	493533897	494253027	5.45e-06	719130
DTH	1H	s1_59211653	59211653	57888628	63704702	6.75e-06	5816074
DTH	1H	s1_518912889	518912889	518912187	519948721	9.68e-06	1036534
DTH	2H	s2_231593610	231593610	226895002	236504008	1.61e-07	9609006
DTH	2H	s2_127957171	127957171	127836274	132561188	3.83e-06	4724914
DTH	2H	s2_640737897	640737897	640626608	645170438	8.04e-06	4543830
DTH	3H	s3_567357389	567357389	567326536	569630536	6.73e-06	2304000
DTH	4H	s4_560245904	560245904	560245904	560920610	1.2e-06	674706
DTH	4H	s4_408711619	408711619	406484527	408711619	2.99e-06	2227092
DTH	4H	s4_128650032	128650032	126216358	128734323	3.33e-06	2517965
DTH	4H	s4_109676922	109676922	106843866	110915075	5.39e-06	4071209
DTH	4H	s4_617258690	617258690	616555583	618643547	6.55e-06	2087964
DTH	4H	s4_5935189	5935189	5851485	5947725	9.07e-06	96240
DTH	4H	s4_117388698	117388698	117388698	119487235	9.96e-06	2098537
DTH	5H	s5_397138106	397138106	393142150	401068417	2.25e-08	7926267
DTH	5H	s5_448670131	448670131	445270107	450854520	5.17e-08	5584413
DTH	5H	s5_294383862	294383862	289512818	299112705	1.35e-07	9599887
DTH	5H	s5_249443689	249443689	244672392	249443689	2.56e-07	4771297
DTH	5H	s5_309829850	309829850	306109372	309829850	3.68e-07	3720478
DTH	5H	s5_3709163	3709163	3709123	3748014	3.69e-07	38891
DTH	5H	s5_412594306	412594306	410003402	417429926	4.88e-07	7426524
DTH	5H	s5_445644100	445644100	445261570	450547959	8.16e-07	5286389
DTH	5H	s5_31370351	31370351	28953741	31531762	1.05e-06	2578021
DTH	5H	s5_421535041	421535041	416585609	422359642	1.67e-06	5774033
DTH	5H	s5_335130799	335130799	334256958	340128654	1.87e-06	5871696
DTH	5H	s5_464847466	464847466	464752568	465784598	1.93e-06	1032030
DTH	5H	s5_426566093	426566093	426189267	426777013	3.09e-06	587746
DTH	5H	s5_3741755	3741755	3689383	3835613	3.98e-06	146230
DTH	5H	s5_435900408	435900408	435794162	440869496	3.98e-06	5075334
DTH	5H	s5_441619483	441619483	440228219	443365315	4.64e-06	3137096
DTH	5H	s5_225545564	225545564	220651608	230494854	4.72e-06	9843246
DTH	5H	s5_407143609	407143609	403060860	412103518	5.68e-06	9042658
DTH	5H	s5_173406738	173406738	168532361	178201189	8.59e-06	9668828
DTH	6H	s6_30929833	30929833	30929833	31920604	2.47e-06	990771
DTH	6H	s6_7460500	7460500	7059321	7789590	5.14e-06	730269
DTH	7H	s7_201144618	201144618	197240761	202105840	4.58e-08	4865079
DTH	7H	s7_149396083	149396083	144864196	151755237	2.54e-07	6891041
DTH	7H	s7_48669700	48669700	48115557	49397568	2.59e-07	1282011
DTH	7H	s7_48233400	48233400	48233400	51523449	2.8e-07	3290049
DTH	7H	s7_143865688	143865688	143315848	148818107	6.74e-07	5502259
DTH	7H	s7_168050304	168050304	164537200	171675824	6.03e-06	7138624
DTH	7H	s7_39835885	39835885	39710191	39880927	6.32e-06	170736
FRN	1H	s1_477866135	477866135	477865578	479239963	7.7e-09	1374385
FRN	1H	s1_461480613	461480613	459966513	461554566	2.6e-06	1588053
FRN	1H	s1_367572631	367572631	365996600	371765926	3.13e-06	5769326
FRN	1H	s1_308448713	308448713	303553076	309055109	3.7e-06	5502033
FRN	1H	s1_481125434	481125434	481032183	481819939	6.59e-06	787756
FRN	2H	s2_23863001	23863001	23688807	23944044	5.87e-08	255237
FRN	2H	s2_669136422	669136422	669117134	669309913	1.26e-07	192779
FRN	2H	s2_668684371	668684371	668586351	668684371	9.27e-07	98020
FRN	2H	s2_565098951	565098951	564682520	565103596	1.19e-06	421076
FRN	2H	s2_460850422	460850422	458654326	465371468	4.66e-06	6717142
FRN	2H	s2_79112042	79112042	77758159	79908869	8.86e-06	2150710
FRN	3H	s3_406359776	406359776	401808092	406582991	1.47e-09	4774899
FRN	3H	s3_573334761	573334761	570005637	574552617	6.08e-08	4546980
FRN	3H	s3_534466819	534466819	530666325	534929012	1.36e-07	4262687
FRN	3H	s3_543076380	543076380	541966884	546479307	1.62e-07	4512423
FRN	3H	s3_529782353	529782353	529227130	530555160	6.41e-06	1328030
FRN	3H	s3_530675415	530675415	529226920	530769438	7.72e-06	1542518
FRN	3H	s3_492662623	492662623	492661509	494188904	8.74e-06	1527395
FRN	4H	s4_551839767	551839767	551742090	553152386	9.58e-08	1410296
FRN	4H	s4_13241701	13241701	10690551	13479319	3.88e-07	2788768
FRN	4H	s4_551785088	551785088	551752469	551932739	9.53e-07	180270
FRN	4H	s4_529880085	529880085	529295237	532704075	3.59e-06	3408838
FRN	5H	s5_403065892	403065892	398220022	406002631	2.09e-08	7782609
FRN	5H	s5_548463601	548463601	548031276	548820321	2.28e-07	789045
FRN	5H	s5_208945526	208945526	204843491	213530462	7.24e-07	8686971
FRN	5H	s5_213975813	213975813	209322478	218266463	1.32e-06	8943985
FRN	5H	s5_335050725	335050725	335032002	335099947	2.3e-06	67945
FRN	5H	s5_213344277	213344277	208696357	218266463	2.59e-06	9570106
FRN	5H	s5_592497060	592497060	592336995	592800464	6.67e-06	463469
FRN	5H	s5_547807074	547807074	546536267	548732541	8.81e-06	2196274
FRN	5H	s5_282078089	282078089	280781377	285690352	8.83e-06	4908975
FRN	6H	s6_172125314	172125314	172124332	172137651	3.1e-07	13319
FRN	6H	s6_531327860	531327860	531168025	532710249	1.24e-06	1542224
FRN	6H	s6_6173276	6173276	6165546	7957286	2.07e-06	1791740
FRN	6H	s6_395006528	395006528	394977745	395008248	6.41e-06	30503
FRN	6H	s6_7787666	7787666	7696322	7797132	6.86e-06	100810
FRN	7H	s7_17455036	17455036	17324373	18256088	9.9e-06	931715
INN	1H	s1_431265464	431265464	427777389	431593244	6.64e-08	3815855
INN	1H	s1_425184308	425184308	425173052	425409417	3.58e-07	236365
INN	1H	s1_416607768	416607768	416607768	416744573	8.34e-07	136805
INN	1H	s1_516997449	516997449	516997449	517369960	1.14e-06	372511
INN	1H	s1_431935215	431935215	428152792	434486780	3.59e-06	6333988
INN	1H	s1_10422975	10422975	10407702	10423275	4.34e-06	15573
INN	2H	s2_555922303	555922303	555096305	556169824	6.31e-06	1073519
INN	4H	s4_579541946	579541946	579092262	579615698	1.24e-07	523436
INN	4H	s4_618673611	618673611	618658570	618673611	3.24e-06	15041
INN	5H	s5_569557635	569557635	569463064	569582528	8.62e-07	119464
INN	5H	s5_483750637	483750637	481884255	483761914	1.19e-06	1877659
INN	5H	s5_495023826	495023826	493199903	498984184	3.09e-06	5784281
INN	5H	s5_483962225	483962225	482720648	483975802	3.61e-06	1255154
INN	5H	s5_3711203	3711203	3711203	3742140	6.75e-06	30937
INN	5H	s5_45041278	45041278	43433594	45186063	9.71e-06	1752469
INN	6H	s6_12602206	12602206	12445891	13028322	2.71e-06	582431
INN	7H	s7_608838632	608838632	608811124	608943568	2.73e-06	132444
INN	7H	s7_6593022	6593022	6592137	6832328	6.34e-06	240191
INN	7H	s7_36238181	36238181	36212195	36517234	7.5e-06	305039
PD	1H	s1_22676141	22676141	22625286	22678112	1.39e-07	52826
PD	1H	s1_521946487	521946487	520750599	522331703	1.55e-06	1581104
PD	1H	s1_435911059	435911059	435740887	435963028	3.72e-06	222141
PD	1H	s1_390742868	390742868	390618867	390821394	5.49e-06	202527
PD	2H	s2_623423046	623423046	622659758	623989944	6.59e-08	1330186
PD	2H	s2_490220397	490220397	487881181	491000480	1.77e-06	3119299
PD	2H	s2_50078738	50078738	47214820	50078738	3.04e-06	2863918
PD	2H	s2_564013085	564013085	562181504	567461623	3.45e-06	5280119
PD	2H	s2_47302649	47302649	47275548	47907139	4.07e-06	631591
PD	2H	s2_581503600	581503600	579870452	582312357	5.07e-06	2441905
PD	2H	s2_596062580	596062580	596062565	596283672	6.37e-06	221107
PD	2H	s2_648647355	648647355	644491992	648686760	6.87e-06	4194768
PD	2H	s2_40946643	40946643	40634191	41199891	7.5e-06	565700
PD	3H	s3_573402693	573402693	572522191	573492314	1.84e-07	970123
PD	3H	s3_590002746	590002746	586921282	590435698	7.71e-07	3514416
PD	3H	s3_628394466	628394466	627977383	628614781	3.54e-06	637398
PD	3H	s3_572875002	572875002	572336589	573492241	4.29e-06	1155652
PD	3H	s3_571212329	571212329	571212329	572750696	5.05e-06	1538367
PD	3H	s3_571499446	571499446	571322236	572032105	5.46e-06	709869
PD	3H	s3_9350613	9350613	9350613	9698821	7.18e-06	348208
PD	4H	s4_599246971	599246971	598378569	599255156	9.75e-08	876587
PD	4H	s4_515859841	515859841	510952090	520849150	3.49e-07	9897060
PD	4H	s4_29194390	29194390	28976905	30094084	1.27e-06	1117179
PD	4H	s4_520935887	520935887	520665745	521073909	1.3e-06	408164
PD	4H	s4_48455977	48455977	44754444	48756827	1.91e-06	4002383
PD	4H	s4_540543718	540543718	539671183	544524233	5.5e-06	4853050
PD	4H	s4_520245084	520245084	519147269	525045422	6.44e-06	5898153
PD	4H	s4_510532488	510532488	509787167	515406554	7.18e-06	5619387
PD	5H	s5_441196447	441196447	436304693	441616958	3.15e-08	5312265
PD	5H	s5_27382725	27382725	27103291	27382725	1.57e-06	279434
PD	5H	s5_161560642	161560642	157484714	165528287	1.77e-06	8043573
PD	6H	s6_443594675	443594675	438699398	448274812	1.47e-08	9575414
PD	6H	s6_450413731	450413731	445432979	455399474	1.16e-07	9966495
PD	6H	s6_435952286	435952286	431004869	440875138	4.21e-07	9870269
PD	6H	s6_429851236	429851236	424954736	434630747	1.22e-06	9676011
PD	6H	s6_421355092	421355092	416389003	426023178	1.25e-06	9634175
PD	6H	s6_564252815	564252815	564252432	564490759	3.29e-06	238327
PD	6H	s6_54359714	54359714	54324003	55182710	4.06e-06	858707
PD	7H	s7_632026372	632026372	631912279	632620403	4.84e-08	708124
PD	7H	s7_632445132	632445132	632132524	632445294	6.17e-08	312770
PD	7H	s7_629698034	629698034	629698034	632131972	7.92e-08	2433938
PD	7H	s7_548338987	548338987	543912300	548363297	1.19e-07	4450997
PD	7H	s7_188416380	188416380	184849139	190147331	1.3e-07	5298192
PD	7H	s7_547632952	547632952	546673599	547774199	1.3e-07	1100600
PD	7H	s7_584385522	584385522	584379313	584393620	1.87e-07	14307
PD	7H	s7_578925939	578925939	578559830	579506750	1.35e-06	946920
PD	7H	s7_58193914	58193914	56900931	58441695	1.96e-06	1540764
PD	7H	s7_547405304	547405304	547172150	548361595	2.19e-06	1189445
PD	7H	s7_632620172	632620172	632326708	632991976	2.46e-06	665268
PD	7H	s7_151672952	151672952	149734003	152833060	3.06e-06	3099057
PD	7H	s7_584368264	584368264	584367633	584378493	3.12e-06	10860
PIL	2H	s2_656252635	656252635	655346334	656275002	6.96e-06	928668
PIL	3H	s3_609228739	609228739	609167616	609334675	1.37e-06	167059
PIL	3H	s3_516008184	516008184	516008184	516315952	4.32e-06	307768
PIL	3H	s3_609471451	609471451	609169787	609714920	5.75e-06	545133
PIL	5H	s5_550993794	550993794	550545294	551043850	1.02e-06	498556
PIL	5H	s5_514374550	514374550	513389840	515254928	4.96e-06	1865088
PIL	7H	s7_150486051	150486051	145560774	151755237	4.14e-07	6194463
PIL	7H	s7_114543839	114543839	113779631	119265197	7.81e-06	5485566
PL	1H	s1_286506726	286506726	281941079	287501892	2.67e-06	5560813
PL	1H	s1_12936724	12936724	12925763	13271348	3.11e-06	345585
PL	1H	s1_270142822	270142822	265292562	274905588	3.83e-06	9613026
PL	1H	s1_232413317	232413317	227692373	235140015	4.84e-06	7447642
PL	1H	s1_515605442	515605442	515605442	517306006	5.09e-06	1700564
PL	1H	s1_280947925	280947925	276249625	285903013	6.53e-06	9653388
PL	1H	s1_345269958	345269958	345189174	348991917	6.64e-06	3802743
PL	1H	s1_300625161	300625161	300602712	304922461	7.26e-06	4319749
PL	1H	s1_224101768	224101768	222923527	228833224	8.39e-06	5909697
PL	1H	s1_183548370	183548370	179116232	187146111	8.52e-06	8029879
PL	2H	s2_249564088	249564088	244683713	254289511	7.12e-08	9605798
PL	2H	s2_307647321	307647321	302668492	312480893	7.72e-08	9812401
PL	2H	s2_301122004	301122004	296197023	306012266	9.05e-08	9815243
PL	2H	s2_332436903	332436903	327666607	337395073	1.07e-07	9728466
PL	2H	s2_283010998	283010998	278167876	287448824	2.62e-07	9280948
PL	2H	s2_273529179	273529179	268539881	278455729	2.69e-07	9915848
PL	2H	s2_347011636	347011636	342028673	351923739	3.01e-07	9895066
PL	2H	s2_239675697	239675697	234945422	244517695	3.24e-07	9572273
PL	2H	s2_255445526	255445526	250481072	260276918	3.24e-07	9795846
PL	2H	s2_261154705	261154705	256229775	265937955	3.24e-07	9708180
PL	2H	s2_267731573	267731573	262891242	272277009	3.24e-07	9385767
PL	2H	s2_289626229	289626229	284642273	294550909	3.24e-07	9908636
PL	2H	s2_312828270	312828270	308522092	317811403	3.24e-07	9289311
PL	2H	s2_319754023	319754023	315054806	324717202	3.24e-07	9662396
PL	2H	s2_325433439	325433439	320578040	330004468	3.24e-07	9426428
PL	2H	s2_340960182	340960182	335974123	345919575	3.24e-07	9945452
PL	2H	s2_353938667	353938667	348959617	357707739	3.24e-07	8748122
PL	2H	s2_667490674	667490674	667437717	668006145	1.28e-06	568428
PL	3H	s3_547147740	547147740	547147211	547171528	2.05e-06	24317
PL	4H	s4_615007786	615007786	614580716	615126275	1.08e-06	545559
PL	4H	s4_581380730	581380730	579426087	583808402	4.76e-06	4382315
PL	5H	s5_463591465	463591465	460638465	465165113	5.9e-07	4526648
PL	5H	s5_537791587	537791587	534064153	542613952	1.15e-06	8549799
PL	5H	s5_415418818	415418818	415007590	417858903	1.85e-06	2851313
PL	5H	s5_344163982	344163982	339212222	349141942	3.9e-06	9929720
PL	5H	s5_66197105	66197105	66197105	66411050	3.92e-06	213945
PL	5H	s5_490482754	490482754	489069502	492013486	4.12e-06	2943984
PL	5H	s5_474391600	474391600	474314265	474391663	6.2e-06	77398
PL	5H	s5_493417169	493417169	493417169	495527625	6.88e-06	2110456
PL	6H	s6_461802135	461802135	457013841	465362455	2.98e-07	8348614
PL	7H	s7_128422612	128422612	123853633	131534580	6.13e-06	7680947
PL	7H	s7_65714584	65714584	64907562	65714584	9.83e-06	807022
PRN	1H	s1_520753672	520753672	518802285	521776963	6.61e-07	2974678
PRN	1H	s1_36728134	36728134	34381260	36728134	1.6e-06	2346874
PRN	1H	s1_430678387	430678387	430406285	431362727	3.88e-06	956442
PRN	1H	s1_521120625	521120625	520689058	521461302	3.92e-06	772244
PRN	2H	s2_668705885	668705885	667640525	668711646	6.58e-08	1071121
PRN	2H	s2_635006258	635006258	633801380	636356537	1.77e-06	2555157
PRN	2H	s2_634258491	634258491	631896363	635291840	5.35e-06	3395477
PRN	2H	s2_645157580	645157580	645139932	645930437	5.49e-06	790505
PRN	2H	s2_668006793	668006793	667679318	668655883	5.88e-06	976565
PRN	3H	s3_227832745	227832745	222879874	232808634	6.51e-07	9928760
PRN	3H	s3_276263921	276263921	271350968	281172621	7.02e-07	9821653
PRN	3H	s3_315390267	315390267	310419628	320335728	1.09e-06	9916100
PRN	3H	s3_283263859	283263859	278280531	288220655	1.21e-06	9940124
PRN	3H	s3_250457034	250457034	245476558	255408862	1.24e-06	9932304
PRN	3H	s3_323784464	323784464	318912265	324847790	1.49e-06	5935525
PRN	3H	s3_305584084	305584084	300687145	310569275	1.75e-06	9882130
PRN	3H	s3_219874082	219874082	214894305	224861140	1.91e-06	9966835
PRN	3H	s3_298335154	298335154	293335221	303312110	1.91e-06	9976889
PRN	3H	s3_206075144	206075144	204976574	211071875	2.36e-06	6095301
PRN	3H	s3_262653416	262653416	257704830	267499397	2.49e-06	9794567
PRN	3H	s3_214736845	214736845	209792284	219736347	3.42e-06	9944063
PRN	3H	s3_233662329	233662329	228725034	236538487	4.78e-06	7813453
PRN	3H	s3_255862707	255862707	250929448	260824732	4.99e-06	9895284
PRN	3H	s3_288996961	288996961	284004000	293772868	4.99e-06	9768868
PRN	3H	s3_242851125	242851125	238794939	247746441	7.43e-06	8951502
PRN	3H	s3_270801307	270801307	265801695	275619719	7.5e-06	9818024
PRN	3H	s3_226494335	226494335	225564993	230868695	7.62e-06	5303702
PRN	4H	s4_618643336	618643336	618590574	618643660	5.42e-07	53086
PRN	4H	s4_586278457	586278457	582408151	587984035	5.85e-06	5575884
PRN	5H	s5_496402107	496402107	492649884	496585019	9.42e-07	3935135
PRN	5H	s5_61809486	61809486	60708687	63901101	2.82e-06	3192414
PRN	5H	s5_543003730	543003730	541420726	543362068	3.04e-06	1941342
PRN	7H	s7_605924035	605924035	604929964	606724289	7.28e-07	1794325
PRN	7H	s7_136087198	136087198	135704885	137514239	6.84e-06	1809354
RIL	1H	s1_55163860	55163860	50913851	55666922	4.74e-11	4753071
RIL	1H	s1_484790453	484790453	484693419	485899008	2.29e-08	1205589
RIL	1H	s1_439359787	439359787	436080915	444136433	1.02e-07	8055518
RIL	1H	s1_502068620	502068620	501785198	503293940	4.07e-07	1508742
RIL	1H	s1_365472341	365472341	361300408	368660569	2.15e-06	7360161
RIL	1H	s1_49108694	49108694	45763295	52870646	2.49e-06	7107351
RIL	1H	s1_495766127	495766127	495466408	496308978	5.87e-06	842570
RIL	2H	s2_574576907	574576907	569837815	575352039	4.71e-11	5514224
RIL	2H	s2_557215417	557215417	552819267	562181504	3.26e-09	9362237
RIL	2H	s2_542199629	542199629	541842277	545802512	4.64e-09	3960235
RIL	2H	s2_358453035	358453035	353711862	359042541	2.52e-08	5330679
RIL	2H	s2_539783491	539783491	539622081	539815968	5.3e-08	193887
RIL	2H	s2_525761533	525761533	525761533	526706732	1.58e-07	945199
RIL	2H	s2_571705070	571705070	567461623	575352039	1.86e-07	7890416
RIL	2H	s2_636118790	636118790	635468092	636285022	2.93e-07	816930
RIL	2H	s2_605769300	605769300	605769300	606020497	4.05e-07	251197
RIL	2H	s2_573897999	573897999	572750396	575353441	4.23e-07	2603045
RIL	2H	s2_370145298	370145298	367517147	374985842	5.23e-07	7468695
RIL	2H	s2_626724165	626724165	626609033	627546701	1.12e-06	937668
RIL	2H	s2_331305489	331305489	331305489	333930100	3.23e-06	2624611
RIL	2H	s2_19282044	19282044	18919528	19308077	3.71e-06	388549
RIL	2H	s2_345549707	345549707	344909285	345549707	5.11e-06	640422
RIL	2H	s2_594746958	594746958	590040246	595636241	5.26e-06	5595995
RIL	2H	s2_250913515	250913515	248243749	253943040	6.22e-06	5699291
RIL	2H	s2_219640997	219640997	219628468	222463731	6.64e-06	2835263
RIL	2H	s2_490440703	490440703	488916345	492770752	9.29e-06	3854407
RIL	2H	s2_281707091	281707091	281707091	284757785	9.85e-06	3050694
RIL	3H	s3_625465472	625465472	625304101	627061058	3.73e-11	1756957
RIL	3H	s3_570542260	570542260	567326536	571214094	8.67e-11	3887558
RIL	3H	s3_193297376	193297376	190070352	198265857	1.22e-07	8195505
RIL	3H	s3_583473016	583473016	583217875	584392427	2.23e-07	1174552
RIL	3H	s3_463709773	463709773	463341447	467607161	2.92e-07	4265714
RIL	3H	s3_569024779	569024779	564931299	569633609	3.7e-07	4702310
RIL	3H	s3_11141373	11141373	10219883	11141898	4.17e-07	922015
RIL	3H	s3_214752756	214752756	214752756	216567300	4.86e-07	1814544
RIL	3H	s3_178894781	178894781	178556807	178894781	1.77e-06	337974
RIL	3H	s3_198569984	198569984	193581786	199448961	2.29e-06	5867175
RIL	3H	s3_195303518	195303518	195246443	198951695	2.67e-06	3705252
RIL	3H	s3_463874313	463874313	463344434	465978291	3.09e-06	2633857
RIL	3H	s3_568959360	568959360	568282555	569634882	3.14e-06	1352327
RIL	3H	s3_396103049	396103049	396103049	399108930	6.72e-06	3005881
RIL	3H	s3_499599435	499599435	499496811	499599435	7.13e-06	102624
RIL	3H	s3_243047350	243047350	239683360	243047350	8.38e-06	3363990
RIL	3H	s3_401028491	401028491	398373346	401028491	9.98e-06	2655145
RIL	4H	s4_583272014	583272014	579008890	587984035	1.25e-08	8975145
RIL	4H	s4_583275264	583275264	582404934	583277874	1.65e-06	872940
RIL	4H	s4_10240713	10240713	10121981	10249713	2.57e-06	127732
RIL	4H	s4_300309607	300309607	298798065	300309607	2.83e-06	1511542
RIL	4H	s4_355155799	355155799	350613632	355155799	3.95e-06	4542167
RIL	4H	s4_599712886	599712886	599353697	599712886	5.28e-06	359189
RIL	4H	s4_481788364	481788364	479049522	486720757	5.54e-06	7671235
RIL	4H	s4_599378284	599378284	597768440	599709720	7.33e-06	1941280
RIL	5H	s5_188154846	188154846	183348492	193071773	3.51e-09	9723281
RIL	5H	s5_379651629	379651629	375050656	384309188	2.13e-08	9258532
RIL	5H	s5_538512356	538512356	538391762	539082389	4.47e-08	690627
RIL	5H	s5_31283596	31283596	30841348	33743995	1.15e-07	2902647
RIL	5H	s5_533976555	533976555	533806098	534045161	1.2e-07	239063
RIL	5H	s5_536635460	536635460	535039431	538676246	1.35e-07	3636815
RIL	5H	s5_195042435	195042435	190058545	199922085	1.42e-07	9863540
RIL	5H	s5_80134739	80134739	79056563	80134739	2.02e-07	1078176
RIL	5H	s5_370930841	370930841	370199620	375758461	2.16e-07	5558841
RIL	5H	s5_234692497	234692497	230226304	239462133	4.07e-07	9235829
RIL	5H	s5_180457218	180457218	175848294	184117113	4.13e-07	8268819
RIL	5H	s5_2286611	2286611	2252641	2330744	4.59e-07	78103
RIL	5H	s5_200372097	200372097	195711489	204912621	9.84e-07	9201132
RIL	5H	s5_335139625	335139625	334318922	339917644	2.47e-06	5598722
RIL	5H	s5_7223239	7223239	7211856	7223551	3.13e-06	11695
RIL	5H	s5_573884658	573884658	573697644	574291417	4.01e-06	593773
RIL	5H	s5_537439183	537439183	535983410	538384366	4.97e-06	2400956
RIL	5H	s5_522535632	522535632	522535564	522905226	5.03e-06	369662
RIL	5H	s5_335846476	335846476	335661749	336221219	5.32e-06	559470
RIL	5H	s5_348557183	348557183	343651780	352124609	5.7e-06	8472829
RIL	5H	s5_385348562	385348562	380373796	385890090	6.84e-06	5516294
RIL	5H	s5_538594530	538594530	536569276	539006354	6.87e-06	2437078
RIL	5H	s5_155641888	155641888	152392748	160076888	7.32e-06	7684140
RIL	5H	s5_588894206	588894206	588838723	588894285	9.88e-06	55562
RIL	6H	s6_570245705	570245705	565463330	570395303	5.03e-08	4931973
RIL	6H	s6_50199354	50199354	49504328	50548098	6.49e-07	1043770
RIL	6H	s6_13674535	13674535	12359772	13744957	3.04e-06	1385185
RIL	6H	s6_455698059	455698059	455698059	455816105	5.36e-06	118046
RIL	6H	s6_538078062	538078062	537984565	538102219	5.59e-06	117654
RIL	6H	s6_128360298	128360298	124690884	128360298	6.5e-06	3669414
RIL	7H	s7_145681642	145681642	143471449	149502597	1.31e-12	6031148
RIL	7H	s7_6254605	6254605	1420908	10621215	1e-10	9200307
RIL	7H	s7_64575045	64575045	63753968	66197397	4.6e-10	2443429
RIL	7H	s7_406693103	406693103	405094557	406693103	7.99e-10	1598546
RIL	7H	s7_275499132	275499132	275499132	279683654	1.16e-09	4184522
RIL	7H	s7_374806971	374806971	372428074	379792399	1.16e-09	7364325
RIL	7H	s7_19915663	19915663	19231032	22608944	1.57e-09	3377912
RIL	7H	s7_492960519	492960519	488117064	493191030	4.4e-09	5073966
RIL	7H	s7_25293673	25293673	25229126	25809198	4.88e-09	580072
RIL	7H	s7_506088802	506088802	502814196	509428864	5.17e-09	6614668
RIL	7H	s7_101683003	101683003	98312307	101814249	5.73e-09	3501942
RIL	7H	s7_187314530	187314530	182901168	191913218	7.43e-09	9012050
RIL	7H	s7_88681423	88681423	83721544	93681152	1.06e-08	9959608
RIL	7H	s7_97233798	97233798	92282918	102200967	1.81e-08	9918049
RIL	7H	s7_367270295	367270295	367270295	369245813	3.01e-08	1975518
RIL	7H	s7_567003529	567003529	567003529	569913486	3.08e-08	2909957
RIL	7H	s7_258199862	258199862	254498290	261739659	3.84e-08	7241369
RIL	7H	s7_528685392	528685392	528681488	529027922	4.64e-08	346434
RIL	7H	s7_441251768	441251768	438611531	441282087	5.31e-08	2670556
RIL	7H	s7_521310435	521310435	517798264	522855517	8.86e-08	5057253
RIL	7H	s7_101799208	101799208	99469377	103559308	1.03e-07	4089931
RIL	7H	s7_279636674	279636674	278539937	279636674	1.32e-07	1096737
RIL	7H	s7_492223906	492223906	491966126	493126327	1.36e-07	1160201
RIL	7H	s7_566830578	566830578	565934632	568047864	1.45e-07	2113232
RIL	7H	s7_62813683	62813683	62687742	62861844	2.13e-07	174102
RIL	7H	s7_486747662	486747662	482903589	491743376	2.32e-07	8839787
RIL	7H	s7_22523065	22523065	19640442	22608944	2.43e-07	2968502
RIL	7H	s7_2046581	2046581	1420908	4810621	2.94e-07	3389713
RIL	7H	s7_326768461	326768461	324962852	326768461	3.53e-07	1805609
RIL	7H	s7_112536953	112536953	111673858	112558834	4.65e-07	884976
RIL	7H	s7_97918710	97918710	92921202	102907004	5.19e-07	9985802
RIL	7H	s7_23193169	23193169	19506615	23287634	6.53e-07	3781019
RIL	7H	s7_247073990	247073990	242370965	247073990	6.7e-07	4703025
RIL	7H	s7_267726473	267726473	265314646	267726473	6.91e-07	2411827
RIL	7H	s7_229134719	229134719	226739002	230403005	7.99e-07	3664003
RIL	7H	s7_245023908	245023908	241984841	245023908	1.06e-06	3039067
RIL	7H	s7_47012337	47012337	46961086	47661120	1.08e-06	700034
RIL	7H	s7_607267848	607267848	607157600	607404232	1.42e-06	246632
RIL	7H	s7_25752493	25752493	25743984	25797694	1.63e-06	53710
RIL	7H	s7_67836253	67836253	66217592	68465761	1.76e-06	2248169
RIL	7H	s7_41237386	41237386	40917496	41318143	1.91e-06	400647
RIL	7H	s7_9433546	9433546	4529756	10621215	2.93e-06	6091459
RIL	7H	s7_235516004	235516004	235516004	237045445	3.23e-06	1529441
RIL	7H	s7_597581608	597581608	597291165	597922019	3.27e-06	630854
RIL	7H	s7_74600299	74600299	74532061	74900968	3.91e-06	368907
RIL	7H	s7_62528710	62528710	62528710	66197397	4.39e-06	3668687
RIL	7H	s7_383325621	383325621	379792399	386627888	4.39e-06	6835489
RIL	7H	s7_25308963	25308963	20427310	25668213	4.42e-06	5240903
RIL	7H	s7_254521269	254521269	250938611	254521269	4.79e-06	3582658
RIL	7H	s7_242062348	242062348	241984841	243254732	5.34e-06	1269891
RIL	7H	s7_230898170	230898170	230898170	235152896	5.41e-06	4254726
RIL	7H	s7_58806723	58806723	58806723	59871983	5.62e-06	1065260
RIL	7H	s7_513985395	513985395	509428864	516255638	5.89e-06	6826774
RIL	7H	s7_576368291	576368291	575878037	581279656	5.98e-06	5401619
RIL	7H	s7_147048114	147048114	146106210	151682356	6.27e-06	5576146
RIL	7H	s7_19468739	19468739	19227871	19504041	6.48e-06	276170
RIL	7H	s7_6345581	6345581	4513856	6592252	7.35e-06	2078396
RIL	7H	s7_17402011	17402011	17250869	17402011	7.68e-06	151142
RIL	7H	s7_85997490	85997490	85880768	89846541	9.4e-06	3965773
RIL	7H	s7_145088124	145088124	143972415	149396102	9.84e-06	5423687
RIL	7H	s7_315848162	315848162	315848162	316966873	9.87e-06	1118711
SL	1H	s1_472663899	472663899	472663899	472700096	2.17e-07	36197
SL	1H	s1_8897965	8897965	8461378	9164691	9.61e-07	703313
SL	1H	s1_435085967	435085967	434486743	435172790	2.13e-06	686047
SL	1H	s1_27863515	27863515	27863515	28127050	5.32e-06	263535
SL	1H	s1_366561248	366561248	365611521	366561248	5.48e-06	949727
SL	1H	s1_485888114	485888114	485820318	485888114	7.98e-06	67796
SL	1H	s1_8463195	8463195	8461378	8853437	8.25e-06	392059
SL	2H	s2_435263175	435263175	431978689	440222090	6.2e-07	8243401
SL	2H	s2_647342993	647342993	644483313	647355407	5.73e-06	2872094
SL	2H	s2_569852479	569852479	568980582	569852479	6.06e-06	871897
SL	2H	s2_28155302	28155302	28155302	28288947	7.8e-06	133645
SL	2H	s2_436500243	436500243	432198365	440938294	7.89e-06	8739929
SL	3H	s3_97244854	97244854	95138930	97244903	1.86e-06	2105973
SL	3H	s3_124868180	124868180	122371853	129740639	4.06e-06	7368786
SL	3H	s3_584378938	584378938	584249820	584386844	9.33e-06	137024
SL	4H	s4_524265083	524265083	524265083	525181250	1.7e-06	916167
SL	4H	s4_34885132	34885132	31117757	35424430	2.78e-06	4306673
SL	4H	s4_560178787	560178787	559257899	560231674	5.08e-06	973775
SL	5H	s5_168024612	168024612	163341822	172870343	7.4e-08	9528521
SL	5H	s5_122517066	122517066	117519757	126968498	7.11e-07	9448741
SL	5H	s5_316089096	316089096	313313745	316476448	7.54e-07	3162703
SL	5H	s5_115576633	115576633	110595660	119971712	3.24e-06	9376052
SL	5H	s5_214125058	214125058	209898467	216764114	5.02e-06	6865647
SL	5H	s5_588931787	588931787	588874545	588932160	7.93e-06	57615
SL	6H	s6_7354394	7354394	6220847	7574831	6.18e-07	1353984
SL	6H	s6_88088333	88088333	87495738	90442741	6.95e-06	2947003
SL	7H	s7_62610443	62610443	62610209	62755301	1.38e-07	145092
SL	7H	s7_76509206	76509206	71956333	78180995	6.5e-07	6224662
SL	7H	s7_39628140	39628140	38064563	39763938	2.69e-06	1699375
SL	7H	s7_62464909	62464909	58669393	65381671	4.46e-06	6712278
SL	7H	s7_105139251	105139251	100200037	105139251	6.16e-06	4939214
SL	7H	s7_66212558	66212558	64472813	66296143	8.01e-06	1823330
TIL	1H	s1_485361214	485361214	484694138	485782717	5.4e-06	1088579
TIL	1H	s1_475928558	475928558	473313974	476028103	6.88e-06	2714129
TIL	2H	s2_620397931	620397931	620000536	620437316	1.52e-06	436780
TIL	2H	s2_638486473	638486473	636229062	638507671	5.41e-06	2278609
TIL	3H	s3_194015	194015	194015	207886	4.52e-06	13871
TIL	5H	s5_110259519	110259519	107236140	114949012	3.81e-07	7712872
TIL	5H	s5_284460377	284460377	279757969	287300570	4.89e-06	7542601
TIL	5H	s5_179079482	179079482	175128690	183446516	5.37e-06	8317826
TIL	5H	s5_117381567	117381567	117313347	122299787	6.23e-06	4986440
TIL	5H	s5_29363828	29363828	29362622	30841348	7.65e-06	1478726
TIL	5H	s5_230322115	230322115	226085922	234865260	8.01e-06	8779338
TIL	7H	s7_4726648	4726648	4402873	4783469	2.84e-08	380596
TIL	7H	s7_4514088	4514088	4402907	4734756	1.51e-07	331849

## Sheet: Table S6
Table S6. Summary of the candidate genes identified in the D6S population
Chr	Start	End	Barley_id	Arabidopsis_ida
1H	8507863	8510988	HORVU.MOREX.r2.1HG0003740.1	AT2G40700.1
1H	8512090	8514056	HORVU.MOREX.r2.1HG0003750.1	AT5G59410.1
1H	8659006	8661384	HORVU.MOREX.r2.1HG0003770.1	AT5G59400.1
1H	8793587	8794812	HORVU.MOREX.r2.1HG0003790.1	AT1G06260.1
1H	8806889	8813156	HORVU.MOREX.r2.1HG0003800.1	NA
1H	8827613	8828445	HORVU.MOREX.r2.1HG0003840.1	AT2G39330.1
1H	8835070	8836964	HORVU.MOREX.r2.1HG0003850.1	AT3G52820.1
1H	8859434	8862118	HORVU.MOREX.r2.1HG0003870.1	AT5G02290.1
1H	9033410	9035260	HORVU.MOREX.r2.1HG0003910.1	AT2G26690.1
1H	9133956	9136337	HORVU.MOREX.r2.1HG0003920.1	AT3G22470.1
1H	9137656	9138033	HORVU.MOREX.r2.1HG0003930.1	AT1G12620.1
1H	51644089	51648122	HORVU.MOREX.r2.1HG0013380.1	AT2G21050.1
1H	52067321	52069547	HORVU.MOREX.r2.1HG0013410.1	AT2G33570.1
1H	52097456	52098622	HORVU.MOREX.r2.1HG0013420.1	AT1G05260.1
1H	52107548	52108141	HORVU.MOREX.r2.1HG0013430.1	AT2G18150.1
1H	52392250	52393324	HORVU.MOREX.r2.1HG0013460.1	AT4G11290.1
1H	52540201	52541330	HORVU.MOREX.r2.1HG0013470.1	AT1G05260.1
1H	52556852	52557996	HORVU.MOREX.r2.1HG0013490.1	AT1G05260.1
1H	52561020	52571223	HORVU.MOREX.r2.1HG0013500.1	AT2G43235.1
1H	52771759	52772866	HORVU.MOREX.r2.1HG0013510.1	AT1G05260.1
1H	52878462	52879554	HORVU.MOREX.r2.1HG0013530.1	AT1G05260.1
1H	53142014	53142625	HORVU.MOREX.r2.1HG0013550.1	NA
1H	53169620	53169817	HORVU.MOREX.r2.1HG0013560.1	AT2G06500.1
1H	53178184	53178993	HORVU.MOREX.r2.1HG0013580.1	NA
1H	53231696	53232460	HORVU.MOREX.r2.1HG0013590.1	NA
1H	53325855	53326372	HORVU.MOREX.r2.1HG0013620.1	AT3G29450.1
1H	53352630	53355757	HORVU.MOREX.r2.1HG0013640.1	AT5G51890.1
1H	53388805	53389506	HORVU.MOREX.r2.1HG0013680.1	AT5G48050.1
1H	53407343	53408035	HORVU.MOREX.r2.1HG0013700.1	NA
1H	53628175	53628483	HORVU.MOREX.r2.1HG0013710.1	AT2G06500.1
1H	53631531	53632769	HORVU.MOREX.r2.1HG0013730.1	AT1G27480.1
1H	53645945	53647000	HORVU.MOREX.r2.1HG0013740.1	NA
1H	53667376	53668325	HORVU.MOREX.r2.1HG0013750.1	AT3G62760.1
1H	53843417	53844589	HORVU.MOREX.r2.1HG0013760.1	AT5G48040.1
1H	53859333	53861490	HORVU.MOREX.r2.1HG0013780.1	AT2G47060.4
1H	53862495	53864792	HORVU.MOREX.r2.1HG0013790.1	AT5G26770.1
1H	54044195	54044960	HORVU.MOREX.r2.1HG0013800.1	AT3G62020.1
1H	54071794	54073040	HORVU.MOREX.r2.1HG0013810.1	NA
1H	54088464	54089705	HORVU.MOREX.r2.1HG0013820.1	NA
1H	54131666	54132187	HORVU.MOREX.r2.1HG0013840.1	NA
1H	54182391	54182630	HORVU.MOREX.r2.1HG0013850.1	NA
1H	54297048	54298062	HORVU.MOREX.r2.1HG0013870.1	AT1G09520.1
1H	54301172	54304043	HORVU.MOREX.r2.1HG0013880.1	AT4G13970.1
1H	54307055	54309887	HORVU.MOREX.r2.1HG0013890.1	AT2G47020.1
1H	54436700	54437374	HORVU.MOREX.r2.1HG0013910.1	AT1G68260.1
1H	54477720	54481464	HORVU.MOREX.r2.1HG0013930.1	AT3G17510.1
1H	54620677	54621093	HORVU.MOREX.r2.1HG0013940.1	AT2G04865.1
1H	54691137	54691463	HORVU.MOREX.r2.1HG0013950.1	NA
1H	54693055	54698156	HORVU.MOREX.r2.1HG0013960.1	AT3G17510.1
1H	55091425	55099400	HORVU.MOREX.r2.1HG0014010.1	AT3G62160.1
1H	55157229	55162948	HORVU.MOREX.r2.1HG0014060.1	AT2G47000.1
1H	55359746	55361498	HORVU.MOREX.r2.1HG0014080.1	AT1G48300.1
1H	55382213	55383738	HORVU.MOREX.r2.1HG0014090.1	AT4G23630.1
1H	55479715	55480590	HORVU.MOREX.r2.1HG0014100.1	AT4G19950.1
1H	55494926	55495816	HORVU.MOREX.r2.1HG0014110.1	AT4G19950.1
1H	55561734	55564982	HORVU.MOREX.r2.1HG0014120.1	AT1G11910.1
1H	55565538	55567157	HORVU.MOREX.r2.1HG0014130.1	AT1G08530.1
1H	55571262	55572565	HORVU.MOREX.r2.1HG0014140.1	AT1G48320.1
1H	66894551	66895836	HORVU.MOREX.r2.1HG0015250.1	NA
1H	67100749	67101279	HORVU.MOREX.r2.1HG0015260.1	NA
1H	67112357	67114195	HORVU.MOREX.r2.1HG0015280.1	AT5G06810.1
1H	67718898	67722846	HORVU.MOREX.r2.1HG0015340.1	AT3G20300.1
1H	67770559	67782434	HORVU.MOREX.r2.1HG0015350.1	AT2G47680.1
1H	67921188	67934213	HORVU.MOREX.r2.1HG0015370.1	AT5G66150.1
1H	68103190	68118237	HORVU.MOREX.r2.1HG0015410.1	AT3G06010.1
1H	68137775	68138269	HORVU.MOREX.r2.1HG0015440.1	NA
1H	68195884	68197482	HORVU.MOREX.r2.1HG0015490.1	NA
1H	425301241	425303637	HORVU.MOREX.r2.1HG0051190.1	AT1G03310.1
1H	428072215	428073150	HORVU.MOREX.r2.1HG0051590.1	AT5G19260.1
1H	428153277	428153957	HORVU.MOREX.r2.1HG0051600.1	AT5G19260.1
1H	428157428	428167431	HORVU.MOREX.r2.1HG0051610.1	AT1G03160.1
1H	428234472	428245780	HORVU.MOREX.r2.1HG0051620.1	AT1G06800.1
1H	428306863	428308521	HORVU.MOREX.r2.1HG0051630.1	AT3G63130.1
1H	428310185	428317110	HORVU.MOREX.r2.1HG0051640.1	AT1G03290.1
1H	428321367	428324467	HORVU.MOREX.r2.1HG0051650.1	AT3G12490.2
1H	428447391	428453233	HORVU.MOREX.r2.1HG0051660.1	AT4G26760.1
1H	428456318	428457838	HORVU.MOREX.r2.1HG0051670.1	AT5G07050.1
1H	428611814	428612275	HORVU.MOREX.r2.1HG0051700.1	NA
1H	428830987	428832180	HORVU.MOREX.r2.1HG0051710.1	AT4G14170.1
1H	428874573	428876216	HORVU.MOREX.r2.1HG0051720.1	AT5G16080.1
1H	428922033	428923580	HORVU.MOREX.r2.1HG0051730.1	AT5G40010.1
1H	429015356	429018252	HORVU.MOREX.r2.1HG0051740.1	AT3G18170.1
1H	429174393	429177074	HORVU.MOREX.r2.1HG0051750.1	AT1G68570.1
1H	429213460	429213792	HORVU.MOREX.r2.1HG0051760.1	AT5G06570.1
1H	429213996	429215075	HORVU.MOREX.r2.1HG0051770.1	AT5G16080.1
1H	429222723	429223961	HORVU.MOREX.r2.1HG0051780.1	NA
1H	429391666	429393680	HORVU.MOREX.r2.1HG0051790.1	AT1G68570.1
1H	429481375	429486466	HORVU.MOREX.r2.1HG0051800.1	AT1G68570.1
1H	429569571	429581910	HORVU.MOREX.r2.1HG0051840.1	AT4G30720.1
1H	429582670	429585507	HORVU.MOREX.r2.1HG0051850.1	AT2G40950.1
1H	429860463	429864358	HORVU.MOREX.r2.1HG0051860.1	AT3G56680.1
1H	429867437	429871489	HORVU.MOREX.r2.1HG0051870.1	AT4G30190.1
1H	430049840	430051771	HORVU.MOREX.r2.1HG0051890.1	AT1G11050.1
1H	430052200	430053906	HORVU.MOREX.r2.1HG0051900.1	AT5G20240.1
1H	430158783	430160801	HORVU.MOREX.r2.1HG0051910.1	AT1G77270.1
1H	430162263	430174056	HORVU.MOREX.r2.1HG0051920.1	AT1G21610.2
1H	430192002	430197702	HORVU.MOREX.r2.1HG0051930.1	AT1G44900.1
1H	430261553	430263490	HORVU.MOREX.r2.1HG0051940.1	AT4G02330.1
1H	430317383	430322111	HORVU.MOREX.r2.1HG0051950.1	AT1G21651.1
1H	430403307	430404841	HORVU.MOREX.r2.1HG0051960.1	AT1G01720.1
1H	430573182	430573697	HORVU.MOREX.r2.1HG0051990.1	NA
1H	430726754	430729534	HORVU.MOREX.r2.1HG0052020.1	AT4G25420.1
1H	431270621	431271154	HORVU.MOREX.r2.1HG0052100.1	AT1G02816.1
1H	431395264	431397460	HORVU.MOREX.r2.1HG0052160.1	AT1G22840.1
1H	431399539	431403435	HORVU.MOREX.r2.1HG0052170.1	AT3G26050.1
1H	431426787	431427599	HORVU.MOREX.r2.1HG0052180.1	AT2G24960.1
1H	431556483	431557034	HORVU.MOREX.r2.1HG0052200.1	AT1G22810.1
1H	439182216	439184327	HORVU.MOREX.r2.1HG0053420.1	AT3G08910.1
1H	439299895	439301837	HORVU.MOREX.r2.1HG0053440.1	AT4G10110.1
1H	439329194	439331202	HORVU.MOREX.r2.1HG0053490.1	AT1G33430.1
1H	439540051	439541355	HORVU.MOREX.r2.1HG0053540.1	AT5G49920.1
1H	439579547	439580056	HORVU.MOREX.r2.1HG0053550.1	NA
1H	439750674	439751408	HORVU.MOREX.r2.1HG0053560.1	AT1G09812.1
1H	439881066	439884783	HORVU.MOREX.r2.1HG0053570.1	AT3G18660.2
1H	439885710	439889907	HORVU.MOREX.r2.1HG0053580.1	AT1G48880.1
1H	439947213	439949183	HORVU.MOREX.r2.1HG0053600.1	AT5G64060.1
1H	440041876	440043974	HORVU.MOREX.r2.1HG0053610.1	AT1G03050.1
1H	440056613	440057013	HORVU.MOREX.r2.1HG0053620.1	NA
1H	440061704	440061901	HORVU.MOREX.r2.1HG0053650.1	NA
1H	440262348	440264873	HORVU.MOREX.r2.1HG0053660.1	AT4G18550.1
1H	440367214	440367751	HORVU.MOREX.r2.1HG0053690.1	NA
1H	440437238	440437666	HORVU.MOREX.r2.1HG0053700.1	NA
1H	440508738	440509214	HORVU.MOREX.r2.1HG0053710.1	NA
1H	440511286	440512206	HORVU.MOREX.r2.1HG0053720.1	NA
1H	440598234	440598582	HORVU.MOREX.r2.1HG0053730.1	NA
1H	440694931	440716415	HORVU.MOREX.r2.1HG0053750.1	AT4G32700.2
1H	440738280	440738807	HORVU.MOREX.r2.1HG0053770.1	NA
1H	440741515	440742603	HORVU.MOREX.r2.1HG0053780.1	AT1G04360.1
1H	440760561	440764419	HORVU.MOREX.r2.1HG0053790.1	AT5G04590.1
1H	440772158	440773021	HORVU.MOREX.r2.1HG0053800.1	NA
1H	440922042	440930243	HORVU.MOREX.r2.1HG0053810.1	AT1G61250.1
1H	441057269	441058813	HORVU.MOREX.r2.1HG0053820.1	NA
1H	441107457	441107801	HORVU.MOREX.r2.1HG0053850.1	NA
1H	477894613	477895038	HORVU.MOREX.r2.1HG0061510.1	NA
1H	484727631	484729282	HORVU.MOREX.r2.1HG0063490.1	AT1G13570.1
1H	484745527	484746819	HORVU.MOREX.r2.1HG0063500.1	AT1G17020.1
1H	484756020	484756361	HORVU.MOREX.r2.1HG0063540.1	AT2G19130.1
1H	484784900	484794071	HORVU.MOREX.r2.1HG0063550.1	AT2G32170.1
1H	484838919	484844995	HORVU.MOREX.r2.1HG0063560.1	AT3G12010.1
1H	484845884	484847412	HORVU.MOREX.r2.1HG0063570.1	AT3G12012.1
1H	485008668	485015530	HORVU.MOREX.r2.1HG0063590.1	AT4G14350.1
1H	485250552	485251862	HORVU.MOREX.r2.1HG0063620.1	AT5G44370.1
1H	485258787	485263511	HORVU.MOREX.r2.1HG0063650.1	AT3G22270.1
1H	485264615	485266700	HORVU.MOREX.r2.1HG0063660.1	AT5G08415.1
1H	485272280	485272698	HORVU.MOREX.r2.1HG0063700.1	NA
1H	485276458	485277391	HORVU.MOREX.r2.1HG0063710.1	AT5G08290.1
1H	485280812	485281774	HORVU.MOREX.r2.1HG0063720.1	AT5G08290.1
1H	485296470	485296904	HORVU.MOREX.r2.1HG0063730.1	AT2G30570.1
1H	502009969	502011918	HORVU.MOREX.r2.1HG0070680.1	AT1G28380.1
1H	502013811	502019497	HORVU.MOREX.r2.1HG0070690.1	AT3G15180.1
1H	520746892	520748613	HORVU.MOREX.r2.1HG0078280.1	AT5G07990.1
1H	520756157	520769208	HORVU.MOREX.r2.1HG0078290.1	AT3G54280.1
1H	520848401	520852499	HORVU.MOREX.r2.1HG0078310.1	AT2G26140.1
1H	520853515	520857216	HORVU.MOREX.r2.1HG0078320.1	AT1G72710.1
1H	520976424	520987461	HORVU.MOREX.r2.1HG0078340.1	AT3G01280.1
1H	521008471	521010397	HORVU.MOREX.r2.1HG0078360.1	AT2G19470.1
1H	521060758	521064002	HORVU.MOREX.r2.1HG0078370.1	AT3G21295.1
1H	521082282	521086279	HORVU.MOREX.r2.1HG0078380.1	AT5G60550.1
1H	521087391	521090904	HORVU.MOREX.r2.1HG0078390.1	AT2G25930.1
1H	521181668	521184887	HORVU.MOREX.r2.1HG0078410.1	AT5G11170.1
1H	521191912	521192957	HORVU.MOREX.r2.1HG0078420.1	AT3G52720.1
1H	521193360	521199212	HORVU.MOREX.r2.1HG0078430.1	AT5G52820.1
1H	521199633	521201652	HORVU.MOREX.r2.1HG0078440.1	AT1G65700.1
1H	521482588	521482890	HORVU.MOREX.r2.1HG0078490.1	NA
1H	521517263	521521910	HORVU.MOREX.r2.1HG0078510.1	AT4G10960.1
1H	521528238	521528725	HORVU.MOREX.r2.1HG0078520.1	AT5G26594.1
1H	521664223	521668378	HORVU.MOREX.r2.1HG0078540.1	AT5G53420.1
1H	521669651	521673169	HORVU.MOREX.r2.1HG0078550.1	AT4G11010.1
1H	521673864	521677183	HORVU.MOREX.r2.1HG0078560.1	AT4G23895.1
1H	521680122	521683463	HORVU.MOREX.r2.1HG0078570.1	AT5G53420.1
2H	801683	806876	HORVU.MOREX.r2.2HG0079050.1	AT5G51760.1
2H	23735956	23737086	HORVU.MOREX.r2.2HG0088310.1	AT3G57030.1
2H	23767835	23773004	HORVU.MOREX.r2.2HG0088320.1	AT5G13610.1
2H	23774698	23777282	HORVU.MOREX.r2.2HG0088330.1	AT1G07890.1
2H	23778138	23780901	HORVU.MOREX.r2.2HG0088340.1	AT3G07630.1
2H	23817808	23818845	HORVU.MOREX.r2.2HG0088360.1	NA
2H	23825210	23825632	HORVU.MOREX.r2.2HG0088370.1	AT1G32583.1
2H	23849722	23852267	HORVU.MOREX.r2.2HG0088380.1	AT1G12790.1
2H	23854394	23856175	HORVU.MOREX.r2.2HG0088390.1	AT5G02950.1
2H	23872812	23874750	HORVU.MOREX.r2.2HG0088410.1	AT2G37090.1
2H	23876143	23880052	HORVU.MOREX.r2.2HG0088420.1	AT2G37090.1
2H	231597400	231601969	HORVU.MOREX.r2.2HG0117510.1	AT1G03780.3
2H	232130390	232145048	HORVU.MOREX.r2.2HG0117550.1	AT3G15260.1
2H	232287956	232292718	HORVU.MOREX.r2.2HG0117560.1	AT1G29320.1
2H	232293517	232297817	HORVU.MOREX.r2.2HG0117570.1	AT3G05270.1
2H	233218416	233234008	HORVU.MOREX.r2.2HG0117650.1	AT4G21570.1
2H	233557957	233559032	HORVU.MOREX.r2.2HG0117660.1	AT4G02530.1
2H	234288571	234290824	HORVU.MOREX.r2.2HG0117730.1	AT1G53160.1
2H	236439257	236439580	HORVU.MOREX.r2.2HG0117870.1	NA
[truncated: 2,372 more rows]

## Sheet: Table S7
Table S7. GO enriched terms of the candidate genes identified in the D6S
[truncated: 62 more rows]

[truncated: 2 more sheets: Table S8, Table S9]
